# Supplementary material for: Crystal structure, Hirshfeld surface analysis and computational study of 2-chloro-N-[4-(methyl­sulfan­yl)phen­yl]acetamide
Source: Acta Crystallogr E Crystallogr Commun. 2020 Mar 31;76(Pt 4):594–8. doi: 10.1107/S2056989020002960 (PMC7133040; doi:10.1107/S2056989020002960)
Supplement: Supplementary file 1 [file e-76-00594-sup1.cif]

##############################################################################
#                                                                            #
# This CIF contains the data in a paper accepted for publication in          #
# Acta Crystallographica Section E. It conforms to the requirements of       #
# Notes for Authors for Acta Crystallographica Section E, and has been       #
# peer reviewed under the auspices of the IUCr Commission on Journals.       #
#                                                                            #
# Full details of the Crystallographic Information File format               #
# are given in the paper "The Crystallographic Information File (CIF):       #
# a New Standard Archive File for Crystallography" by S. R. Hall, F. H.      #
# Allen and I. D. Brown [Acta Cryst. (1991), A47, 655-685].                  #
#                                                                            #
# The current version of the core CIF dictionary is obtainable from          #
# ftp://ftp.iucr.org/pub/cif_core.dic.                                       #
#                                                                            #
# Software is freely available for graphical display of the structure(s)     #
# in this CIF. For information consult the CIF software page                 #
# http://www.iucr.org/resources/cif/software.                                #
#                                                                            #
# This file may be used for bona fide research purposes within the           #
# scientific community so long as proper attribution is given to the journal # 
# article from which it was obtained.                                        #
#                                                                            #
##############################################################################
data_I
_audit_creation_method
;
Olex2 1.2
(compiled 2018.05.29 svn.r3508 for OlexSys, GUI svn.r5506)
;
_journal_date_recd_electronic     2020-02-25
_journal_date_accepted     2020-03-03
_journal_name_full     'Acta Crystallographica, Section E'
_journal_year     2020
_journal_volume     76
_journal_issue      4
_journal_page_first     594
_journal_page_last     598
_journal_paper_category     GO
_journal_paper_doi     10.1107/S2056989020002960
_journal_coeditor_code     ZQ2250
_publ_contact_author_name     'Sitthichok Mongkholkeaw'
_publ_contact_author_address
;
Department of Chemistry, Faculty of Science, Kasetsart University,
Bangkok, Thailand 10900
;
_publ_contact_author_email
;
fscibnw@ku.ac.th
;
_publ_contact_author_fax     ?
_publ_contact_author_phone     ?
_publ_section_title
;
Crystal structure, Hirshfeld surface analysis and computational study of
2-chloro-<i>N</i>-[4-(methylsulfanyl)phenyl]acetamide
;
_publ_section_title_footnote     .
loop_
    _publ_author_name
    _publ_author_footnote
    _publ_author_address
    'Mongkholkeaw, Sitthichok' .
;
Department of Chemistry and Center of Excellence for Innovation in Chemistry,
Faculty of Science, Kasetsart University, Bangkok,
10900
Thailand
;
    'Songsasen, Apisit' .
;
Department of Chemistry and Center of Excellence for Innovation in Chemistry,
Faculty of Science, Kasetsart University, Bangkok,
10900
Thailand
;
    'Duangthongyou, Tanwawan' .
;
Department of Chemistry and Center of Excellence for Innovation in Chemistry,
Faculty of Science, Kasetsart University, Bangkok,
10900
Thailand
;
    'Chainok, Kittipong' .
;
Materials and Textile Technology, Faculty of Science and Technology,
Thammasat University, Pathum Thani, 12120
Thailand
;
    'Suramitr, Songwut' .
;
Department of Chemistry, Faculty of Science, Kasetsart University, Bangkok,
10900
Thailand
;
    'Wattanathana, Worawat' .
;
Department of Materials Engineering, Faculty of Engineering,
Kasetsart University Bangkok, 10900
Thailand
;
    'Wannalerse, Boontana' .
;
Department of Chemistry and Center of Excellence for Innovation in Chemistry,
Faculty of Science, Kasetsart University, Bangkok,
10900
Thailand
;
_publ_section_synopsis
;
In the title compound, the amide functional group --C(\\db O)NH-- adopts a
<i>trans</i> conformation with the four atoms nearly coplanar. This
conformation promotes the formation of a <i>C</i>(4) hydrogen-bonded chain
propagating along the [010] direction.
;
_chemical_name_systematic
;
2-Chloro-<i>N</i>-[4-(methylsulfanyl)phenyl]acetamide
;
_chemical_name_common     ?
_chemical_formula_moiety     'C9 H10 Cl N O S'
_chemical_formula_sum     'C9 H10 Cl N O S'
_chemical_formula_iupac     'C9 H10 Cl N O S'
_chemical_formula_weight     215.69
_chemical_melting_point     ?
_space_group_crystal_system     orthorhombic
_space_group_name_H-M_alt     'P b c a'
_space_group_name_Hall     '-P 2ac 2ab'
loop_
    _space_group_symop_operation_xyz
    'x, y, z'
    '-x+1/2, -y, z+1/2'
    '-x, y+1/2, -z+1/2'
    'x+1/2, -y+1/2, -z'
    '-x, -y, -z'
    'x-1/2, y, -z-1/2'
    'x, -y-1/2, z-1/2'
    '-x-1/2, y-1/2, z'
_cell_length_a     9.6659(7)
_cell_length_b     14.0682(11)
_cell_length_c     14.4869(13)
_cell_angle_alpha     90
_cell_angle_beta     90
_cell_angle_gamma     90
_cell_volume     1970.0(3)
_cell_formula_units_Z     8
_cell_measurement_reflns_used     3435
_cell_measurement_theta_min     2.812
_cell_measurement_theta_max     26.174
_cell_measurement_temperature     296(2)
_exptl_crystal_description     block
_exptl_crystal_colour     'light brown'
_exptl_crystal_size_max     0.12
_exptl_crystal_size_mid     0.10
_exptl_crystal_size_min     0.08
_exptl_crystal_density_diffrn     1.454
_exptl_crystal_density_meas     ?
_exptl_crystal_density_method     ?
_exptl_crystal_F_000     896
_exptl_absorpt_coefficient_mu     0.557
_exptl_absorpt_correction_type     multi-scan
_exptl_absorpt_process_details
;
(SADABS; Bruker, 2016)
;
_exptl_absorpt_correction_T_min     0.686
_exptl_absorpt_correction_T_max     0.746
_diffrn_ambient_temperature     296.0
_diffrn_source     ?
_diffrn_radiation_type     MoK\a
_diffrn_radiation_wavelength     0.71073
_diffrn_radiation_monochromator     ?
_diffrn_measurement_device_type     'Bruker APEXII CCD'
_diffrn_measurement_method     '\f and \w scans'
_diffrn_detector_area_resol_mean     ?
_diffrn_reflns_number     21994
_diffrn_reflns_av_R_equivalents     0.0850
_diffrn_reflns_av_unetI/netI     0.0437
_diffrn_reflns_theta_min     2.812
_diffrn_reflns_theta_max     28.278
_diffrn_reflns_theta_full     25.242
_diffrn_measured_fraction_theta_max     0.998
_diffrn_measured_fraction_theta_full     0.998
_diffrn_reflns_limit_h_min     -12
_diffrn_reflns_limit_h_max     12
_diffrn_reflns_limit_k_min     -18
_diffrn_reflns_limit_k_max     17
_diffrn_reflns_limit_l_min     -19
_diffrn_reflns_limit_l_max     17
_diffrn_standards_number     0
_refine_special_details     ?
_reflns_number_total     2438
_reflns_number_gt     1722
_reflns_threshold_expression     'I > 2\s(I)'
_refine_ls_structure_factor_coef     Fsqd
_refine_ls_matrix_type     full
_refine_ls_R_factor_all     0.0764
_refine_ls_R_factor_gt     0.0470
_refine_ls_wR_factor_gt     0.1112
_refine_ls_wR_factor_ref     0.1274
_refine_ls_goodness_of_fit_ref     1.022
_refine_ls_restrained_S_all     1.022
_refine_ls_number_reflns     2438
_refine_ls_number_parameters     123
_refine_ls_number_restraints     0
_refine_ls_hydrogen_treatment     mixed
_refine_ls_weighting_scheme     calc
_refine_ls_weighting_details
              'w=1/[\s^2^(Fo^2^)+(0.0510P)^2^+1.0616P] where P=(Fo^2^+2Fc^2^)/3'
_atom_sites_solution_hydrogens     mixed
_atom_sites_solution_primary     dual
_atom_sites_solution_secondary     ?
_refine_ls_shift/su_max     0.000
_refine_ls_shift/su_mean     0.000
_refine_diff_density_max     0.511
_refine_diff_density_min     -0.413
_refine_ls_extinction_method     none
_refine_ls_extinction_coef     .
loop_
    _atom_type_symbol
    _atom_type_description
    _atom_type_scat_dispersion_real
    _atom_type_scat_dispersion_imag
    _atom_type_scat_source
    'C' 'C' 0.0033 0.0016
                         'International Tables Vol C Tables 4.2.6.8 and 6.1.1.4'
    'H' 'H' 0.0000 0.0000
                         'International Tables Vol C Tables 4.2.6.8 and 6.1.1.4'
    'Cl' 'Cl' 0.1484 0.1585
                         'International Tables Vol C Tables 4.2.6.8 and 6.1.1.4'
    'N' 'N' 0.0061 0.0033
                         'International Tables Vol C Tables 4.2.6.8 and 6.1.1.4'
    'O' 'O' 0.0106 0.0060
                         'International Tables Vol C Tables 4.2.6.8 and 6.1.1.4'
    'S' 'S' 0.1246 0.1234
                         'International Tables Vol C Tables 4.2.6.8 and 6.1.1.4'
_computing_data_collection
;
APEX2 (Bruker, 2016)
;
_computing_cell_refinement
;
SAINT (Bruker, 2016)
;
_computing_data_reduction
;
SAINT (Bruker, 2016)
;
_computing_structure_solution
;
<i>SHELXT2014/5</i> (Sheldrick, 2015a)
;
_computing_structure_refinement
;
<i>SHELXL2018/3</i> (Sheldrick, 2015b)
;
_computing_molecular_graphics
;
Olex2 (Dolomanov <i>et al.</i>,  2009) and
Mercury (Macrae <i>et al.</i>,  2020)
;
_computing_publication_material
;
Olex2 (Dolomanov <i>et al.</i>,  2009) and
Mercury (Macrae <i>et al.</i>,  2020)
;
loop_
    _atom_site_type_symbol
    _atom_site_label
    _atom_site_fract_x
    _atom_site_fract_y
    _atom_site_fract_z
    _atom_site_U_iso_or_equiv
    _atom_site_adp_type
    _atom_site_calc_flag
    _atom_site_occupancy
    _atom_site_disorder_assembly
    _atom_site_disorder_group
    Cl Cl1 0.44778(8) 0.40070(6) 0.90711(5) 0.0685(3) Uani d 1 . .
    S S1 0.52668(8) 0.73979(6) 0.33195(5) 0.0612(2) Uani d 1 . .
    O O1 0.36226(15) 0.51663(13) 0.74128(12) 0.0498(4) Uani d 1 . .
    N N1 0.58369(17) 0.53698(14) 0.69210(13) 0.0364(4) Uani d 1 . .
    H H1 0.663(3) 0.5277(17) 0.7080(18) 0.044 Uiso d 1 . .
    C C3 0.56559(19) 0.58332(15) 0.60636(15) 0.0333(4) Uani d 1 . .
    C C7 0.6767(2) 0.66353(17) 0.47953(16) 0.0423(5) Uani d 1 . .
    H H7 0.757186 0.685406 0.451533 0.051 Uiso calc 1 . .
    C C2 0.4871(2) 0.51212(16) 0.75445(16) 0.0370(5) Uani d 1 . .
    C C8 0.6844(2) 0.61629(17) 0.56270(16) 0.0394(5) Uani d 1 . .
    H H8 0.770224 0.606313 0.590012 0.047 Uiso calc 1 . .
    C C6 0.5498(2) 0.67873(16) 0.43719(16) 0.0392(5) Uani d 1 . .
    C C4 0.4384(2) 0.59718(17) 0.56390(17) 0.0404(5) Uani d 1 . .
    H H4 0.357922 0.574908 0.591632 0.048 Uiso calc 1 . .
    C C5 0.4319(2) 0.64410(18) 0.48042(17) 0.0440(5) Uani d 1 . .
    H H5 0.346335 0.652779 0.452346 0.053 Uiso calc 1 . .
    C C1 0.5487(2) 0.4838(2) 0.84654(17) 0.0477(6) Uani d 1 . .
    H H1A 0.559753 0.540211 0.884279 0.057 Uiso calc 1 . .
    H H1B 0.639951 0.457030 0.836228 0.057 Uiso calc 1 . .
    C C9 0.6958(3) 0.7388(2) 0.28174(19) 0.0566(7) Uani d 1 . .
    H H9A 0.691402 0.764360 0.220355 0.085 Uiso calc 1 . .
    H H9B 0.729678 0.674728 0.279361 0.085 Uiso calc 1 . .
    H H9C 0.757047 0.776878 0.318558 0.085 Uiso calc 1 . .
loop_
    _atom_site_aniso_label
    _atom_site_aniso_U_11
    _atom_site_aniso_U_22
    _atom_site_aniso_U_33
    _atom_site_aniso_U_12
    _atom_site_aniso_U_13
    _atom_site_aniso_U_23
    Cl1 0.0643(5) 0.0892(6) 0.0520(4) -0.0232(4) 0.0053(3) 0.0168(4)
    S1 0.0566(4) 0.0723(5) 0.0548(4) 0.0139(3) -0.0006(3) 0.0206(4)
    O1 0.0241(7) 0.0781(12) 0.0471(10) -0.0002(7) 0.0034(6) 0.0045(9)
    N1 0.0227(8) 0.0513(11) 0.0353(10) -0.0003(7) 0.0005(7) -0.0016(8)
    C3 0.0295(9) 0.0378(11) 0.0327(11) 0.0009(8) -0.0001(8) -0.0055(9)
    C7 0.0332(11) 0.0514(14) 0.0423(13) -0.0058(9) 0.0034(9) 0.0001(11)
    C2 0.0279(10) 0.0441(12) 0.0389(12) -0.0001(8) 0.0028(8) -0.0050(10)
    C8 0.0274(10) 0.0517(14) 0.0391(12) -0.0021(9) -0.0020(8) -0.0020(10)
    C6 0.0400(12) 0.0391(12) 0.0385(12) 0.0028(9) -0.0003(9) -0.0021(10)
    C4 0.0266(10) 0.0506(13) 0.0440(13) -0.0006(9) 0.0008(9) -0.0011(10)
    C5 0.0299(10) 0.0548(14) 0.0475(14) 0.0058(9) -0.0057(9) -0.0015(11)
    C1 0.0348(11) 0.0638(16) 0.0444(14) -0.0040(10) 0.0040(10) 0.0069(12)
    C9 0.0628(16) 0.0592(17) 0.0478(15) -0.0048(12) 0.0032(12) 0.0110(12)
_geom_special_details
;
 All esds (except the esd in the dihedral angle between two l.s. planes)
 are estimated using the full covariance matrix.  The cell esds are taken
 into account individually in the estimation of esds in distances, angles
 and torsion angles; correlations between esds in cell parameters are only
 used when they are defined by crystal symmetry.  An approximate (isotropic)
 treatment of cell esds is used for estimating esds involving l.s. planes.
;
loop_
    _geom_bond_atom_site_label_1
    _geom_bond_atom_site_label_2
    _geom_bond_site_symmetry_2
    _geom_bond_distance
    _geom_bond_publ_flag
    Cl1 C1 . 1.757(2) ?
    S1 C6 . 1.764(2) ?
    S1 C9 . 1.789(3) ?
    O1 C2 . 1.223(2) ?
    N1 H1 . 0.82(2) ?
    N1 C3 . 1.414(3) ?
    N1 C2 . 1.345(3) ?
    C3 C8 . 1.390(3) ?
    C3 C4 . 1.388(3) ?
    C7 H7 . 0.9300 ?
    C7 C8 . 1.378(3) ?
    C7 C6 . 1.388(3) ?
    C2 C1 . 1.515(3) ?
    C8 H8 . 0.9300 ?
    C6 C5 . 1.388(3) ?
    C4 H4 . 0.9300 ?
    C4 C5 . 1.379(3) ?
    C5 H5 . 0.9300 ?
    C1 H1A . 0.9700 ?
    C1 H1B . 0.9700 ?
    C9 H9A . 0.9600 ?
    C9 H9B . 0.9600 ?
    C9 H9C . 0.9600 ?
loop_
    _geom_angle_atom_site_label_1
    _geom_angle_atom_site_label_2
    _geom_angle_atom_site_label_3
    _geom_angle_site_symmetry_1
    _geom_angle_site_symmetry_3
    _geom_angle
    _geom_angle_publ_flag
    C6 S1 C9 . . 103.42(12) ?
    C3 N1 H1 . . 116.1(19) ?
    C2 N1 H1 . . 115.1(18) ?
    C2 N1 C3 . . 128.60(18) ?
    C8 C3 N1 . . 116.83(18) ?
    C4 C3 N1 . . 124.31(18) ?
    C4 C3 C8 . . 118.9(2) ?
    C8 C7 H7 . . 119.7 ?
    C8 C7 C6 . . 120.6(2) ?
    C6 C7 H7 . . 119.7 ?
    O1 C2 N1 . . 124.5(2) ?
    O1 C2 C1 . . 122.62(19) ?
    N1 C2 C1 . . 112.76(18) ?
    C3 C8 H8 . . 119.5 ?
    C7 C8 C3 . . 120.9(2) ?
    C7 C8 H8 . . 119.5 ?
    C7 C6 S1 . . 124.67(18) ?
    C7 C6 C5 . . 118.1(2) ?
    C5 C6 S1 . . 117.19(17) ?
    C3 C4 H4 . . 120.1 ?
    C5 C4 C3 . . 119.7(2) ?
    C5 C4 H4 . . 120.1 ?
    C6 C5 H5 . . 119.1 ?
    C4 C5 C6 . . 121.8(2) ?
    C4 C5 H5 . . 119.1 ?
    Cl1 C1 H1A . . 108.9 ?
    Cl1 C1 H1B . . 108.9 ?
    C2 C1 Cl1 . . 113.36(16) ?
    C2 C1 H1A . . 108.9 ?
    C2 C1 H1B . . 108.9 ?
    H1A C1 H1B . . 107.7 ?
    S1 C9 H9A . . 109.5 ?
    S1 C9 H9B . . 109.5 ?
    S1 C9 H9C . . 109.5 ?
    H9A C9 H9B . . 109.5 ?
    H9A C9 H9C . . 109.5 ?
    H9B C9 H9C . . 109.5 ?
loop_
    _geom_torsion_atom_site_label_1
    _geom_torsion_atom_site_label_2
    _geom_torsion_atom_site_label_3
    _geom_torsion_atom_site_label_4
    _geom_torsion_site_symmetry_1
    _geom_torsion_site_symmetry_2
    _geom_torsion_site_symmetry_3
    _geom_torsion_site_symmetry_4
    _geom_torsion
    _geom_torsion_publ_flag
    S1 C6 C5 C4 . . . . -178.58(19) ?
    O1 C2 C1 Cl1 . . . . 32.9(3) ?
    N1 C3 C8 C7 . . . . -179.1(2) ?
    N1 C3 C4 C5 . . . . 179.4(2) ?
    N1 C2 C1 Cl1 . . . . -150.97(18) ?
    C3 N1 C2 O1 . . . . 8.9(4) ?
    C3 N1 C2 C1 . . . . -167.2(2) ?
    C3 C4 C5 C6 . . . . -0.3(4) ?
    C7 C6 C5 C4 . . . . 1.1(4) ?
    C2 N1 C3 C8 . . . . 168.6(2) ?
    C2 N1 C3 C4 . . . . -11.7(4) ?
    C8 C3 C4 C5 . . . . -0.8(3) ?
    C8 C7 C6 S1 . . . . 178.92(18) ?
    C8 C7 C6 C5 . . . . -0.7(4) ?
    C6 C7 C8 C3 . . . . -0.4(4) ?
    C4 C3 C8 C7 . . . . 1.2(3) ?
    C9 S1 C6 C7 . . . . 18.0(2) ?
    C9 S1 C6 C5 . . . . -162.3(2) ?
loop_
    _geom_hbond_atom_site_label_D
    _geom_hbond_atom_site_label_H
    _geom_hbond_atom_site_label_A
    _geom_hbond_site_symmetry_A
    _geom_hbond_distance_DH
    _geom_hbond_distance_HA
    _geom_hbond_distance_DA
    _geom_hbond_angle_DHA
    _geom_hbond_publ_flag
    N1 H1 O1 6_657 0.82(2) 2.06(3) 2.875(2) 174(3) yes
    C1 H1B O1 6_657 0.97 2.57 3.319(3) 135 yes
    C4 H4 O1 . 0.93 2.32 2.903(3) 121 yes
_shelx_space_group_comment
;
The symmetry employed for this shelxl refinement is uniquely defined
by the following loop, which should always be used as a source of
symmetry information in preference to the above space-group names.
They are only intended as comments.
;
_shelx_estimated_absorpt_T_min     0.936
_shelx_estimated_absorpt_T_max     0.957
_shelx_hkl_file
;
  -3   0   0    3.10    2.20
  -3   0   0    0.60    4.00
   3   0   0    1.20    1.80
   3   0   0    2.90    4.70
   4   0   0 1184.18   67.79
  -4   0   0 1177.88   60.79
  -4   0   0 1166.68   66.39
   4   0   0 1208.68   60.89
  -5   0   0    0.30    4.80
  -5   0   0    0.70    2.40
   5   0   0   -4.30    4.30
   6   0   0   -1.40    2.20
  -6   0   0   -0.20    5.20
   6   0   0    1.10    5.00
  -6   0   0    0.00    2.80
   7   0   0   -0.60    2.70
  -7   0   0   -3.10    2.10
   7   0   0   -1.70    5.50
  -7   0   0    5.20    6.90
  -8   0   0 2180.18  123.09
   8   0   0 2143.19  124.09
   8   0   0 2121.39  108.59
  -9   0   0   -5.70    6.90
   9   0   0    0.70    7.40
   9   0   0    1.50    3.90
  10   0   0  389.66   41.00
 -10   0   0  445.86   40.60
  11   0   0   12.80   10.70
  12   0   0   22.50   13.00
   1  -1   0   -0.70    1.70
  -1  -1   0    1.40    1.50
  -1   1   0    1.60    1.70
  -2  -1   0 7952.20  388.06
   2  -1   0 7833.22  388.56
  -2   1   0 8325.77  388.86
   2   1   0 7561.54  387.96
   3  -1   0   -4.50    3.70
  -3  -1   0   -1.40    2.30
  -3  -1   0    2.10    4.60
  -3  -1   0   -2.50    3.60
   3  -1   0    4.00    2.60
   3  -1   0   -4.20    4.00
  -3   1   0    4.60    3.00
   3   1   0    1.30    4.60
  -3   1   0    1.50    4.00
   3   1   0    0.00    2.00
   4  -1   0  532.85   34.80
   4  -1   0  513.45   33.30
  -4  -1   0  483.55   27.40
  -4  -1   0  506.15   33.10
   4  -1   0  536.45   28.60
  -4   1   0  507.75   28.40
   4   1   0  451.85   32.80
  -4   1   0  496.15   32.90
   4   1   0  517.75   27.60
   5  -1   0    0.60    5.90
   5  -1   0   -1.00    2.40
  -5  -1   0    1.10    2.20
  -5  -1   0    3.50    5.60
  -5   1   0    1.40    4.90
   5   1   0    4.00    2.90
  -5   1   0    0.20    2.10
   5   1   0   -8.70    4.50
  -6  -1   0 3572.54  177.88
   6  -1   0 3491.45  189.38
   6  -1   0 3652.23  179.08
  -6  -1   0 3661.13  188.18
   6   1   0 3391.86  180.98
   6   1   0 3725.03  189.48
  -6   1   0 3704.13  188.08
  -6   1   0 3420.36  178.68
  -7  -1   0    2.10    2.40
  -7  -1   0  -11.50    4.90
   7  -1   0    4.20    3.30
   7  -1   0   -2.80    5.50
   7   1   0    4.20    6.60
  -7   1   0    2.90    3.10
  -7   1   0   -0.40    5.90
   7   1   0    0.10    2.20
  -8  -1   0  683.13   37.70
   8  -1   0  731.63   39.60
   8  -1   0  760.12   53.49
  -8  -1   0  692.73   51.29
  -8   1   0  674.03   50.29
   8   1   0  733.93   52.39
   9  -1   0   -2.30    8.30
  -9  -1   0    3.70    8.40
   9  -1   0    1.90    3.60
  -9   1   0   -1.60    8.90
   9   1   0    9.10    9.00
 -10  -1   0   41.60   13.80
  10  -1   0   37.50   15.30
  10   1   0   30.70   14.30
 -10   1   0   51.09   16.00
  11  -1   0   16.90   11.20
  11   1   0   -1.70    9.90
  12  -1   0  125.59   25.00
  12   1   0   66.39   20.70
   0  -2   0 1398.86   71.39
  -1  -2   0   -2.10    1.70
  -1  -2   0    1.90    2.50
   1   2   0    4.70    2.20
   2  -2   0 1132.29   59.99
  -2  -2   0  998.80   58.09
  -2  -2   0 1196.48   59.89
   2  -2   0 1163.28   60.79
   2  -2   0 1160.88   59.19
   2   2   0 1168.28   59.79
   2   2   0 1135.79   58.29
   3  -2   0    5.00    3.60
  -3  -2   0   -3.20    4.20
   3  -2   0    0.40    2.50
   3  -2   0    4.50    4.80
  -3  -2   0    1.50    2.80
  -3   2   0    1.70    3.10
   3   2   0   -0.40    4.30
   3   2   0    0.90    2.30
   4  -2   0 3550.04  173.78
   4  -2   0 3378.76  167.48
   4  -2   0 3440.16  171.88
  -4  -2   0 3571.84  172.48
  -4  -2   0 3317.27  166.08
   4   2   0 3271.87  171.68
   4   2   0 2969.70  167.38
  -4   2   0 3456.75  171.68
  -4   2   0 3108.39  167.08
  -5  -2   0    2.00    5.50
   5  -2   0   -0.60    2.90
   5  -2   0   -3.40    4.00
   5  -2   0    4.00    6.50
  -5  -2   0    1.50    2.50
   5   2   0   -1.60    4.20
  -5   2   0   -3.10    4.20
  -5   2   0    1.10    2.50
   5   2   0    1.60    1.90
   6  -2   0  646.64   36.90
   6  -2   0  673.13   46.20
  -6  -2   0  652.13   44.20
  -6  -2   0  636.44   35.20
   6   2   0  631.24   35.30
  -6   2   0  675.83   44.00
   6   2   0  589.94   43.20
   7  -2   0   -1.00    3.00
  -7  -2   0    2.00    2.80
  -7  -2   0    9.50    7.60
   7  -2   0    4.20    7.10
   7   2   0    0.00    6.00
  -7   2   0    2.00    6.60
   7   2   0   -2.00    2.20
  -8  -2   0   -1.50    2.40
   8  -2   0   -0.80    2.80
  -8  -2   0    3.20    7.30
   8  -2   0   -6.70    6.20
   8   2   0    3.20    7.20
  -8   2   0   -8.20    7.40
   9  -2   0    4.20    9.00
   9  -2   0   -2.60    2.90
  -9  -2   0  -12.10    8.20
   9   2   0   -8.00    7.50
  10  -2   0   39.90   14.60
  10  -2   0   35.60    6.50
  10  -2   0   43.20   15.80
 -10  -2   0   32.60   13.90
  10  -2   0   46.80    6.90
  10   2   0   34.10   13.30
  11  -2   0   -8.90    8.10
  11   2   0    8.70   10.20
  12  -2   0   -4.30   10.80
  12   2   0    5.90   12.90
   0  -3   0   -0.20    1.50
   0  -3   0    4.80    4.20
  -1  -3   0    1.20    3.70
   1  -3   0    1.00    2.40
  -1  -3   0   -0.30    2.10
   1   3   0    5.30    3.40
   2  -3   0   25.20    6.20
   2  -3   0   40.90    6.50
  -2  -3   0   23.80    5.30
  -2  -3   0   33.20    6.30
   2   3   0   25.50    5.40
  -3  -3   0   -2.80    3.40
   3  -3   0   -2.10    2.00
  -3  -3   0    1.50    3.20
   3  -3   0    1.30    3.40
   3  -3   0   -1.90    3.40
   3   3   0    2.00    2.80
   3   3   0    4.00    3.80
   4  -3   0  345.47   27.00
  -4  -3   0  303.67   20.30
   4  -3   0  286.07   20.80
   4  -3   0  304.47   24.60
  -4  -3   0  317.17   24.00
   4   3   0  341.77   20.30
   4   3   0  362.76   24.50
  -5  -3   0   -1.50    4.10
   5  -3   0    7.20    5.90
   5  -3   0    1.40    5.80
   5  -3   0   -2.50    2.50
   5   3   0    4.40    5.40
   5   3   0    1.30    2.30
  -6  -3   0   12.60    4.40
   6  -3   0   16.70    9.10
   6  -3   0   17.90    5.70
   6  -3   0    5.10    7.00
  -6  -3   0   13.00    7.70
   6   3   0    9.80    7.40
   6   3   0   11.80    4.10
   7  -3   0    4.40    3.80
   7  -3   0   -5.40    6.30
  -7  -3   0    0.70    7.00
  -7  -3   0   -1.80    2.70
   7   3   0    1.40    3.10
   7   3   0    6.60    6.80
  -8  -3   0  274.17   28.50
  -8  -3   0  270.17   17.40
   8  -3   0  277.67   20.10
   8  -3   0  337.67   32.70
   8   3   0  263.87   28.60
   8   3   0  273.27   17.40
   9  -3   0   -2.50    2.90
   9  -3   0   -2.30    9.50
  -9  -3   0    2.30    8.20
   9   3   0    3.90    8.20
  10  -3   0  337.77   38.10
  10  -3   0  330.87   22.50
 -10  -3   0  303.47   34.20
  10  -3   0  326.47   21.80
  10  -3   0  329.57   34.40
  10   3   0  345.17   37.60
  11  -3   0   -6.50    3.00
  11  -3   0   -3.30    2.50
  11  -3   0    1.50    9.10
  11   3   0    5.80    7.30
  12  -3   0    0.30   11.90
  12   3   0   19.40   13.20
   0  -4   0 1049.40   52.79
   0  -4   0 1010.70   57.29
   0   4   0 1080.99   52.89
  -1  -4   0   -2.60    4.00
   1  -4   0   -1.10    2.30
  -1  -4   0    0.90    1.90
   2  -4   0  487.85   29.30
   2  -4   0  456.15   28.80
   2   4   0  469.55   28.70
   3  -4   0    3.60    4.10
  -3  -4   0    2.60    4.00
  -3  -4   0    3.40    3.60
   3  -4   0    1.90    3.30
   3  -4   0    3.00    3.50
   3   4   0   -0.10    3.40
   3   4   0    2.10    3.30
   4  -4   0  250.67   20.80
   4  -4   0  277.77   19.80
   4  -4   0  247.68   21.70
  -4  -4   0  260.87   20.50
  -4  -4   0  283.57   19.40
   4   4   0  255.97   18.00
   4   4   0  239.18   20.50
   5  -4   0    8.20    3.90
   5  -4   0   -0.10    5.60
   5  -4   0   -2.70    3.30
  -5  -4   0   -4.40    3.40
   5   4   0   -1.30    2.40
   5   4   0   -2.50    4.70
   6  -4   0  972.60   66.49
  -6  -4   0 1013.90   64.69
   6  -4   0  923.51   58.49
   6  -4   0  949.40   53.89
  -6  -4   0  900.01   51.49
   6   4   0  931.71   59.09
   6   4   0  935.51   51.59
   7  -4   0    1.10    6.10
   7  -4   0   -0.80    7.00
   7  -4   0    1.30    4.10
  -7  -4   0   -2.80    3.80
  -7  -4   0   -8.10    4.90
   7   4   0   -3.90    6.00
   7   4   0   -0.40    2.60
   8  -4   0 1301.07   84.99
  -8  -4   0 1304.97   69.89
  -8  -4   0 1489.35   84.99
   8  -4   0 1364.16   73.69
   8   4   0 1331.17   83.59
   8   4   0 1255.17   69.89
  -9  -4   0    0.40    2.80
   9  -4   0    7.60    8.30
   9  -4   0    0.70    8.80
   9  -4   0    0.30    3.80
  -9  -4   0  -13.50    7.90
   9  -4   0    1.50    3.10
   9   4   0    4.00   11.40
  10  -4   0   82.89    9.80
 -10  -4   0  116.19   22.50
  10  -4   0   92.89   13.00
  10  -4   0   54.69   18.30
  11  -4   0   -2.10    2.90
  11  -4   0    3.20   10.30
  11  -4   0   -1.40    3.60
  11   4   0    0.00    9.60
  12  -4   0    2.50    3.90
  12  -4   0    9.90   12.30
  12   4   0   16.30   14.20
   0  -5   0   -1.70    5.00
   1  -5   0    2.10    5.00
  -1  -5   0    1.20    2.00
   1  -5   0   -1.10    2.40
  -1  -5   0    1.40    4.20
   2  -5   0  524.05   32.20
   2  -5   0  574.24   34.90
  -2  -5   0  606.04   34.50
   2  -5   0  501.55   32.90
   2   5   0  586.44   34.60
   3  -5   0   -0.30    3.50
  -3  -5   0   -0.20    3.40
  -3  -5   0    0.30    3.90
   3  -5   0    4.90    4.10
   3  -5   0   -0.30    3.00
   3   5   0    2.00    3.80
  -4  -5   0 2491.15  123.09
   4  -5   0 2523.35  123.69
   4  -5   0 2324.47  125.19
  -4  -5   0 2345.67  121.39
   4  -5   0 2391.96  123.99
   4   5   0 2215.18  121.29
   4   5   0 2123.89  121.89
  -5  -5   0   -0.60    4.60
   5  -5   0   -1.40    4.80
   5  -5   0   -6.40    3.50
   5  -5   0    4.40    4.60
   5   5   0    5.50    5.60
   5   5   0   -3.10    3.00
   6  -5   0  498.55   37.10
   6  -5   0  533.65   39.60
   6  -5   0  456.15   32.40
  -6  -5   0  479.85   31.10
   6   5   0  483.85   30.90
   6   5   0  552.34   37.50
  -7  -5   0   -0.50    6.00
   7  -5   0    4.40    6.40
   7  -5   0   -0.40    3.90
  -7  -5   0   -2.00    4.60
   7  -5   0   -5.80    4.60
   7   5   0    2.20    3.70
  -8  -5   0   68.79    9.40
  -8  -5   0   64.59   16.40
   8  -5   0   67.29   12.00
   8  -5   0   68.19   15.20
   8  -5   0   33.80   14.10
   8   5   0   62.99   15.80
   9  -5   0   12.20    8.90
  -9  -5   0    0.70    3.40
   9  -5   0   13.80    5.30
   9   5   0    6.60    9.80
  10  -5   0    7.50    3.80
 -10  -5   0    7.70   16.20
  10  -5   0   13.90   10.30
  10  -5   0    2.90    5.10
  11  -5   0    3.20    4.40
  11  -5   0    6.10    4.60
  11  -5   0    8.50   11.30
  11   5   0   13.20    9.70
  12  -5   0   -4.70    4.20
  12  -5   0    6.70   12.00
  12   5   0    3.90   11.60
   1  -6   0    2.90    2.80
   1  -6   0   -2.20    4.80
  -1  -6   0    4.40    4.40
  -1  -6   0   -0.60    1.50
   1   6   0   -0.60    1.30
   2  -6   0 1525.35   78.59
   2  -6   0 1355.26   81.69
   2  -6   0 1598.44   82.49
  -2  -6   0 1556.44   81.49
   2  -6   0 1411.56   78.99
  -3  -6   0   -3.10    3.00
  -3  -6   0   -3.80    4.30
   3  -6   0    0.60    3.80
   3  -6   0    4.70    3.70
   3  -6   0   -8.60    2.70
  -4  -6   0  716.23   41.80
   4  -6   0  640.54   43.10
   4  -6   0  716.73   42.80
   4  -6   0  705.73   43.10
   4  -6   0  729.53   42.90
   4   6   0  581.34   40.60
   5  -6   0   -5.10    4.60
   5  -6   0    3.10    4.40
  -5  -6   0   -0.70    4.10
   5  -6   0   -1.00    3.70
   5  -6   0   -1.40    4.30
   5   6   0   -2.20    3.40
   6  -6   0  167.88   21.60
   6  -6   0  208.48   18.80
  -6  -6   0  205.88   17.90
   6  -6   0  204.98   21.40
   6  -6   0  196.28   20.90
   6   6   0  184.38   20.20
   7  -6   0    1.50    5.40
   7  -6   0    0.90    6.40
  -7  -6   0    7.00    6.00
   7  -6   0    5.20    8.10
   7  -6   0   -6.30    5.70
   7   6   0   -2.50    7.10
  -8  -6   0  293.17   23.50
   8  -6   0  290.17   31.80
  -8  -6   0  256.27   29.40
   8  -6   0  359.46   31.80
   8  -6   0  361.46   32.00
   8  -6   0  310.77   25.00
   8  -6   0  305.17   25.40
   8   6   0  305.47   30.00
   9  -6   0    7.10    9.70
   9  -6   0    6.30    7.70
  -9  -6   0   -5.50    3.10
   9  -6   0    3.20    4.70
  -9  -6   0   -3.30    7.90
   9  -6   0    1.90    4.80
 -10  -6   0   25.70    5.30
  10  -6   0   -4.30    6.00
  10  -6   0   14.20    6.90
  10  -6   0   14.10    6.30
 -10  -6   0    9.60    3.50
  11  -6   0    8.20    5.70
  11  -6   0    1.40    5.70
  11  -6   0   12.70   10.00
  11   6   0    4.70    7.20
  12  -6   0   10.20    6.30
  12  -6   0   28.90   12.10
  12  -6   0    2.50    6.10
  12   6   0   11.00   13.40
   0  -7   0    0.80    5.60
   1  -7   0    1.50    2.70
   1  -7   0    4.50    5.80
   1  -7   0   -2.30    2.80
  -1  -7   0   -2.80    1.30
  -1  -7   0   -0.20    4.70
   2  -7   0  849.32   46.80
   2  -7   0  920.71   51.99
   2  -7   0  782.82   47.20
   2  -7   0  851.41   51.79
  -2  -7   0  787.02   50.09
   3  -7   0   -2.20    4.60
  -3  -7   0    2.10    5.10
   3  -7   0    2.10    4.60
   3  -7   0   -3.50    4.10
   3  -7   0   -1.00    4.20
  -3  -7   0    1.70    2.90
   4  -7   0  202.38   17.90
   4  -7   0  196.58   18.80
  -4  -7   0  167.18   17.10
   4  -7   0  165.08   18.00
   5  -7   0    1.10    4.90
   5  -7   0   -1.50    4.20
   5  -7   0    0.20    4.80
   5  -7   0   -5.40    3.30
  -5  -7   0   10.60    6.20
   6  -7   0  818.52   54.39
   6  -7   0  810.02   54.49
  -6  -7   0  870.81   52.39
   6  -7   0  844.82   52.99
   6  -7   0  881.81   54.29
   6  -7   0  851.91   57.79
   7  -7   0   -4.70    5.10
  -7  -7   0   -1.90    7.30
   7  -7   0    4.70    5.00
   7  -7   0   -9.80    5.20
   7  -7   0    2.80    5.80
   7  -7   0   -8.00    5.30
  -8  -7   0  614.04   38.90
   8  -7   0  586.84   47.80
   8  -7   0  570.44   48.50
   8  -7   0  598.94   41.70
  -8  -7   0  615.44   48.20
   8  -7   0  608.14   46.20
   9  -7   0    2.80   10.20
  -9  -7   0  -12.90    8.40
   9  -7   0   -4.50    5.70
   9  -7   0    6.10    4.90
   9  -7   0   -3.90    4.90
  10  -7   0  220.18   32.00
 -10  -7   0  239.58   16.70
 -10  -7   0  187.08   15.50
  10  -7   0  194.88   20.50
  10  -7   0  210.48   20.20
  10   7   0  203.28   28.00
  11  -7   0   -3.50    4.90
  11  -7   0    0.10   10.80
  11  -7   0   11.60    6.50
  11   7   0    4.30    9.00
   0  -8   0 3175.68  167.18
   1  -8   0    4.50    3.30
   1  -8   0    0.70    2.90
   1  -8   0   -2.00    5.30
  -1  -8   0   -1.20    5.00
   2  -8   0  577.94   41.40
   2  -8   0  586.04   37.20
  -2  -8   0  690.63   42.50
   2  -8   0  657.83   43.10
   2  -8   0  648.34   37.00
   3  -8   0   -0.90    4.20
   3  -8   0   -4.80    4.30
  -3  -8   0   -1.30    4.80
   3  -8   0   -2.90    4.80
   3  -8   0   -0.40    5.30
   4  -8   0  466.55   34.60
   4  -8   0  519.15   36.20
   4  -8   0  511.95   33.90
   4  -8   0  478.35   36.00
  -4  -8   0  447.76   34.00
   5  -8   0   -2.60    4.90
   5  -8   0   -2.00    5.90
   5  -8   0   -0.40    5.60
   5  -8   0    0.90    5.90
  -5  -8   0   -0.60    5.50
   5  -8   0    3.70    5.80
   6  -8   0  549.65   42.00
  -6  -8   0  533.35   36.40
   6  -8   0  467.85   37.40
   6  -8   0  518.05   38.30
   6  -8   0  537.45   39.20
   6  -8   0  538.25   38.90
   7  -8   0    5.80    6.40
   7  -8   0   -0.30    5.10
   7  -8   0    1.30    4.40
  -7  -8   0   19.30    9.70
  -8  -8   0   26.40   12.30
   8  -8   0   20.80   11.10
   8  -8   0    1.30    5.80
  -8  -8   0    2.50    6.40
   8  -8   0    9.00    7.10
   8  -8   0   13.90    7.70
   8  -8   0   -3.50    5.00
   9  -8   0  -13.10    4.10
   9  -8   0    5.70    8.30
   9  -8   0  -13.60    9.10
   9  -8   0    0.60    5.40
  -9  -8   0    1.70    7.20
   9  -8   0   10.50    7.70
  -9  -8   0    1.30   11.30
  10  -8   0    0.10    7.10
 -10  -8   0    5.10    5.20
  10  -8   0   36.80   14.90
  10  -8   0    1.80    6.80
 -10  -8   0    0.20    7.00
  10   8   0   -0.80    8.40
 -11  -8   0    1.30    4.00
  11  -8   0    4.00    7.70
 -11  -8   0    1.50    3.90
  11  -8   0  -13.90    9.70
  11  -8   0   16.50    9.00
  11   8   0    5.80    9.10
   0  -9   0    1.70    5.70
   0  -9   0    0.60    1.90
   1  -9   0   -3.70    6.10
   1  -9   0    1.10    2.80
   1  -9   0   -2.10    5.20
  -1  -9   0    1.70    6.00
   1  -9   0   -3.70    2.60
  -2  -9   0  151.78   17.60
   2  -9   0  126.19   19.30
   2  -9   0  143.89   12.60
   2  -9   0  117.19   12.50
   3  -9   0   -4.90    4.10
   3  -9   0   -1.10    4.20
   3  -9   0   -7.60    4.40
  -3  -9   0   -1.40    5.20
   3  -9   0   -0.40    2.90
   4  -9   0  320.67   25.10
   4  -9   0  362.06   29.30
   4  -9   0  285.07   26.90
   4  -9   0  313.17   27.10
  -4  -9   0  324.67   27.30
  -5  -9   0   -6.00    5.00
   5  -9   0    1.70    4.60
   5  -9   0    2.70    6.20
   5  -9   0    8.10    7.00
   5  -9   0    0.20    5.60
   5  -9   0   10.00    7.30
   6  -9   0    7.00    5.60
   6  -9   0    8.00    6.90
  -6  -9   0    7.50    8.10
   6  -9   0    9.10    7.80
   6  -9   0    8.00    6.90
   6  -9   0   10.90    7.50
   7  -9   0   -8.90    5.60
   7  -9   0   -9.20    4.30
  -7  -9   0    6.00    9.20
   7  -9   0   -8.70    3.60
   7  -9   0    8.60    5.60
   7  -9   0    1.70    6.90
  -8  -9   0   -3.30    6.50
   8  -9   0   -1.20    6.20
   8  -9   0  -12.30    5.60
   8  -9   0   -5.50    6.60
   8  -9   0   -1.40    6.40
   8  -9   0    7.30    8.70
   9  -9   0   13.20    8.50
   9  -9   0   -2.60    9.40
  -9  -9   0   -4.60   15.90
   9  -9   0    3.80   13.20
   9  -9   0   -4.30    4.90
   9  -9   0   -0.30    6.40
  -9  -9   0    7.90    7.90
   9   9   0   14.80    7.50
  10  -9   0   25.30   10.30
 -10  -9   0   21.70    7.60
  10  -9   0   22.10   12.90
  10  -9   0    6.80    7.50
  10   9   0   28.50   12.00
  11  -9   0   -6.60    6.00
 -11  -9   0   -5.80    4.90
  11  -9   0    8.30   10.30
 -11  -9   0    2.60    6.70
  11   9   0  -12.30    8.80
   0 -10   0   73.79   15.30
   0 -10   0   87.79    6.70
   1 -10   0   -5.90    4.20
   1 -10   0    4.30    3.50
   1 -10   0    0.00    8.00
  -1 -10   0    5.50    5.70
   2 -10   0  118.89   12.70
  -2 -10   0  109.49   18.20
   2 -10   0  121.69   12.00
   2 -10   0  136.49   20.10
   2 -10   0  150.98   21.10
   3 -10   0    0.00    5.50
  -3 -10   0   -3.80    5.70
   3 -10   0   -5.50    4.40
   3 -10   0   -0.20    4.30
   3 -10   0    5.90    6.60
   4 -10   0    2.90    5.60
   4 -10   0   -2.80    5.10
  -4 -10   0    5.60    8.20
   4 -10   0   -0.90    6.40
   4 -10   0   -5.20    4.90
  -5 -10   0    5.90    6.30
   5 -10   0    0.90    5.50
   5 -10   0    1.00    4.90
   5 -10   0    4.80    6.90
   5 -10   0   -1.20    5.80
   5 -10   0   -0.30    6.60
  -6 -10   0   41.20   12.80
   6 -10   0   42.90   13.80
   6 -10   0   27.00   10.00
   6 -10   0   29.10   11.60
   6 -10   0   21.60    8.30
   6 -10   0   40.00   11.00
   7 -10   0    4.70    6.80
   7 -10   0    2.50    5.90
   7 -10   0   -4.90    4.90
  -7 -10   0   13.70    9.50
   7 -10   0    7.10    7.00
   7 -10   0    6.10    8.10
   8 -10   0   24.30   10.10
   8 -10   0   10.30    8.00
   8 -10   0   26.60   10.40
  -8 -10   0   20.90   11.10
   8 -10   0   15.90    9.00
   8  10   0   29.80    9.60
  -9 -10   0   12.50    8.90
   9 -10   0   13.60    9.70
   9 -10   0    0.80    6.80
   9 -10   0    0.60    9.30
   9 -10   0    2.00    6.20
  -9 -10   0   -6.70    7.20
   9  10   0   -3.30    6.80
 -10 -10   0   54.89   11.60
  10 -10   0   23.90   14.00
  10 -10   0   76.39   18.30
  10 -10   0   65.89   16.10
 -10 -10   0   59.69   14.50
  10  10   0   59.09   15.70
   0 -11   0    5.80    8.20
   0 -11   0    9.20    8.90
  -1 -11   0   -1.50    5.40
   1 -11   0    3.70    3.40
   1 -11   0   -1.10    6.10
   1 -11   0   -4.60    5.90
   2 -11   0  138.49   21.10
  -2 -11   0  146.49   21.70
   2 -11   0  106.49   20.20
   2 -11   0  151.88   14.40
   2 -11   0  122.29   12.20
  -3 -11   0    2.50    7.70
   3 -11   0    3.70    5.30
   3 -11   0    7.60    5.00
   3 -11   0    5.90    6.70
   3 -11   0   -1.60    6.00
   4 -11   0   13.80    7.20
   4 -11   0   11.60    6.00
   4 -11   0    1.50    7.90
   4 -11   0   41.10   13.60
  -4 -11   0   11.30    8.70
   4  11   0   15.50    3.50
   5 -11   0   -0.70    7.10
   5 -11   0   -4.70    5.30
   5 -11   0   -0.60    4.20
  -5 -11   0   -6.90    5.90
   5 -11   0    0.40    6.60
   5 -11   0   -0.80    8.00
   5  11   0   -4.00    3.00
   6 -11   0   57.49   14.50
  -6 -11   0   36.40   12.40
   6 -11   0   28.80   10.60
   6 -11   0   34.50   14.10
   6 -11   0   42.40   13.20
   6 -11   0   31.20   10.90
   6  11   0   39.90    8.60
   7 -11   0   -6.80    4.90
   7 -11   0    4.70    5.30
   7 -11   0    4.50    8.70
   7 -11   0    2.50    6.00
  -7 -11   0   -5.70    6.80
   7 -11   0    0.90    6.80
   7  11   0   -1.70    5.10
   8 -11   0   88.39   17.30
   8 -11   0   67.29   17.20
  -8 -11   0   74.89   15.90
   8 -11   0   71.19   17.00
   8 -11   0   63.29   15.40
   8 -11   0   53.69   15.80
   8  11   0   46.00   11.70
   9 -11   0    7.20    6.60
   9 -11   0    6.90    9.70
  -9 -11   0    0.10    7.60
   9 -11   0   -3.00    6.10
  -9 -11   0   19.60   13.40
   9  11   0   -5.30    6.20
  10 -11   0    5.60   10.60
  10 -11   0    7.40   10.70
 -10 -11   0    3.20   11.10
 -10 -11   0   11.60   10.70
  10 -11   0   37.20   15.90
  10  11   0    2.90   10.20
   0 -12   0  824.12   57.19
   0 -12   0  844.72   58.49
   1 -12   0    0.20    2.80
   1 -12   0   -4.60    6.70
  -1 -12   0    9.00    7.70
   1 -12   0   -6.80    6.50
   2 -12   0  294.67   29.10
   2 -12   0  322.37   22.90
   2 -12   0  320.87   31.10
   2 -12   0  318.47   22.00
  -2 -12   0  326.37   30.70
  -3 -12   0    4.00    8.10
   3 -12   0   -0.70    4.10
   3 -12   0   -6.80    5.70
   3 -12   0    7.20    7.80
   3 -12   0    3.20    4.60
  -4 -12   0   77.69   16.60
   4 -12   0   97.29   16.60
   4 -12   0   85.39   13.40
   4 -12   0  103.19   19.60
   4 -12   0   69.49   17.30
   5 -12   0    8.40    6.00
   5 -12   0   -9.10    7.70
   5 -12   0   -1.80    6.00
  -5 -12   0   15.40    9.10
   5 -12   0    3.00    6.50
   5 -12   0    3.10    8.80
   5  12   0   -2.30    2.60
   6 -12   0    0.70    5.80
   6 -12   0   -9.30    6.10
   6 -12   0   19.10   12.40
   6 -12   0   27.30    8.00
  -6 -12   0   10.10    9.50
   6 -12   0    5.40    7.00
   6  12   0   15.00    5.20
   7 -12   0    3.30    6.40
   7 -12   0   -1.90    5.40
  -7 -12   0   12.40   10.10
   7 -12   0    5.60    9.60
   7 -12   0    1.80    9.00
   7  12   0  -10.70    4.00
  -8 -12   0   48.50   15.50
  -8 -12   0   48.50   13.20
   8 -12   0   42.10   12.70
   8 -12   0   37.60   13.40
   8 -12   0   64.89   16.70
   8 -12   0   52.49   14.30
   8 -12   0   13.60   13.20
   8  12   0   33.50    9.90
  -9 -12   0    3.70   12.10
   9 -12   0   -4.90    8.00
   9 -12   0   10.40    7.40
  -9 -12   0   -4.00    9.80
   9 -12   0    3.20    9.20
   9 -12   0   15.30   12.40
   9  12   0   -3.10    6.80
   0 -13   0    6.10    8.90
   0 -13   0    5.40    7.00
  -1 -13   0   -0.40    7.90
  -1 -13   0  -12.20    5.10
   1 -13   0   -9.50    6.60
   2 -13   0  119.79   21.80
  -2 -13   0  119.59   21.70
   2 -13   0  107.09   11.90
   2 -13   0   94.89   20.00
  -2 -13   0  116.69   22.10
   3 -13   0    9.80    5.20
   3 -13   0    9.30    8.50
   3 -13   0   -6.40    4.20
   3 -13   0   -5.10    8.20
  -3 -13   0    5.10    9.90
   4 -13   0  105.89   21.50
   4 -13   0  113.79   15.90
  -4 -13   0   81.29   19.10
   4 -13   0   71.69   23.90
   4 -13   0  105.99   16.30
   5 -13   0    1.30    6.80
   5 -13   0   -9.00    5.30
   5 -13   0   -9.50    5.80
  -5 -13   0   -4.50    7.50
   5 -13   0    5.80    6.20
   5 -13   0   -4.80    9.20
   6 -13   0  175.98   25.00
   6 -13   0  194.78   21.30
   6 -13   0  210.48   31.10
   6 -13   0  186.68   27.30
  -6 -13   0  164.98   26.00
  -6 -13   0  169.88   27.50
   6 -13   0  190.98   23.00
   6  13   0  152.58   12.90
   7 -13   0  -12.20    6.50
  -7 -13   0    7.60   12.90
   7 -13   0   -0.70    6.70
   7 -13   0    9.10    8.60
   7 -13   0   11.60   10.90
  -7 -13   0    7.00   10.40
   7 -13   0   -0.20    6.80
   7  13   0    0.50    5.40
  -8 -13   0   11.00    9.40
   8 -13   0   15.10   10.40
   8 -13   0  -16.60   10.70
   8 -13   0    3.80    8.10
   8 -13   0   12.10    8.60
   8  13   0    0.70    5.80
   9 -13   0   -6.50    8.40
  -9 -13   0   16.20   19.40
  -9 -13   0   -1.30   11.70
   9 -13   0   -6.90    8.00
   9 -13   0   -7.80    7.60
   9  13   0  -11.40    7.10
   0 -14   0  367.16   35.90
   0 -14   0  357.46   42.50
  -1 -14   0   36.70   21.30
   1 -14   0   -0.10    9.60
  -1 -14   0   -5.30    8.50
   1 -14   0    2.00    8.50
  -2 -14   0  126.59   29.80
   2 -14   0   57.99    9.20
   2 -14   0   55.59   16.70
   2 -14   0   73.89   19.30
  -2 -14   0   57.89   15.10
  -3 -14   0   -4.40    9.50
   3 -14   0   -7.70    4.60
   3 -14   0   -8.00    9.20
   3 -14   0   -0.30    8.80
   3 -14   0   -2.00    4.00
  -3 -14   0   -7.50    7.20
   4 -14   0   42.50   15.20
   4 -14   0   18.20    7.60
   4 -14   0   12.00    6.50
   4 -14   0   28.90   12.50
  -4 -14   0   25.40   11.30
   5 -14   0    9.60    8.80
   5 -14   0   -1.00    4.80
  -5 -14   0   11.40   13.30
   5 -14   0   -2.10    5.00
   5 -14   0   -2.20    5.80
   5 -14   0  -25.10    7.70
  -5 -14   0  -16.10    6.10
   6 -14   0  -14.00    5.80
   6 -14   0    2.30    7.80
   6 -14   0   -2.50    6.30
  -6 -14   0    1.50   11.80
   6 -14   0   -3.20    8.10
  -6 -14   0   -4.40    9.90
  -7 -14   0   18.80   13.30
  -7 -14   0   -1.90   10.60
   7 -14   0   -1.80    9.90
   7 -14   0    1.90    6.30
   7 -14   0   -4.50    6.90
   7 -14   0    1.20    8.90
   7  14   0    3.00    4.30
  -8 -14   0   48.00   18.20
   8 -14   0   64.59   17.90
  -8 -14   0   59.49   18.60
   8 -14   0   35.60   14.10
   8 -14   0   52.29   14.60
   8  14   0   45.40   10.10
   0 -15   0    5.00    8.80
   0 -15   0    7.90   11.30
   1 -15   0    9.20   11.00
  -1 -15   0   -5.70    8.80
  -1 -15   0   -4.10    6.60
   1 -15   0   16.20    8.20
   2 -15   0   52.09   22.00
   2 -15   0   56.79   17.30
  -2 -15   0  114.39   22.40
  -2 -15   0  100.69   23.10
  -3 -15   0   -1.10    8.50
   3 -15   0    3.60   10.10
   3 -15   0   -2.90    4.60
  -3 -15   0   12.30   11.50
   4 -15   0   21.30   13.20
  -4 -15   0    3.50   10.80
  -4 -15   0   23.60   16.00
   4 -15   0    9.70    6.80
   4 -15   0   17.70    7.10
  -5 -15   0    6.30   12.60
   5 -15   0    0.70    7.40
   5 -15   0   10.70    5.90
  -5 -15   0    3.80    9.90
   5 -15   0   -6.90    7.80
   5 -15   0    1.30    7.00
   6 -15   0   91.79   18.70
   6 -15   0   58.89   17.10
   6 -15   0   65.39   14.30
   6 -15   0   55.59   14.50
  -6 -15   0   35.80   14.60
  -6 -15   0   75.99   20.10
   7 -15   0    4.10    7.20
  -7 -15   0   14.70   14.60
   7 -15   0   21.30   13.20
  -7 -15   0    3.60   13.00
   7 -15   0   -1.30   10.60
   7 -15   0    9.30    8.40
   0 -16   0    6.60   10.70
  -1 -16   0    6.30   11.50
   1 -16   0   -5.70    8.90
  -2 -16   0    4.10    9.30
   2 -16   0   21.50   11.80
  -3 -16   0    2.90   12.00
   3 -16   0   -8.20    8.80
   4 -16   0   11.10    9.40
  -4 -16   0    3.10   11.70
   4 -16   0   24.60   15.30
   5 -16   0    7.90    8.80
   5 -16   0   -6.60    9.70
   5 -16   0   -4.10    6.50
  -5 -16   0    6.60   12.90
   6 -16   0   53.89   15.60
   6 -16   0   51.69   12.60
  -6 -16   0   34.60   16.30
   6 -16   0   43.70   13.30
   6 -16   0   28.20   13.20
   0 -17   0   -4.50    9.20
  -1 -17   0    9.60   11.00
   1 -17   0   -1.30   10.70
  -2 -17   0  -10.10   11.00
   2 -17   0   -1.90    9.90
   3 -17   0   11.50   14.60
  -3 -17   0    2.00   11.90
  -4 -17   0  -15.70   10.80
  -5 -17   0   30.20   17.40
   5 -17   0   10.20   10.90
   5 -17   0   -3.80    7.30
   0 -18   0   -6.80   12.70
   1 -18   0  -22.10    9.30
  -1 -18   0    4.10   16.60
   2 -18   0   20.00   15.90
  -2 -18   0    2.30   21.80
  -3 -18   0    4.10   14.10
   3 -18   0    4.30   10.50
  12   0  -1   -8.60    9.40
  10   0  -1   -4.50    8.40
 -10   0   1   18.70   12.10
  -9   0   1   -4.60    8.50
   9   0  -1   14.20   10.90
   8   0  -1    7.70    8.80
  -8   0   1   -0.60    7.50
   7   0  -1   11.90    7.00
  -7   0   1    6.80    6.90
   6   0  -1   -1.10    1.70
   6   0  -1    1.40    5.60
  -6   0   1    3.00    5.50
   5   0  -1    3.80    5.30
   5   0  -1   -2.90    1.70
  -5   0   1    1.50    7.40
  -5   0   1   -5.10    4.00
   4   0  -1   -0.50    1.20
   4   0  -1    3.00    5.20
  -4   0   1   -0.40    5.10
   4   0  -1    3.10    5.10
  -4   0   1    1.00    4.40
  -3   0   1   -2.40    5.00
  -3   0   1    3.80    4.20
   3   0  -1    1.70    1.00
   3   0  -1   -3.40    3.50
   3   0  -1    2.10    4.40
   2   0  -1    0.70    4.10
  -2   0   1    0.00    3.90
   2   0  -1   -3.60    3.10
  -2   0   1    0.40    3.00
   1   0  -1    0.10    2.30
  -1   0   1    0.40    2.50
  -1   0  -1    1.10    1.90
   1   0   1    3.10    2.20
  -2   0  -1   -1.90    2.20
   2   0   1   -0.70    3.60
   2   0   1   -2.40    1.70
   3   0   1    3.60    2.80
  -3   0  -1   -0.20    3.00
   4   0   1    5.20    5.50
  -4   0  -1   -0.50    4.20
   4   0   1    0.30    2.20
  -4   0  -1   -1.40    3.10
  -5   0  -1   -1.40    3.20
   5   0   1    2.10    3.20
   5   0   1   -6.40    4.90
  -5   0  -1    2.40    5.20
  -6   0  -1    1.50    6.10
   6   0   1    6.30    7.30
  -6   0  -1    0.00    3.10
   6   0   1   -1.80    2.60
  -7   0  -1   -0.70    5.60
   7   0   1    8.90    7.90
  -7   0  -1   -1.00    3.70
   7   0   1   -0.70    3.40
   8   0   1    4.00    8.20
   8   0   1    5.60    4.10
  -8   0  -1    4.10    3.80
  -8   0  -1   -0.90    6.90
  -9   0  -1    6.80    9.20
   9   0   1   11.80   10.10
   9   0   1   -6.70    2.90
   9   0   1   -5.90    7.60
  -9   0  -1    1.60    3.30
 -10   0  -1   15.10   11.60
  10   0   1   13.20    8.70
  10   0   1   -3.00    9.10
  11   0   1    9.90   10.60
  12   0   1   22.40   13.80
  12  -1  -1   -0.30   11.70
  10  -1  -1  220.08   33.30
 -10  -1   1  227.08   32.40
  10   1  -1  294.87   39.70
   9  -1  -1   13.30   10.60
  -9  -1   1   10.70   10.20
   9   1  -1   36.50   12.70
   8  -1  -1  318.67   18.60
  -8  -1   1  376.46   32.40
   8  -1  -1  310.77   18.60
   8  -1  -1  332.17   32.00
  -8   1   1  351.06   31.60
   8   1  -1  369.46   33.90
   7  -1  -1   42.50    5.00
  -7  -1   1   47.40   13.10
   7  -1  -1   47.20    5.10
   7  -1  -1   57.79   14.20
   7   1  -1   31.70   11.70
  -7   1   1   29.40   10.50
   6  -1  -1   26.40    9.90
  -6  -1   1   36.80   11.30
  -6  -1   1   47.60   12.30
   6  -1  -1   38.90    5.40
   6   1  -1   27.50    9.90
  -6   1   1   30.30    9.90
   5  -1  -1   -2.50    4.70
  -5  -1   1    6.50    6.40
  -5  -1   1    6.80    1.80
  -5  -1   1    7.00    6.50
   5  -1  -1    8.50    2.60
   5  -1  -1    1.50    5.50
  -5   1   1   10.20    5.80
   5   1  -1    6.20    1.70
  -5   1   1    6.50    6.50
   5   1  -1    6.40    6.40
   4  -1  -1  101.39   15.70
  -4  -1   1  122.09   13.60
  -4  -1   1  104.19   14.00
  -4  -1   1   95.79    6.10
   4  -1  -1   90.69   13.40
   4  -1  -1  106.79    7.90
  -4   1   1  105.09   12.60
   4   1  -1  102.99    6.20
   4   1  -1  104.09   14.10
  -4   1   1  112.19   17.40
   3  -1  -1 1503.65   80.29
   3  -1  -1 1541.45   75.09
  -3  -1   1 1337.57   79.69
  -3  -1   1 1511.05   73.49
   3  -1  -1 1452.05   79.39
  -3  -1   1 1465.25   79.19
  -3   1   1 1483.25   80.19
   3   1  -1 1485.25   80.09
   3   1  -1 1558.74   73.59
  -3   1   1 1516.45   79.59
   2  -1  -1  197.18   14.60
   2  -1  -1  197.08   11.80
  -2  -1   1  210.18   15.00
  -2  -1   1  205.68   14.50
   2  -1  -1  206.88   14.80
  -2  -1   1  172.98   10.50
   2   1  -1  198.78   14.50
  -2   1   1  226.68   16.20
   1  -1  -1  511.55   27.50
  -1   1   1  537.35   28.80
   1   1  -1  527.35   28.10
   1  -1   1  529.55   29.10
  -1  -1  -1  531.05   29.00
   1   1   1  564.44   28.50
  -1   1  -1  538.65   29.20
   2  -1   1  183.18   13.00
  -2  -1  -1  205.58   12.90
   2  -1   1  196.68   14.40
  -2   1  -1  211.08   14.00
  -2   1  -1  188.78   13.10
   3  -1   1 1489.95   77.59
  -3  -1  -1 1463.85   77.19
   3   1   1 1575.74   78.49
  -3   1  -1 1496.95   79.69
   3   1   1 1460.75   80.29
  -3   1  -1 1554.94   77.89
   4  -1   1  105.69   15.20
  -4  -1  -1  105.59    9.10
   4  -1   1   84.79    8.50
   4   1   1   99.69    8.90
  -4   1  -1  100.29    9.50
  -4   1  -1   82.79   11.70
   4   1   1  107.79   12.90
   5  -1   1    7.60    3.60
  -5  -1  -1   13.00    6.00
   5  -1   1    8.80    6.70
  -5  -1  -1    5.00    4.00
  -5   1  -1    4.00    3.80
   5   1   1    2.80    5.80
  -5   1  -1    5.90    5.70
   5   1   1    5.50    3.50
   6  -1   1   47.40   13.20
   6  -1   1   38.20    7.00
  -6  -1  -1   30.10    9.30
  -6  -1  -1   42.00    7.10
  -6   1  -1   39.50    7.70
  -6   1  -1   42.10   11.90
   6   1   1   36.50   12.30
   6   1   1   43.90    7.10
  -7  -1  -1   51.19    8.10
  -7  -1  -1   43.00   11.90
   7  -1   1   44.70   14.30
   7  -1   1   48.70    8.20
   7   1   1   40.40    7.30
  -7   1  -1   62.09    9.40
  -7   1  -1   29.60   10.50
   7   1   1   39.00   12.90
   8  -1   1  335.57   33.80
  -8  -1  -1  356.86   22.90
   8  -1   1  335.27   23.10
  -8  -1  -1  353.16   32.40
   8   1   1  341.27   33.00
   8   1   1  354.06   22.70
  -8   1  -1  363.86   32.80
  -8   1  -1  380.66   24.00
   9  -1   1   30.50    7.00
  -9  -1  -1   14.90   10.10
   9  -1   1   40.80   14.30
  -9  -1  -1   20.20    5.80
  -9   1  -1   20.10   11.20
   9   1   1   16.00    5.10
  -9   1  -1   23.50    6.40
   9   1   1   29.80   12.40
   9   1   1    9.60   10.80
  10  -1   1  294.07   30.00
  10  -1   1  230.18   32.50
  10  -1   1  189.08   15.50
 -10  -1  -1  205.78   31.10
 -10   1  -1  201.58   29.20
  10   1   1  222.68   30.50
  10   1   1  233.28   35.90
  10   1   1  192.08   14.10
  11  -1   1   70.99    7.60
  11  -1   1   94.99    8.10
  11  -1   1   68.19   17.10
  11   1   1   78.89   20.70
  12  -1   1   -1.20    9.90
  12   1   1    4.10   10.90
  12  -2  -1   26.40   14.20
  10  -2  -1   28.40   14.90
 -10  -2   1   40.20   14.30
  10   2  -1    4.40   13.40
  -9  -2   1   42.90   12.80
   9  -2  -1   28.40    4.60
   9  -2  -1   20.40   11.50
   9  -2  -1   23.30    6.40
   9   2  -1   28.70   14.30
  -8  -2   1    9.60    8.40
   8  -2  -1    4.10    3.00
   8  -2  -1    0.30    6.80
   8  -2  -1    9.90    3.70
   8   2  -1   -0.40    6.40
   7  -2  -1    5.10    2.60
   7  -2  -1    5.30    7.60
  -7  -2   1    1.20    6.40
   7  -2  -1    2.10    3.10
   7   2  -1    1.50    5.60
   6  -2  -1    6.80    7.10
  -6  -2   1    7.60    7.80
   6  -2  -1    9.40    3.60
   6  -2  -1   13.00    6.90
  -6  -2   1    1.30    5.80
  -6  -2   1    5.20    2.10
   6   2  -1    6.50    6.60
   5  -2  -1 1503.75   86.99
  -5  -2   1 1596.74   87.99
   5  -2  -1 1474.55   88.09
   5  -2  -1 1573.14   80.59
  -5  -2   1 1734.63   88.29
  -5  -2   1 1545.25   78.29
   5   2  -1 1556.84   78.29
   5   2  -1 1525.95   87.99
   4  -2  -1  459.05   32.40
  -4  -2   1  467.75   25.10
   4  -2  -1  451.85   26.90
   4  -2  -1  484.65   34.90
  -4  -2   1  538.15   32.90
  -4  -2   1  504.05   32.10
   4   2  -1  443.66   25.10
  -4   2   1  447.36   36.10
   4   2  -1  465.15   32.00
   3  -2  -1 3222.88  162.48
   3  -2  -1 3377.46  167.18
  -3  -2   1 3207.58  160.98
   3  -2  -1 3269.17  165.98
  -3  -2   1 3159.88  165.98
  -3  -2   1 3178.98  165.68
  -3   2   1 3250.67  166.78
   3   2  -1 3382.86  166.28
  -2  -2   1  590.34   32.00
   2  -2  -1  587.34   34.70
  -2  -2   1  599.74   34.60
   2  -2  -1  637.54   33.20
  -2   2   1  607.44   35.10
   1  -2  -1  586.64   31.90
  -1  -2   1  577.04   31.50
   1  -2  -1  560.54   32.00
  -1   2   1  593.14   32.20
  -1   2   1  627.54   32.40
   0   2  -1  127.19    9.60
   1  -2   1  588.34   31.70
  -1  -2  -1  568.94   32.00
   1  -2   1  547.25   30.50
   1  -2   1  567.14   32.20
  -1   2  -1  566.04   32.30
   1   2   1  701.03   36.50
  -1   2  -1  562.94   31.60
   1   2   1  605.84   30.20
  -2  -2  -1  653.93   34.70
   2  -2   1  627.74   34.70
   2  -2   1  630.84   35.30
   2  -2   1  597.24   34.40
   2   2   1  624.64   34.50
   2   2   1  586.14   34.50
  -2   2  -1  630.44   35.00
  -2   2  -1  646.54   34.80
   3  -2   1 3236.38  171.48
   3  -2   1 3240.38  170.98
   3  -2   1 3391.06  169.88
  -3  -2  -1 3366.76  169.08
  -3   2  -1 3323.87  171.18
  -3   2  -1 3352.96  170.08
   3   2   1 3719.23  171.88
   3   2   1 3405.36  169.18
   4  -2   1  499.95   33.30
   4  -2   1  470.45   28.50
  -4  -2  -1  449.56   27.80
  -4   2  -1  475.05   28.80
   4   2   1  459.65   31.60
   4   2   1  492.75   27.80
  -4   2  -1  458.65   31.10
   5  -2   1 1521.35   86.69
  -5  -2  -1 1587.84   79.99
   5  -2   1 1561.94   80.89
   5   2   1 1496.25   79.59
  -5   2  -1 1588.94   85.49
   5   2   1 1372.16   85.39
  -5   2  -1 1552.84   81.09
  -6  -2  -1    3.20    3.80
  -6  -2  -1   10.70    7.60
   6  -2   1    7.40    4.20
   6  -2   1    9.30    7.60
   6   2   1    8.70    4.00
  -6   2  -1    4.20    5.20
   6   2   1   -1.00    5.40
  -6   2  -1    6.60    4.40
   7  -2   1   15.60    8.10
  -7  -2  -1   -0.30    3.10
  -7  -2  -1    2.00    5.30
   7  -2   1    0.30    2.70
   7   2   1    0.10    3.70
   7   2   1   13.40    8.60
  -7   2  -1    1.30    3.70
  -7   2  -1    4.90    5.60
   8  -2   1    5.70    4.30
  -8  -2  -1    6.10    8.20
   8  -2   1   10.00    8.90
   8  -2   1    4.30    9.30
  -8  -2  -1   16.60    5.10
  -8   2  -1   -0.50    4.90
  -8   2  -1   15.60    8.20
   8   2   1    3.10    7.60
   8   2   1    1.20    3.30
  -9  -2  -1   65.49   15.90
  -9  -2  -1   40.90    7.00
   9  -2   1   34.40   14.80
   9  -2   1   50.09   14.40
   9  -2   1   27.70    7.10
  -9   2  -1   22.30   11.90
   9   2   1   43.40   15.30
   9   2   1   43.20    7.30
   9   2   1   24.90   11.90
  10  -2   1   30.90    7.30
 -10  -2  -1   28.90   12.30
 -10  -2  -1   35.50    5.40
  10  -2   1   15.10   11.70
  10  -2   1   14.40   10.20
  10   2   1   43.80   12.80
  10   2   1   29.40   15.40
  10   2   1   33.40    5.40
  11  -2   1   24.40    6.60
  11  -2   1   28.80    6.10
  11  -2   1   36.40   12.30
  11   2   1   40.00   14.50
  12  -2   1   16.10   11.70
  12   2   1   39.80   15.20
  12  -3  -1   -5.00   15.60
  11  -3  -1   -3.70   11.10
 -10  -3   1   65.89   18.90
  10  -3  -1   32.80   14.30
  10  -3  -1   55.79    7.10
  10  -3  -1   46.70    6.70
  10   3  -1   31.20   15.20
  -9  -3   1  119.99   21.30
   9  -3  -1  162.28   12.80
   9  -3  -1  168.98   27.00
   9  -3  -1  161.28   12.80
   9   3  -1  156.68   26.80
  -8  -3   1   29.50   12.40
   8  -3  -1   32.30   12.90
   8  -3  -1   23.10    5.40
   8  -3  -1   11.20    4.90
   8   3  -1   23.20   12.30
   7  -3  -1   58.29   13.80
  -7  -3   1  100.39   18.20
   7  -3  -1   65.19    9.30
   7  -3  -1   93.09    9.30
   7  -3  -1   49.50   14.20
  -7  -3   1   61.09    5.60
   7   3  -1   66.19   14.70
   6  -3  -1  920.71   47.40
   6  -3  -1  865.81   57.59
  -6  -3   1  802.92   43.50
  -6  -3   1  840.22   53.79
  -6  -3   1  765.52   53.19
   6  -3  -1  793.62   52.99
   6  -3  -1  784.72   46.10
   6   3  -1  879.91   54.49
  -5  -3   1  203.88   18.80
   5  -3  -1  170.08   18.70
  -5  -3   1  148.89   11.50
  -5  -3   1  150.38   17.20
   5  -3  -1  169.98   17.80
   5  -3  -1  145.79   12.70
   5   3  -1  179.88   17.90
   4  -3  -1 1559.34   79.89
  -4  -3   1 1588.64   77.89
   4  -3  -1 1598.64   84.09
  -4  -3   1 1477.55   83.39
  -4  -3   1 1471.95   83.39
   4  -3  -1 1489.35   84.59
   4   3  -1 1453.05   83.09
   3  -3  -1  120.09   12.20
   3  -3  -1   86.29    9.10
   3  -3  -1  116.99   10.10
  -3  -3   1   84.69    8.40
  -3  -3   1   97.19   11.50
  -3   3   1  103.39   14.00
  -2  -3   1   94.59    8.70
   2  -3  -1  107.89    9.80
   2  -3  -1  108.19   10.30
  -2  -3   1   92.79    9.70
  -2   3   1  101.89   10.90
   1  -3  -1 3613.14  165.18
   1  -3  -1 3213.78  166.18
  -1   3   1 3282.27  164.78
  -1   3   1 3117.39  166.18
   0  -3  -1   -0.20    3.10
   0  -3   1    1.90    3.30
   0   3   1   -3.20    2.90
   0   3   1   -0.50    1.40
   0   3  -1    1.60    2.00
  -1  -3  -1 3635.74  189.68
   1  -3   1 3921.41  190.08
   1  -3   1 3637.34  188.28
  -1   3  -1 3628.24  189.78
  -1   3  -1 3693.93  188.48
   1   3   1 3781.02  189.58
   1   3   1 4193.68  186.08
   2  -3   1   92.69    9.70
   2  -3   1  102.19   10.10
   2  -3   1  101.49    9.20
  -2  -3  -1  103.59   10.10
  -2   3  -1  107.29   10.50
   2   3   1  110.39   10.60
   2   3   1  102.19   10.00
   3  -3   1  116.89   11.50
  -3  -3  -1  104.79   10.50
   3  -3   1   96.99   10.10
   3  -3   1   93.99   10.10
   3   3   1   84.79   10.70
  -3   3  -1  113.99   11.10
   3   3   1  107.99   10.20
  -4  -3  -1 1636.04   78.09
   4  -3   1 1504.25   81.09
   4  -3   1 1482.45   78.49
   4  -3   1 1407.96   81.99
   4  -3   1 1482.25   80.19
   4   3   1 1282.67   79.69
   4   3   1 1539.65   77.79
  -4   3  -1 1422.36   78.29
  -5  -3  -1  154.08   13.90
   5  -3   1  143.39   17.40
   5  -3   1  185.18   18.00
   5  -3   1  148.59   16.30
   5  -3   1  162.98   14.10
  -5   3  -1  146.39   16.10
  -5   3  -1  176.98   14.40
   5   3   1  147.29   16.70
   5   3   1  149.19   13.00
   6  -3   1  732.83   51.39
  -6  -3  -1  812.62   46.00
   6  -3   1  879.11   59.79
   6  -3   1  821.42   47.60
   6   3   1  829.52   53.09
  -6   3  -1  805.92   47.30
   6   3   1  830.72   46.20
  -6   3  -1  813.32   51.89
  -7  -3  -1   75.59   16.20
   7  -3   1   67.89   17.30
   7  -3   1   67.99   10.60
  -7  -3  -1   73.29   10.10
   7  -3   1   59.69   13.30
   7   3   1   79.39   16.20
  -7   3  -1   82.69   12.10
   7   3   1   75.99    9.10
  -7   3  -1   61.79   14.00
  -8  -3  -1   23.10   10.50
  -8  -3  -1   31.20    7.10
   8  -3   1   36.50   11.90
   8  -3   1   21.10    6.80
   8  -3   1   21.30   11.50
   8   3   1   19.70    5.00
   8   3   1   16.40    9.70
   9  -3   1  160.88   24.80
  -9  -3  -1  169.38   13.80
   9  -3   1  195.08   32.00
   9  -3   1  175.38   16.00
  -9  -3  -1  171.98   26.80
   9   3   1  162.68   24.50
   9   3   1  230.38   32.20
   9   3   1  189.08   14.20
 -10  -3  -1   59.79    7.30
  10  -3   1   54.89    9.40
 -10  -3  -1   37.70   15.10
  10  -3   1   31.90   16.10
  10  -3   1   28.60   11.10
  10   3   1   33.60   17.60
  10   3   1   42.80   13.70
  10   3   1   42.00    6.50
  11  -3   1   33.30   10.40
  11  -3   1   10.40    5.90
  11   3   1    1.20    8.10
  12  -3   1   17.40   21.70
  12   3   1   17.50   11.90
  12  -4  -1   29.00   14.70
  11  -4  -1    3.40    9.40
  11  -4  -1    0.10    2.90
  11  -4  -1   -6.60    2.60
  10  -4  -1    7.90    4.00
  10  -4  -1    5.60    4.00
 -10  -4   1   32.50   13.30
  10  -4  -1   -8.30    9.30
   9  -4  -1   32.90    7.70
   9  -4  -1   46.00    7.70
  -9  -4   1   37.80   14.90
   9  -4  -1   27.50   13.60
   9   4  -1   28.40   13.20
  -8  -4   1   11.20   10.30
  -8  -4   1    5.40    1.90
   8  -4  -1    6.30    4.60
   8  -4  -1   -3.10    7.30
   8  -4  -1   12.60    5.20
   8  -4  -1   15.50    8.30
  -8  -4   1    2.00    2.10
   8   4  -1    3.30    8.20
   7  -4  -1  296.37   27.20
   7  -4  -1  248.98   27.00
   7  -4  -1  275.77   20.40
  -7  -4   1  283.57   26.80
  -7  -4   1  272.17   17.50
   7  -4  -1  266.77   20.50
   7   4  -1  302.87   27.80
  -6  -4   1    8.30    4.20
   6  -4  -1    7.20    4.20
   6  -4  -1    7.80    4.10
  -6  -4   1    2.50    6.80
   6  -4  -1    5.50    6.10
   6  -4  -1   11.60    8.40
   6   4  -1   -0.90    5.70
  -5  -4   1  233.48   20.60
  -5  -4   1  210.78   20.30
   5  -4  -1  215.28   17.00
   5  -4  -1  197.08   20.80
   5  -4  -1  228.08   21.20
  -5  -4   1  189.38   15.10
   5  -4  -1  198.48   16.70
   5   4  -1  245.98   21.10
   4  -4  -1    7.00    4.40
  -4  -4   1    9.20    6.60
   4  -4  -1   11.70    4.80
  -4  -4   1   16.00    4.90
   4  -4  -1    5.10    5.20
   4  -4  -1    6.90    6.30
   3  -4  -1  229.48   18.00
  -3  -4   1  228.58   18.40
  -3  -4   1  271.87   17.60
   3  -4  -1  252.47   18.50
   3  -4  -1  275.37   20.20
   2  -4  -1  238.78   16.80
  -2  -4   1  228.58   16.20
  -2  -4   1  227.98   15.80
   2  -4  -1  193.68   16.40
   1  -4  -1  421.76   27.70
   1  -4  -1  464.45   25.60
   0  -4  -1 4872.31  226.78
   0  -4   1 4808.12  232.08
   0  -4  -1 4393.76  231.78
   0   4  -1 4591.94  228.58
   0   4   1 4455.05  231.98
   1  -4   1  464.35   29.60
   1  -4   1  501.05   27.90
  -1  -4  -1  495.85   30.20
  -1   4  -1  462.45   27.70
   1   4   1  516.85   30.20
   2  -4   1  217.58   15.80
   2  -4   1  196.08   16.70
   2   4   1  228.88   14.20
   2   4   1  213.78   16.60
  -2   4  -1  210.78   17.20
   3  -4   1  251.87   18.50
   3  -4   1  258.07   19.20
   3  -4   1  248.58   19.20
  -3  -4  -1  251.07   18.50
   3   4   1  277.77   18.90
   3   4   1  244.88   18.20
  -3   4  -1  262.47   19.80
   4  -4   1    6.70    5.60
   4  -4   1    8.50    4.30
  -4  -4  -1    9.50    5.80
   4  -4   1   13.70    5.30
   4  -4   1    6.00    6.00
   4   4   1    6.70    5.30
  -4   4  -1   11.70    6.50
   4   4   1    6.20    4.30
  -5  -4  -1  192.68   15.90
   5  -4   1  208.08   20.60
   5  -4   1  207.18   19.70
   5  -4   1  198.78   16.80
   5  -4   1  196.88   18.80
   5   4   1  203.18   19.10
  -5   4  -1  190.08   17.20
   5   4   1  194.18   15.80
   6  -4   1   12.60    6.70
  -6  -4  -1    3.10    5.20
   6  -4   1    3.40    4.20
   6  -4   1    2.40    6.20
   6  -4   1    6.10    7.10
   6   4   1    5.70    7.30
   6   4   1    2.60    3.80
  -6   4  -1    7.00    5.60
  -7  -4  -1  260.97   20.50
   7  -4   1  247.68   21.20
   7  -4   1  316.07   30.50
   7  -4   1  252.97   25.80
  -7  -4  -1  310.07   28.20
   7   4   1  311.07   31.30
   7   4   1  281.27   20.30
   8  -4   1    6.70    5.20
   8  -4   1   -0.50    8.20
  -8  -4  -1   13.90   10.20
   8  -4   1   20.40    9.80
  -8  -4  -1   10.20    4.80
   8   4   1   14.30    9.10
   8   4   1    3.80    4.20
   9  -4   1   37.50    8.00
  -9  -4  -1   15.30    8.60
   9  -4   1   47.20   14.70
   9  -4   1   26.00   12.50
  -9  -4  -1   28.60    6.70
   9   4   1   26.30   12.60
   9   4   1   28.20    6.00
   9   4   1   34.10   11.60
  10  -4   1   18.30    5.40
  10  -4   1   19.40   11.10
 -10  -4  -1  -11.30    6.80
  10  -4   1   15.90    8.90
 -10  -4  -1   16.70    4.90
  10   4   1   14.10    9.50
  11  -4   1   -1.00    4.70
  11  -4   1  -14.20    9.30
  11  -4   1    7.20    4.50
  11   4   1   -7.00    7.60
  12  -4   1   11.20    6.20
  12  -4   1   14.00   11.80
  12   4   1   23.30   14.10
  12  -5  -1   -7.40   11.10
  12   5  -1   15.30   11.40
  11  -5  -1   -6.60    9.10
  11  -5  -1   40.80    9.40
  11  -5  -1   30.50    6.50
  10  -5  -1   98.29   13.10
 -10  -5   1  140.29   28.20
  10  -5  -1   77.39   19.00
  10  -5  -1   82.19   10.10
   9  -5  -1   -2.20    4.20
  -9  -5   1    3.90   10.00
   9  -5  -1    2.20    4.00
   8  -5  -1   69.99   11.70
  -8  -5   1   57.49    7.60
  -8  -5   1   57.69    7.00
   8  -5  -1   62.29   10.80
   8  -5  -1   46.20   14.70
   8  -5  -1   67.89   15.90
  -8  -5   1   62.09   15.30
   7  -5  -1    6.40    4.90
   7  -5  -1    7.40    5.80
  -7  -5   1    8.80    4.60
  -7  -5   1   12.40    7.70
   7  -5  -1    7.10    7.70
   7  -5  -1    8.70    7.40
  -6  -5   1  112.39   17.20
  -6  -5   1  155.38   18.30
  -6  -5   1  122.29   12.60
   6  -5  -1  129.59   20.50
   6  -5  -1  143.19   14.30
   6  -5  -1  144.99   14.30
   6  -5  -1  162.98   21.70
   5  -5  -1   15.80    6.80
  -5  -5   1   28.80    9.00
  -5  -5   1   23.40    5.90
   5  -5  -1   24.30    7.10
   5  -5  -1    8.60    6.90
  -4  -5   1  790.02   46.00
   4  -5  -1  850.11   49.60
   4  -5  -1  828.12   47.60
   4  -5  -1  818.12   50.29
  -4  -5   1  760.42   48.20
   4  -5  -1  814.42   47.80
   3  -5  -1  400.16   29.20
  -3  -5   1  475.15   28.90
  -3  -5   1  444.36   28.70
   3  -5  -1  476.55   30.80
   3  -5  -1  490.35   30.20
  -2  -5   1   27.20    7.00
   2  -5  -1   34.90    7.40
   2  -5  -1   47.50    8.10
  -2  -5   1   35.90    6.20
  -1  -5   1  483.15   31.70
   1  -5  -1  526.45   32.40
   0  -5  -1    1.90    4.90
   0  -5  -1   -0.60    1.30
   0  -5   1    0.60    3.90
   0   5  -1   -0.70    2.50
   0   5   1    3.80    4.50
   1  -5   1  536.95   30.40
  -1  -5  -1  564.04   33.60
   1  -5   1  571.14   33.60
   1   5   1  464.25   32.60
  -1   5  -1  519.55   30.20
   2  -5   1   27.80    5.80
   2  -5   1   52.59    9.80
  -2  -5  -1   35.40    8.70
   2   5   1   31.60    7.60
   2   5   1   41.00    5.10
   3  -5   1  471.55   29.20
   3  -5   1  439.66   29.60
   3  -5   1  461.05   28.40
  -3  -5  -1  444.46   29.20
   3   5   1  417.06   28.60
   3   5   1  406.86   26.50
   4  -5   1  805.32   51.39
   4  -5   1  814.72   49.80
  -4  -5  -1  903.91   48.90
   4  -5   1  846.32   49.70
   4   5   1  835.32   48.60
   4   5   1  792.02   48.20
   5  -5   1   15.90    6.00
  -5  -5  -1   22.30    7.10
   5  -5   1   17.80    6.70
   5  -5   1   16.20    8.20
   5  -5   1   31.50    8.40
   5   5   1   26.10    6.80
   5   5   1   16.00    7.10
  -6  -5  -1  132.49   14.20
   6  -5   1  150.48   18.70
   6  -5   1  159.18   21.00
   6  -5   1  147.09   15.20
   6  -5   1  141.69   19.30
   6   5   1  162.28   18.10
   6   5   1  148.39   14.40
   7  -5   1   29.00    9.40
   7  -5   1   13.70    6.20
  -7  -5  -1   10.60    6.30
   7  -5   1   12.80   10.30
   7   5   1   15.70    5.90
   8  -5   1   77.79   17.30
  -8  -5  -1   39.80   12.00
   8  -5   1   64.79   12.10
  -8  -5  -1   63.59   10.80
   8  -5   1   44.20   15.30
   8   5   1   71.29   10.90
   8   5   1   99.09   19.00
  -9  -5  -1    8.20   11.40
   9  -5   1   -8.50    7.20
   9  -5   1  -10.20   12.70
   9  -5   1    1.30    5.00
  -9  -5  -1    0.10    3.80
   9   5   1   -1.50    3.40
   9   5   1   -2.00    6.00
   9   5   1   26.00   11.90
  10  -5   1   83.69   18.10
 -10  -5  -1   85.19    9.90
  10  -5   1   94.99   14.40
  10   5   1   81.29   24.10
  10   5   1   62.89   15.40
  11  -5   1   29.90   11.70
  11  -5   1   19.50    7.70
  11  -5   1   31.80    9.10
  11   5   1    5.20   11.10
  12  -5   1    8.70    6.10
  12  -5   1   13.30    5.60
  12  -5   1   -8.30   10.50
  12   5   1   23.90   12.90
  12  -6  -1    0.60   10.70
  12  -6  -1   -5.50    4.20
  12   6  -1   28.10   13.20
  11  -6  -1   24.30    6.90
  11  -6  -1   32.50   14.50
  11  -6  -1    8.20    5.80
  10  -6  -1   13.10    6.10
  10  -6  -1   -9.50    6.80
  10  -6  -1    4.80    4.90
   9  -6  -1   27.60   10.00
   9  -6  -1   19.10    8.20
   9  -6  -1   33.70   12.30
   9  -6  -1   31.40    8.60
  -9  -6   1   19.10    4.60
  -9  -6   1   48.30   15.40
   9  -6  -1   14.60    9.50
  -9  -6   1   22.10    4.80
   8  -6  -1    6.60    5.00
  -8  -6   1    1.00    7.60
   8  -6  -1    7.60    9.30
   8  -6  -1    2.60    7.90
  -8  -6   1    7.90    5.00
  -8  -6   1   -0.50    5.00
   8  -6  -1   -3.20    4.90
  -7  -6   1   94.99   12.80
   7  -6  -1   90.69   14.10
   7  -6  -1   69.19   12.70
  -7  -6   1  119.49   20.20
   7  -6  -1   77.39   16.90
   7  -6  -1   86.79   17.60
  -6  -6   1  120.99   17.60
   6  -6  -1  114.59   20.30
  -6  -6   1  125.69   13.50
   6  -6  -1  137.39   20.10
   6  -6  -1  119.69   14.30
   6  -6  -1  122.59   14.40
   5  -6  -1 1189.08   70.39
  -5  -6   1 1239.88   68.19
  -5  -6   1 1231.28   70.89
   5  -6  -1 1208.58   70.29
   5  -6  -1 1274.97   74.39
   5  -6  -1 1292.67   73.19
  -4  -6   1  332.67   23.80
  -4  -6   1  309.47   24.30
   4  -6  -1  311.27   24.20
   4  -6  -1  345.07   25.50
   4  -6  -1  362.96   26.90
   3  -6  -1 1844.22   97.99
  -3  -6   1 1800.22   96.19
  -3  -6   1 1734.63   94.29
   3  -6  -1 1969.50   97.89
   3  -6  -1 1667.03   96.69
  -2  -6   1  106.69   12.30
   2  -6  -1  113.39   11.40
   2  -6  -1  128.29   17.20
  -2  -6   1   88.09    9.10
   1  -6  -1   57.79   10.40
   1  -6  -1   51.99    6.70
   1  -6  -1   57.69    6.30
  -1  -6   1   71.29   11.70
   0  -6  -1  444.76   30.80
   0  -6  -1  335.67   18.00
   0  -6   1  308.37   24.50
   1  -6   1   64.09   11.90
   1  -6   1   53.09    7.20
   1   6   1   45.10    9.30
  -1   6  -1   62.99    8.10
   2  -6   1  151.78   17.40
   2  -6   1   84.49    9.90
   2   6   1  101.29   14.00
   2   6   1   86.99    6.50
   3  -6   1 1680.63   94.89
  -3  -6  -1 1454.95   96.49
   3  -6   1 1908.71   97.69
   3   6   1 2104.59   97.59
   4  -6   1  324.47   25.90
   4  -6   1  372.16   27.70
  -4  -6  -1  286.67   24.20
   4  -6   1  358.96   26.20
   4  -6   1  351.96   25.40
   4   6   1  326.67   23.50
   4   6   1  391.56   25.90
   5  -6   1 1282.07   71.89
  -5  -6  -1 1260.67   70.69
   5  -6   1 1208.98   72.59
   5  -6   1 1194.38   71.59
   5  -6   1 1192.38   74.09
   5   6   1 1305.47   71.69
   5   6   1 1303.87   70.59
   6  -6   1  120.79   16.60
  -6  -6  -1  121.09   15.50
   6  -6   1  137.29   19.30
   6  -6   1  141.49   21.10
   6  -6   1   98.89   16.40
   6   6   1  132.99   18.20
   6   6   1  104.99   13.00
   7  -6   1   74.19   14.60
   7  -6   1   84.89   14.00
   7  -6   1   64.39   14.50
   7  -6   1   73.69   16.40
  -7  -6  -1   68.19   12.30
   7   6   1   75.09   12.00
   7   6   1   69.89   14.60
  -8  -6  -1   -7.60    7.40
   8  -6   1    1.40    4.90
  -8  -6  -1   14.80   10.00
   8  -6   1    4.30    8.70
   8  -6   1   -6.30    6.00
   8   6   1    2.00    4.60
   8   6   1   -0.40    7.90
   9  -6   1   23.70    9.00
  -9  -6  -1   30.50    8.80
  -9  -6  -1   40.50   15.40
   9  -6   1   44.10   13.90
   9  -6   1   26.10   12.90
   9   6   1   27.70   12.80
   9   6   1   38.20   12.40
  10  -6   1    6.80    6.60
 -10  -6  -1   -1.40    4.70
  10  -6   1   16.40   11.20
  10  -6   1    1.30    6.10
  10   6   1    7.50   13.00
  10   6   1   -2.20    9.30
 -11  -6  -1   14.70    4.90
  11  -6   1   19.30    7.10
  11  -6   1   11.00   12.90
  11  -6   1    5.50    7.00
 -11  -6  -1   22.60    5.20
  11   6   1   -1.00    9.00
  11   6   1  -36.70   23.10
  12  -6   1    1.90    7.10
  12  -6   1   15.00   13.60
  12   6   1   -5.00   10.00
  11  -7  -1   22.30    7.60
  11  -7  -1    1.80   11.80
  11  -7  -1   20.10    7.30
  10  -7  -1   11.40    8.50
  10  -7  -1   -6.00    4.90
  10  -7  -1   -1.30    8.40
  -9  -7   1   22.80    6.20
  -9  -7   1   19.10   12.60
   9  -7  -1   28.50    8.20
  -9  -7   1   16.00    4.80
   9  -7  -1   20.20   13.40
   9  -7  -1   26.60   11.20
   9  -7  -1   17.30    9.70
   9  -7  -1   25.00    8.30
  -8  -7   1   -1.60    7.90
   8  -7  -1   -5.70    5.20
   8  -7  -1   -1.10    6.30
   8  -7  -1  -11.10    7.30
   8  -7  -1   -1.20    5.10
  -8  -7   1   10.70    7.00
  -8  -7   1   -0.50    4.00
   8  -7  -1   -7.00    5.80
   7  -7  -1   36.70   11.50
  -7  -7   1   52.89   14.40
   7  -7  -1   60.49   12.90
   7  -7  -1   43.50   13.90
  -7  -7   1   39.50   12.50
   7  -7  -1   40.30    9.80
   6  -7  -1  199.08   21.70
  -6  -7   1  222.08   20.20
   6  -7  -1  189.68   20.00
   6  -7  -1  230.98   21.20
   6  -7  -1  238.68   24.20
  -5  -7   1   22.20    7.20
   5  -7  -1   17.00    7.80
   5  -7  -1    7.90    5.90
   5  -7  -1    9.60    6.80
  -5  -7   1   17.00    6.90
   5  -7  -1   15.40    6.40
   4  -7  -1   42.60    9.90
   4  -7  -1   59.49   11.50
  -4  -7   1   41.40    9.30
  -4  -7   1   48.50    9.50
   4  -7  -1   49.20   10.50
   3  -7  -1  309.07   24.40
   3  -7  -1  308.87   24.20
  -3  -7   1  253.07   19.60
   3  -7  -1  291.97   21.50
  -3  -7   1  287.17   22.80
   3  -7  -1  306.77   22.80
  -2  -7   1    3.30    3.10
   2  -7  -1   -0.50    3.20
   2  -7  -1    5.40    3.80
  -2  -7   1    0.40    4.30
   2  -7  -1    5.20    6.00
   1  -7  -1   12.80    6.50
   1  -7  -1    1.10    2.60
   1  -7  -1    7.20    3.10
  -1  -7   1    0.90    4.70
   1   7  -1    3.30    2.70
   0  -7   1    2.20    4.90
   0  -7  -1   -5.30    4.50
   0  -7   1   -6.80    3.20
   0   7  -1   -1.50    2.10
   1  -7   1    6.70    3.60
  -1  -7  -1    2.30    4.50
   1  -7   1    4.70    5.00
   2  -7   1    3.00    3.90
  -2  -7  -1    2.70    5.30
   2  -7   1    8.70    6.00
   2   7   1    1.70    4.30
   3  -7   1  236.38   20.90
  -3  -7  -1  315.27   24.20
   3  -7   1  336.57   25.10
   3   7   1  275.67   17.50
   3   7   1  289.17   23.40
   4  -7   1   72.99   13.20
  -4  -7  -1   52.09   10.50
   4  -7   1   55.49   12.10
   4  -7   1   67.79   11.30
   4  -7   1   49.40    9.80
   4   7   1   44.50   11.10
   5  -7   1   15.50    7.40
   5  -7   1    5.20    5.70
  -5  -7  -1   15.30    7.40
   5  -7   1   11.00    6.30
   5  -7   1    6.60    5.60
   5   7   1   17.10    6.80
   6  -7   1  201.38   23.30
   6  -7   1  214.48   21.50
   6  -7   1  186.48   19.80
   6  -7   1  238.38   22.80
  -6  -7  -1  263.07   24.40
   6   7   1  218.28   19.90
   6   7   1  202.18   20.50
  -7  -7  -1   42.90   10.50
   7  -7   1   32.60   17.50
   7  -7   1   43.10   11.20
   7  -7   1   45.20   13.90
   7  -7   1   39.80   10.80
   7   7   1   39.70   12.70
   7   7   1   38.10    9.40
   8  -7   1    9.50   10.90
   8  -7   1   -0.60    5.20
  -8  -7  -1   -1.00    9.30
   8   7   1    2.60    5.50
   8   7   1   -7.50    3.80
   8   7   1   -4.80    7.20
  -9  -7  -1   17.90    7.90
   9  -7   1   24.20    8.10
  -9  -7  -1   10.40   11.50
   9  -7   1   12.50   10.00
   9  -7   1   18.30   15.10
   9  -7   1   34.10   10.30
   9   7   1   15.00    8.80
   9   7   1   19.70   12.40
  10  -7   1    9.00    5.80
 -10  -7  -1    5.10    5.50
  10  -7   1   16.50   10.40
  10  -7   1   -6.00    5.80
  10   7   1    5.80    9.00
  11  -7   1   10.20    8.70
  11  -7   1   26.00    8.30
 -11  -7  -1    7.70    5.00
  11  -7   1   13.70    9.70
 -11  -7  -1   25.20    6.60
  11   7   1    0.30    9.50
  11  -8  -1   -5.90   11.50
  11  -8  -1   19.70    8.20
  11  -8  -1    6.70    6.50
  10  -8  -1   47.90   13.90
 -10  -8   1   11.30    5.00
  10  -8  -1   28.50    9.50
 -10  -8   1   20.10    5.80
  10  -8  -1   18.40    8.00
  -9  -8   1    6.30    9.60
   9  -8  -1    0.80    6.20
   9  -8  -1   -1.40    4.40
  -9  -8   1  -16.10    8.40
  -9  -8   1    0.70    4.60
   9  -8  -1  -19.30    7.20
   9  -8  -1   -0.50    7.70
   9  -8  -1   -4.40    8.10
   8  -8  -1   56.69   17.30
   8  -8  -1   84.69   14.40
  -8  -8   1   69.69   13.00
   8  -8  -1   57.09   14.60
   8  -8  -1   65.19   13.00
  -8  -8   1   66.09   11.20
  -8  -8   1   68.39   18.40
   8  -8  -1   69.29   19.70
  -7  -8   1  100.19   19.90
   7  -8  -1   77.99   15.30
   7  -8  -1  109.29   19.10
  -7  -8   1  116.59   17.10
   7  -8  -1   73.49   16.70
   7  -8  -1   85.09   15.50
   7  -8  -1   99.79   17.20
   6  -8  -1   55.09   14.90
   6  -8  -1   33.80   12.00
   6  -8  -1   38.60   11.10
   6  -8  -1   51.59   12.90
   6  -8  -1   46.70   11.30
  -6  -8   1   52.19   10.90
  -5  -8   1  167.28   17.40
   5  -8  -1  164.08   17.80
   5  -8  -1  188.68   19.70
   5  -8  -1  137.79   17.00
   5  -8  -1  157.08   18.30
   5  -8  -1  143.89   17.20
  -4  -8   1   19.60    6.70
   4  -8  -1    3.90    5.30
   4  -8  -1   25.00    8.10
  -4  -8   1   15.10    7.00
   4  -8  -1   23.20    8.90
   4  -8  -1   18.00    6.80
  -3  -8   1  359.26   27.20
   3  -8  -1  383.86   26.10
   3  -8  -1  372.16   27.40
   3  -8  -1  347.07   27.80
   3  -8  -1  337.27   27.50
  -3  -8   1  289.17   22.00
   2  -8  -1  436.66   27.10
   2  -8  -1  405.16   25.70
  -2  -8   1  365.46   30.00
   2  -8  -1  452.95   32.20
  -2  -8   1  400.66   24.40
   1  -8  -1  132.29   18.40
  -1  -8   1  147.79   16.90
   1  -8  -1  162.68   11.30
   1  -8  -1  134.59   11.20
   1   8  -1  155.68   10.70
   0  -8  -1 1382.66   84.49
   0  -8   1 1673.53   86.69
   0  -8   1 1341.27   83.69
   0   8  -1 1582.34   77.19
   1  -8   1   83.79   14.90
   1  -8   1  139.99   11.70
   1  -8   1  141.79   15.80
  -1  -8  -1  147.89   16.30
   2  -8   1  414.66   31.70
   2  -8   1  434.06   27.80
  -2  -8  -1  424.36   32.20
   3  -8   1  386.86   29.40
   3  -8   1  357.16   25.80
  -3  -8  -1  416.76   30.10
   3   8   1  280.77   26.80
   3   8   1  368.96   20.60
   4  -8   1   18.00    7.20
   4  -8   1   17.40    6.40
   4  -8   1   16.50    7.40
   4  -8   1   13.70    7.70
  -4  -8  -1   12.90    7.60
   4   8   1   12.60    4.50
   4   8   1   18.30    7.60
   5  -8   1  160.98   22.20
  -5  -8  -1  176.98   18.40
   5  -8   1  161.68   19.10
   5  -8   1  166.58   18.30
   5  -8   1  173.18   17.90
   5   8   1  169.38   18.00
   6  -8   1   55.39   15.30
  -6  -8  -1   63.89   13.20
   6  -8   1   41.20   10.80
   6  -8   1   50.69   12.10
   6  -8   1   48.80   11.40
   6   8   1   54.69   11.30
   6   8   1   32.00    8.20
   7  -8   1   87.79   16.90
   7  -8   1   60.89   14.90
  -7  -8  -1  113.49   19.40
   7  -8   1   74.79   15.30
   7  -8   1   68.19   19.20
   7   8   1   69.69   13.20
   8  -8   1   75.79   17.10
  -8  -8  -1   55.59   12.90
   8  -8   1   92.69   18.10
   8  -8   1  110.59   18.00
   8  -8   1   75.39   19.00
   8   8   1   79.49   14.70
   9  -8   1    2.90    6.10
   9  -8   1   -7.00    5.30
  -9  -8  -1  -10.40    6.50
   9  -8   1   -0.20    7.00
   9  -8   1   -9.10    9.40
  -9  -8  -1    6.50   10.80
   9   8   1   -8.30    6.10
  10  -8   1   23.70    8.50
  10  -8   1   15.60    7.90
  10  -8   1    1.90    8.40
 -10  -8  -1    8.80    6.30
  10   8   1   -7.30    5.60
 -11  -8  -1   15.20    7.10
  11  -8   1   26.90    8.90
  11  -8   1   19.20    9.20
 -11  -8  -1   17.50    9.90
  11  -8   1    7.10   11.80
  11   8   1    1.40    9.50
  11  -9  -1   26.10    9.60
  11  -9  -1   22.00    8.80
  11   9  -1   21.70   11.40
  10  -9  -1   26.10   10.40
  10  -9  -1   32.50   13.90
 -10  -9   1   17.40   13.90
 -10  -9   1   22.40    7.50
  10  -9  -1   47.90   10.90
  -9  -9   1   95.69   20.30
   9  -9  -1   89.79   15.90
   9  -9  -1   76.39   17.00
  -9  -9   1   78.99   13.00
  -9  -9   1   67.69   13.00
   9  -9  -1   90.89   17.00
   9  -9  -1   65.09   17.50
   9  -9  -1   65.49   18.80
   8  -9  -1   31.30   12.40
   8  -9  -1   70.39   13.70
  -8  -9   1   25.00   15.20
  -8  -9   1   51.99   10.50
   8  -9  -1   49.10   14.10
   8  -9  -1   61.89   15.70
  -8  -9   1   62.49   14.00
   8  -9  -1   34.60   11.10
   7  -9  -1   29.30    9.30
   7  -9  -1   36.60   11.40
  -7  -9   1   38.50    9.80
  -7  -9   1   24.80    9.60
   7  -9  -1   46.60   11.00
   7  -9  -1   25.40   10.20
   7  -9  -1   26.20    9.60
   6  -9  -1   70.19   14.90
   6  -9  -1   65.39   13.60
  -6  -9   1   95.39   15.50
   6  -9  -1   62.69   13.30
   6  -9  -1   79.59   16.10
   6  -9  -1   89.59   17.00
   5  -9  -1    4.50    5.70
   5  -9  -1   12.00    6.40
   5  -9  -1   20.90    7.90
  -5  -9   1    8.30    7.30
   5  -9  -1   10.90    7.60
   4  -9  -1  205.78   21.10
   4  -9  -1  225.18   22.00
   4  -9  -1  159.88   18.50
  -4  -9   1  179.28   20.00
   4  -9  -1  198.78   18.90
  -4  -9   1  234.58   17.50
   3  -9  -1   67.59   11.70
   3  -9  -1   68.69   14.30
  -3  -9   1   42.80   11.20
   3  -9  -1   61.49   13.90
   3  -9  -1   57.99   11.40
   2  -9  -1  307.07   26.60
  -2  -9   1  297.47   26.20
   2  -9  -1  279.17   19.70
   2  -9  -1  276.87   20.40
  -2  -9   1  302.17   18.20
  -1  -9   1  310.87   26.00
   1  -9  -1  300.47   17.80
  -1  -9   1  239.88   23.70
   1  -9  -1  306.87   18.60
   1  -9  -1  232.28   24.20
   1   9  -1  277.17   16.90
   0  -9  -1    4.20    6.50
   0  -9   1    1.10    6.00
   0  -9   1    3.00    5.70
  -1  -9  -1  306.37   26.70
   1  -9   1  303.97   26.90
   1  -9   1  304.37   26.60
   2  -9   1  312.27   20.70
   2  -9   1  233.88   24.60
   2  -9   1  246.38   24.40
  -2  -9  -1  275.67   25.50
   3  -9   1   51.99    9.70
   3  -9   1   80.39   15.60
   3  -9   1   44.70   10.40
  -3  -9  -1   55.39   12.50
   4  -9   1  209.28   21.60
   4  -9   1  175.78   17.90
   4  -9   1  207.38   19.40
   4  -9   1  195.58   19.60
  -4  -9  -1  170.28   19.90
   4   9   1  201.28   14.00
  -5  -9  -1   14.50    8.30
   5  -9   1   10.70    6.80
   5  -9   1    5.70    5.30
   5  -9   1   13.70    6.50
   5  -9   1    7.20    6.90
   5   9   1    6.10    4.90
   6  -9   1   70.59   14.00
   6  -9   1   61.09   15.10
   6  -9   1   74.49   14.60
   6  -9   1   78.49   15.20
  -6  -9  -1   87.59   15.60
   6   9   1   51.09    9.70
   7  -9   1   37.00   10.40
   7  -9   1   45.80   15.10
   7  -9   1   17.00    9.00
   7  -9   1   42.50   12.00
   7  -9   1   29.00   10.10
  -7  -9  -1   40.30   13.20
   7   9   1   32.70    9.00
   8  -9   1   63.09   14.50
   8  -9   1   69.59   17.90
   8  -9   1   40.10   12.30
   8  -9   1   48.10   13.40
  -8  -9  -1   49.99   12.20
   8  -9   1   49.99   11.80
   8   9   1   66.39   13.20
   9  -9   1   90.69   19.20
   9  -9   1   70.59   15.10
   9  -9   1   72.49   20.70
   9  -9   1   66.49   15.70
  -9  -9  -1   51.29   12.90
   9   9   1   82.49   15.30
  10  -9   1   36.20   10.60
  10  -9   1   44.10   15.10
 -10  -9  -1    5.70    9.40
  10  -9   1   32.00   14.00
  10   9   1   36.80   12.20
 -11  -9  -1   36.80   10.50
  11  -9   1   43.50   16.10
  11  -9   1   25.40   11.80
  11  -9   1   23.20   17.50
 -11  -9  -1   31.40    8.90
  11   9   1   33.00   14.00
  10 -10  -1   15.20    8.90
 -10 -10   1   -8.30    7.90
  10 -10  -1    1.40    9.40
  10 -10  -1   20.80   10.60
  10 -10  -1    2.30   11.10
 -10 -10   1    8.60    7.70
  10  10  -1    0.40    8.40
  -9 -10   1   -1.10    8.30
  -9 -10   1    1.80    6.10
   9 -10  -1   11.70    7.10
   9 -10  -1   -7.00    5.90
   9 -10  -1    9.00    9.00
   9 -10  -1  -11.10    5.50
   8 -10  -1    4.00    7.90
   8 -10  -1    1.40    7.00
   8 -10  -1   -3.30    7.10
  -8 -10   1    9.00   11.60
  -8 -10   1    0.80    8.40
   8 -10  -1    7.10    7.90
   7 -10  -1    3.60    7.90
   7 -10  -1   12.90    6.70
  -7 -10   1    3.50    7.10
  -7 -10   1   -1.10    6.70
   7 -10  -1    3.60    7.70
   7 -10  -1    1.40    6.70
   7 -10  -1    0.10    5.00
   6 -10  -1   14.10    8.40
   6 -10  -1    8.90    7.60
  -6 -10   1   21.10    9.70
   6 -10  -1    1.10    5.80
   6 -10  -1   20.50    8.40
   6 -10  -1   -1.90    6.20
   5 -10  -1   10.20    7.40
   5 -10  -1   24.70   10.40
  -5 -10   1   17.10    8.00
   5 -10  -1   26.60    9.50
   4 -10  -1  233.88   21.00
   4 -10  -1  186.98   18.60
   4 -10  -1  192.18   22.20
   4 -10  -1  212.08   22.40
  -4 -10   1  174.48   20.70
  -3 -10   1    9.70    7.40
   3 -10  -1   24.20    7.70
   3 -10  -1   13.80    8.70
  -3 -10   1   25.90    5.50
   3 -10  -1   21.30   10.60
   3 -10  -1   16.50    6.00
  -2 -10   1   70.79    7.00
  -2 -10   1   85.29   16.50
   2 -10  -1  110.99   18.30
   2 -10  -1  103.19   10.30
   2 -10  -1   89.29   10.40
   2 -10  -1  110.09   19.00
  -2 -10   1   91.69   16.10
  -1 -10   1   -2.90    5.00
   1 -10  -1    5.90    2.90
   1 -10  -1    4.60    6.80
   1 -10  -1    0.40    2.50
  -1 -10   1   -2.90    5.10
   1  10  -1   -1.60    2.10
   0 -10  -1   -0.80    6.00
   0 -10   1    7.70    6.10
   0 -10   1    3.40    6.00
   1 -10   1    8.00    6.40
   1 -10   1   -4.70    4.80
  -1 -10  -1    0.90    5.80
  -2 -10  -1   92.29   16.40
   2 -10   1   90.29   17.10
   2 -10   1   86.59   11.20
   2 -10   1  101.19   17.40
   2 -10   1   74.69   11.10
  -3 -10  -1   29.40    9.80
   3 -10   1    6.90    8.90
   3 -10   1    4.60    6.90
   3 -10   1   18.50    6.20
   3 -10   1   12.00    5.90
   4 -10   1  226.98   24.30
   4 -10   1  224.18   20.30
   4 -10   1  194.08   20.20
  -4 -10  -1  177.58   21.00
   4 -10   1  203.88   23.00
   4  10   1  217.48   13.60
   5 -10   1   14.70    9.30
   5 -10   1    9.30    7.10
   5 -10   1   10.50    9.90
  -5 -10  -1   17.00    7.90
   5 -10   1   31.80    9.20
   5 -10   1   12.90    9.80
   5  10   1   19.30    5.30
   6 -10   1    1.80    6.00
   6 -10   1    2.80    7.00
  -6 -10  -1   10.50    8.70
   6 -10   1    7.70    7.20
   6 -10   1    7.50    6.20
   6 -10   1    7.80    8.90
   6  10   1    9.40    5.40
   7 -10   1    1.80    6.90
   7 -10   1   15.80    7.40
  -7 -10  -1    2.00    8.00
   7 -10   1    9.20    9.60
   7 -10   1    3.80    6.00
   7 -10   1    6.50    7.60
   7  10   1    4.90    5.20
   8 -10   1   14.10   11.60
   8 -10   1    6.30    7.10
  -8 -10  -1    2.20    9.60
   8 -10   1   15.20    8.70
   8 -10   1   20.30   10.10
   8 -10   1    3.00    6.30
   8  10   1   12.30    6.90
   9 -10   1  -10.90    6.90
   9 -10   1    5.10    9.00
  -9 -10  -1   -5.40    8.30
   9 -10   1    8.70    7.80
   9  10   1    1.70    7.60
  10 -10   1    1.80    8.40
  10 -10   1    2.20    9.90
 -10 -10  -1    1.30    8.90
  10 -10   1   13.40    8.90
  10  10   1   -5.80    7.80
  10 -11  -1   16.80    9.10
 -10 -11   1    3.00   10.40
  10 -11  -1   19.60   14.60
  10 -11  -1    7.30   10.30
  10 -11  -1    3.40   10.80
  10  11  -1   10.40   10.50
   9 -11  -1   -3.10    7.90
  -9 -11   1   24.90   13.90
   9 -11  -1   17.50   10.80
   9 -11  -1   14.60   10.00
  -9 -11   1    6.40    8.40
   9 -11  -1    2.70    8.50
   8 -11  -1   22.50   10.90
   8 -11  -1    3.00    6.90
  -8 -11   1   20.40   11.00
   8 -11  -1    2.30   10.30
   8 -11  -1   17.60   10.50
  -8 -11   1   18.90   10.90
  -8 -11   1   15.00    9.40
   8 -11  -1   12.40    9.40
   7 -11  -1    0.90    7.70
   7 -11  -1    5.00    7.20
  -7 -11   1    0.70    6.90
  -7 -11   1    7.70    6.80
   7 -11  -1   -5.10    5.70
   7 -11  -1    3.80    6.50
   7 -11  -1    0.40    6.90
   6 -11  -1    8.40    6.80
   6 -11  -1    3.90    6.50
  -6 -11   1   18.30   10.50
   6 -11  -1   27.80   10.80
   6 -11  -1    8.50    8.10
  -6 -11   1    5.30    8.30
   6 -11  -1   14.50    8.90
   5 -11  -1   -0.20    7.40
   5 -11  -1    5.40    5.30
   5 -11  -1   -3.10    4.80
  -5 -11   1   13.60    7.90
  -5 -11   1    4.10    7.10
   5 -11  -1   10.10    8.00
  -4 -11   1   75.99   14.60
   4 -11  -1   63.09   12.90
  -4 -11   1   52.19   14.30
   4 -11  -1   62.59   14.50
   4 -11  -1   41.70   12.20
   4 -11  -1   58.39   11.70
   3 -11  -1   16.90    9.10
  -3 -11   1   15.70    9.70
  -3 -11   1   15.80    8.80
   3 -11  -1   28.80    8.10
   3 -11  -1   14.20    9.20
   3 -11  -1   32.20    7.90
   2 -11  -1  104.89   10.50
   2 -11  -1   93.99   10.70
   2 -11  -1   79.39   17.40
  -2 -11   1  113.69   18.90
   2 -11  -1   53.79   14.70
  -2 -11   1   97.19   17.90
  -1 -11   1   69.19   15.70
  -1 -11   1   39.10   12.70
   1 -11  -1   38.50   12.30
   0 -11   1   -3.20    5.90
   0 -11  -1    1.50    5.50
   0 -11   1    7.10    7.70
   1 -11   1   34.20    6.50
   1 -11   1   46.80   12.60
   1 -11   1   59.79   14.70
  -1 -11  -1   48.00   13.20
   2 -11   1   74.49   10.70
   2 -11   1   66.09   11.00
   2 -11   1  107.19   19.10
   2 -11   1  122.29   20.80
  -2 -11  -1   77.79   17.40
   3 -11   1   20.90    9.60
  -3 -11  -1    9.60    7.70
   3 -11   1   20.70    7.10
   3 -11   1   24.00    9.80
   3 -11   1   36.50    9.10
   4 -11   1   79.09   17.10
  -4 -11  -1   67.59   15.00
   4 -11   1   45.70   12.10
   4 -11   1   70.79   12.50
   4 -11   1   78.69   16.60
   5 -11   1    5.50    8.00
   5 -11   1   -7.30    5.00
   5 -11   1   -3.70    7.70
   5 -11   1    1.70    8.30
   5 -11   1    2.80    5.60
  -5 -11  -1   11.90   10.30
   5  11   1    5.90    3.40
   6 -11   1    6.00    8.10
   6 -11   1    9.70    9.00
  -6 -11  -1   29.20   11.30
   6 -11   1   32.90   13.70
   6 -11   1   34.80   10.00
   6 -11   1   26.90    9.20
   6  11   1   16.50    5.60
   7 -11   1   -1.30    4.50
   7 -11   1   -3.80    8.10
   7 -11   1    0.60    8.10
   7 -11   1   11.60    8.30
   7 -11   1    0.10    6.10
  -7 -11  -1    5.70    9.10
   7  11   1   13.20    6.00
   8 -11   1   10.60    9.40
   8 -11   1   -0.10    7.40
   8 -11   1   12.20   10.80
  -8 -11  -1   16.80   12.30
   8 -11   1   32.20   11.60
   8 -11   1    9.60    8.10
   8  11   1    8.40    6.60
   9 -11   1   18.40    9.80
  -9 -11  -1   33.80   15.70
   9 -11   1   -9.40    5.70
   9 -11   1   11.70   11.20
   9  11   1    7.20    6.60
  10 -11   1   12.60    8.80
 -10 -11  -1   -2.70   11.00
 -10 -11  -1    8.20   10.10
  10 -11   1  -12.80    8.50
  10 -11   1   13.40   13.40
  10  11   1   15.90   10.30
   9 -12  -1    9.80   10.70
   9 -12  -1   21.40    8.00
  -9 -12   1   36.30   14.30
  -9 -12   1   14.20   10.70
   9 -12  -1   19.30   13.40
   9 -12  -1   22.70   11.10
   9  12  -1   17.60    9.60
   8 -12  -1   67.69   15.30
   8 -12  -1   54.09   16.70
   8 -12  -1   57.19   14.00
   8 -12  -1   67.29   16.50
   8 -12  -1   35.90   11.80
  -8 -12   1   69.79   16.40
  -8 -12   1   52.59   13.60
  -8 -12   1   33.80   15.10
   8  12  -1   46.80   11.20
   7 -12  -1   12.20    9.10
  -7 -12   1   33.30   10.40
   7 -12  -1    7.70    7.00
   7 -12  -1   20.00   11.40
  -7 -12   1   26.40   10.80
   7 -12  -1    7.00   16.40
   7 -12  -1   15.60    8.40
  -6 -12   1   97.69   17.10
   6 -12  -1  130.29   22.10
   6 -12  -1   69.79   14.20
   6 -12  -1   89.89   19.70
  -6 -12   1   98.89   18.90
   6 -12  -1   68.59   15.60
   6 -12  -1   87.39   18.90
   5 -12  -1   18.10    9.00
  -5 -12   1   17.60   10.60
   5 -12  -1   18.20    9.00
  -5 -12   1   15.80    9.40
   5 -12  -1   13.40    7.00
   4 -12  -1   12.10    9.10
   4 -12  -1    4.60    9.80
   4 -12  -1   19.10    7.50
  -4 -12   1    9.00    7.80
  -4 -12   1    9.70    9.10
   4 -12  -1    1.20    5.80
   3 -12  -1   -3.70    7.10
  -3 -12   1   19.00   10.00
   3 -12  -1    0.70    3.90
   3 -12  -1    0.10    7.00
   3 -12  -1    6.40    4.50
  -3 -12   1    8.70    8.50
   2 -12  -1    8.40    9.30
  -2 -12   1    7.80    8.60
   2 -12  -1    4.70    7.30
  -2 -12   1   14.40    7.70
   2 -12  -1    4.60    4.60
   2 -12  -1    8.40    4.20
  -1 -12   1    3.60    7.80
  -1 -12   1    4.10    6.90
   1 -12  -1    5.60    7.10
   0 -12  -1  210.58   24.90
   0 -12   1  220.78   24.90
   0 -12   1  227.28   24.70
   1 -12   1   -0.90    5.70
  -1 -12  -1    4.70    7.20
   1 -12   1    8.20    4.70
   1 -12   1   -1.60    6.60
   2 -12   1    1.00    8.60
   2 -12   1    1.80    6.60
  -2 -12  -1    4.10    6.60
   2 -12   1    1.60    4.70
   3 -12   1    6.50    8.60
   3 -12   1   -0.60    4.10
   3 -12   1    5.30    6.10
  -3 -12  -1    7.90    8.90
   3 -12   1    7.30    8.00
   4 -12   1   33.60   11.80
  -4 -12  -1   17.30    9.50
   4 -12   1    9.60    6.40
   4 -12   1   24.80   10.80
   4 -12   1   10.30    6.20
   5 -12   1   25.00    9.70
   5 -12   1   14.30   12.70
   5 -12   1   25.40    9.00
   5 -12   1   13.90    7.00
   5 -12   1   21.70   12.00
  -5 -12  -1   18.60    9.70
   6 -12   1  117.49   22.40
   6 -12   1  100.59   17.50
   6 -12   1  105.39   19.70
  -6 -12  -1  131.99   21.40
   6 -12   1  108.39   17.30
   6 -12   1  109.99   21.70
   6  12   1   89.89    9.80
   7 -12   1  -10.30   10.30
  -7 -12  -1   40.60   13.50
   7 -12   1   12.40   10.10
   7 -12   1   14.10    9.10
   7 -12   1   18.80    9.70
   7 -12   1    8.30    8.20
   7  12   1   21.20    6.60
   8 -12   1   90.59   16.60
   8 -12   1   51.79   16.30
   8 -12   1   49.00   14.30
   8 -12   1   38.60   13.20
  -8 -12  -1   40.10   15.90
   8 -12   1   56.19   13.10
   8  12   1   29.00   10.00
   9 -12   1   23.30   14.40
   9 -12   1   14.30   10.80
  -9 -12  -1   38.60   15.70
   9 -12   1   12.90    8.40
   9  12   1   22.60    9.00
  -9 -13   1  -18.40   10.60
   9 -13  -1    2.90    9.70
   9 -13  -1    5.50    9.80
   9 -13  -1    1.70    8.70
  -9 -13   1   23.00   15.90
   9  13  -1    6.30    8.60
   8 -13  -1   -1.60    8.20
   8 -13  -1   14.80    8.30
  -8 -13   1   14.10   13.40
   8 -13  -1   -5.70   12.10
   8 -13  -1   -6.50   15.00
   8 -13  -1    3.10    7.80
  -8 -13   1   -0.80    9.50
   8  13  -1   13.20    6.90
   7 -13  -1  -12.30    6.50
  -7 -13   1   -1.90    8.10
   7 -13  -1    8.80    8.30
   7 -13  -1    4.30    6.30
   7 -13  -1    2.90    9.90
   7 -13  -1   16.70    9.90
  -7 -13   1  -17.70    8.00
   7  13  -1    5.00    5.80
   6 -13  -1   10.10    7.40
   6 -13  -1    8.60    7.20
   6 -13  -1    3.00   10.00
  -6 -13   1    8.00   10.60
   6 -13  -1   -2.80    7.40
  -6 -13   1   -0.40    8.40
   6 -13  -1   -9.40    5.20
   6  13  -1    7.70    4.80
  -5 -13   1    7.30   10.70
   5 -13  -1    9.80    9.60
  -5 -13   1    3.90    8.70
   5 -13  -1    4.90    8.20
   5 -13  -1    6.60    7.20
   5 -13  -1    9.40    7.50
   5  13  -1    6.40    3.80
   4 -13  -1   10.70   10.90
   4 -13  -1   14.00    7.00
  -4 -13   1    8.60    7.70
  -4 -13   1  -12.50    7.00
   4 -13  -1   24.20    9.40
   3 -13  -1   44.80    8.80
   3 -13  -1   89.89   18.00
  -3 -13   1   54.39   14.00
   3 -13  -1   25.60   11.40
  -3 -13   1   24.40   12.40
   3 -13  -1   49.80   10.00
  -2 -13   1   50.99   14.90
   2 -13  -1   63.99   15.60
   2 -13  -1   15.10    8.80
  -2 -13   1   32.50   11.60
  -1 -13   1   34.90   13.60
   1 -13  -1   79.99   17.40
  -1 -13   1   57.49   14.70
   0 -13   1   -8.50    6.10
   0 -13  -1   10.90   10.50
   0 -13   1   -7.30    5.00
  -1 -13  -1   44.80   14.60
   1 -13   1   58.49   16.30
  -2 -13  -1   35.70   15.00
   2 -13   1   29.40    7.40
   2 -13   1   24.40   12.80
   2 -13   1   31.50   12.30
  -3 -13  -1   36.20   13.50
   3 -13   1   30.90    8.30
   3 -13   1   44.40   15.10
   3 -13   1   19.80   10.70
   3 -13   1   26.70    8.20
   4 -13   1   -2.10    7.40
   4 -13   1    3.80    6.30
   4 -13   1    2.80    4.70
  -4 -13  -1   -0.60    8.50
   4 -13   1   -7.20   17.40
   5 -13   1   21.30    8.60
   5 -13   1    5.30    8.20
   5 -13   1   -0.50   12.80
   5 -13   1   13.40    8.70
   5 -13   1   -2.70    7.00
   6 -13   1   -1.70    7.70
   6 -13   1   -6.80    7.10
   6 -13   1   -3.30    5.70
   6 -13   1    2.50    7.50
   6 -13   1   11.10   11.40
  -6 -13  -1   15.60   12.50
   7 -13   1   -3.10    7.40
   7 -13   1    3.50    6.90
   7 -13   1    1.40    9.00
  -7 -13  -1   -3.40    8.90
   7 -13   1   -1.20    8.00
   7 -13   1    2.50   10.80
   7  13   1    0.20    4.40
   8 -13   1   10.30   10.20
   8 -13   1    9.20    8.20
   8 -13   1    4.10   10.20
   8 -13   1   -4.60    6.40
  -8 -13  -1   33.40   14.60
   8  13   1   -4.30    6.60
  -9 -13  -1   23.90   12.50
   9 -13   1   -4.50    8.70
  -9 -13  -1   39.40   16.00
   9 -13   1  -14.00    6.60
   9  13   1    8.00    9.00
  -8 -14   1   41.80   15.60
   8 -14  -1    3.20    9.90
   8 -14  -1   20.90    8.80
  -8 -14   1   17.60   16.10
   8 -14  -1    2.80    9.30
   8 -14  -1  -19.40   14.70
   8  14  -1   -3.70    6.30
   7 -14  -1  -14.80    7.70
  -7 -14   1   31.60   12.00
   7 -14  -1   -7.50   10.10
   7 -14  -1    6.80    9.50
   7 -14  -1   -3.40    7.30
  -6 -14   1   -5.40    9.50
   6 -14  -1    2.70    7.60
   6 -14  -1   -5.40    8.00
   6 -14  -1    0.50    6.80
   6 -14  -1    1.20    7.10
   6  14  -1    5.70    3.60
   5 -14  -1   14.20   11.00
   5 -14  -1   -2.40    5.60
  -5 -14   1   -4.80   11.90
   5 -14  -1   -7.90    6.80
   5 -14  -1   -0.30    7.10
  -5 -14   1   29.90   12.80
   4 -14  -1   31.80   13.20
  -4 -14   1    3.50   10.10
   4 -14  -1   10.00   12.40
   4 -14  -1   15.90    6.90
   4 -14  -1   21.70    8.70
  -4 -14   1    9.00    9.60
  -3 -14   1    5.00   10.50
   3 -14  -1   -0.30    4.40
  -3 -14   1    0.90    9.60
   3 -14  -1    3.70    7.80
   3 -14  -1   12.50   10.30
  -2 -14   1    0.20    5.90
   2 -14  -1   18.60   10.10
   2 -14  -1   13.00   12.20
  -2 -14   1    1.30    9.20
  -1 -14   1    0.30    6.50
  -1 -14   1  -10.40   13.40
   1 -14  -1   -9.20    8.00
   1 -14  -1    8.00    9.00
   0 -14  -1   66.09   18.20
   0 -14   1   13.60    9.20
   0 -14  -1   26.40   11.20
   0 -14   1   14.30   15.90
  -1 -14  -1   -2.50    6.10
   1 -14   1   10.90    9.60
   1 -14   1    6.70    2.60
   1 -14   1   10.10    7.80
   2 -14   1    4.50    4.50
   2 -14   1   10.30    9.60
  -2 -14  -1    2.70    9.40
   2 -14   1    7.40   10.50
  -3 -14  -1    0.60    8.50
   3 -14   1    6.30    9.30
   3 -14   1    6.50    5.80
   3 -14   1    7.20   13.10
   4 -14   1   28.30    8.70
   4 -14   1   -2.30   12.10
  -4 -14  -1   16.80   10.00
   4 -14   1   26.70   12.00
   4 -14   1   30.30   11.80
  -5 -14  -1   23.60   12.30
   5 -14   1   -1.10    5.40
   5 -14   1   -3.50    8.70
   5 -14   1    1.00    6.30
   5 -14   1    9.20    6.70
   5 -14   1   22.90   17.00
   6 -14   1  -10.40    7.00
   6 -14   1    7.90    9.00
  -6 -14  -1   21.70   12.30
   6 -14   1    2.10    6.40
   6 -14   1    8.10    9.90
  -7 -14  -1   26.10   14.20
   7 -14   1   12.70    7.50
   7 -14   1    0.30   10.00
   7 -14   1    5.70   11.20
   7 -14   1    8.30    8.20
   8 -14   1   -2.90    7.00
  -8 -14  -1    3.80   14.10
   8 -14   1   -9.00    7.80
   8 -14   1   15.70   11.80
  -8 -14  -1   -0.10   12.50
   8  14   1   -6.50    5.80
  -7 -15   1  -13.50   12.70
   7 -15  -1    6.10   10.20
   7 -15  -1    2.30    9.10
  -7 -15   1   -8.80   11.00
   7 -15  -1   -5.30    6.90
  -6 -15   1   21.30   13.30
   6 -15  -1   37.60   10.90
   6 -15  -1   53.59   16.30
   6 -15  -1   34.60   12.50
  -6 -15   1   35.30   15.30
   6 -15  -1   31.60   13.20
   5 -15  -1    5.50    9.90
  -5 -15   1   11.40   10.40
   5 -15  -1    0.60    7.90
  -5 -15   1   29.40   12.30
   5 -15  -1    5.20    7.30
  -4 -15   1   18.50   11.80
  -4 -15   1    6.20   12.40
   4 -15  -1    7.00    5.40
   4 -15  -1   10.60   11.50
  -3 -15   1    7.80   10.80
  -3 -15   1    5.40   13.20
   3 -15  -1    7.10    9.00
  -2 -15   1   16.60   11.90
   2 -15  -1   15.20   16.10
   2 -15  -1   15.40   10.80
  -2 -15   1   -9.80    7.80
  -1 -15   1   17.20   11.80
   1 -15  -1    3.20    9.10
  -1 -15   1    9.00    9.70
   1 -15  -1   -1.60    9.90
   0 -15  -1  -11.40    8.60
   0 -15  -1    0.20    7.20
   0 -15   1   -3.70    9.00
   0 -15   1    2.30    4.80
  -1 -15  -1  -12.70    9.60
  -1 -15  -1    6.10   11.70
   1 -15   1    0.30    9.90
   1 -15   1   19.00   10.20
   2 -15   1   12.50   10.00
   2 -15   1    9.60    5.20
  -2 -15  -1    4.90   10.30
  -2 -15  -1   16.00   10.10
  -3 -15  -1    3.30   10.80
   3 -15   1    9.70    5.30
   3 -15   1   -6.80    6.70
   4 -15   1   -9.50    5.50
  -4 -15  -1   -4.50    7.00
   4 -15   1   21.80   11.30
   5 -15   1    6.10    7.30
   5 -15   1    8.10   10.80
   5 -15   1   33.20   12.00
  -5 -15  -1   14.90   12.70
   5 -15   1    4.70    7.80
  -6 -15  -1   48.30   14.50
   6 -15   1   63.09   13.40
   6 -15   1   48.20   17.30
   6 -15   1   46.80   12.90
   7 -15   1   23.50   13.40
   7 -15   1  -17.40    5.60
   7 -15   1   -7.60    9.00
  -7 -15  -1   -6.80   14.60
   7 -15   1   -6.80    7.40
   6 -16  -1   21.90    9.60
   6 -16  -1   19.50   12.60
   6 -16  -1   35.20   11.30
  -6 -16   1   11.90   13.30
   5 -16  -1    1.00    7.00
   5 -16  -1   12.70   11.40
  -5 -16   1   -7.90    9.80
  -4 -16   1   56.39   18.90
   4 -16  -1   45.50   17.10
   4 -16  -1   15.80    8.60
   3 -16  -1    4.70   11.10
  -3 -16   1    0.10   10.70
   2 -16  -1   30.80   14.00
  -2 -16   1   15.10   13.70
  -1 -16   1   14.30   12.00
   1 -16  -1   13.80    9.70
   0 -16  -1   81.59   21.50
   0 -16   1  105.49   22.50
   1 -16   1   18.10   11.90
  -1 -16  -1   23.90   12.20
  -2 -16  -1   38.40   15.50
   2 -16   1   61.19   18.90
   2 -16   1   40.20    7.60
  -3 -16  -1   -6.40   11.00
   3 -16   1   -2.30    8.40
   3 -16   1   -0.60    5.40
   4 -16   1   33.80   15.00
  -4 -16  -1   13.20   15.50
   4 -16   1   31.60   14.20
   5 -16   1    0.80    9.10
   5 -16   1   10.30    8.10
   5 -16   1    9.30    8.30
   5 -16   1    6.90    8.90
  -5 -16  -1    6.90   14.40
   6 -16   1   11.10   12.80
   6 -16   1   12.10   12.80
   6 -16   1   20.80   10.40
  -6 -16  -1   48.80   18.80
   6 -16   1   48.20   17.10
   5 -17  -1   17.20   13.20
  -5 -17   1   19.50   16.60
   5 -17  -1   -9.50    7.70
  -4 -17   1   36.50   17.60
  -3 -17   1    0.30   10.40
   3 -17  -1   11.40   11.30
   2 -17  -1    4.70   11.80
  -2 -17   1   11.60   10.80
  -1 -17   1    4.70   11.70
   1 -17  -1    7.10   12.10
   0 -17  -1   -1.70    9.30
   0 -17   1   15.30   11.60
   1 -17   1   -2.10    8.40
  -1 -17  -1  -19.50    9.60
  -2 -17  -1    8.10   13.30
   2 -17   1    6.00   10.80
  -3 -17  -1   -4.20   13.40
   3 -17   1    7.50   10.40
   4 -17   1   31.60   22.60
   4 -17   1    6.80    8.10
  -4 -17  -1   -2.90   12.20
   4 -17   1   14.70    7.20
   5 -17   1    8.10    9.80
   5 -17   1   34.20   11.10
  -5 -17  -1   32.70   18.30
   5 -17   1   -4.70   11.50
   3 -18  -1   37.30   17.40
  -3 -18   1    9.50   14.90
  -2 -18   1    9.80   20.20
   2 -18  -1    9.80   14.30
   1 -18  -1   22.90   15.50
  -1 -18   1    4.30   13.20
   0 -18  -1  -10.30   10.50
   0 -18   1   24.50   13.50
   1 -18   1  -18.10    9.30
  -1 -18  -1    8.60   12.20
   2 -18   1    8.20   12.00
  -2 -18  -1   -5.10   10.50
  -3 -18  -1   13.90   14.00
   3 -18   1   31.40   16.50
  10   0  -2  113.89   26.30
   9   0  -2  525.55   46.00
  -8   0   2 1431.46   87.89
   8   0  -2 1442.96   89.79
   7   0  -2  178.88   25.60
  -7   0   2  174.98   21.50
  -7   0   2  180.38   21.20
  -6   0   2  502.55   39.70
   6   0  -2  584.24   41.50
  -6   0   2  589.34   40.10
  -5   0   2    4.30    6.60
  -5   0   2    3.40    5.10
   5   0  -2   -0.80    4.80
   5   0  -2    1.30    6.00
  -4   0   2   13.00    6.30
   4   0  -2   25.00    8.10
   4   0  -2   18.20    8.00
  -3   0   2  343.77   24.20
   3   0  -2  354.26   25.00
  -3   0   2  380.76   25.60
   3   0  -2  361.56   24.60
   2   0  -2   33.00    3.30
  -2   0   2   36.60    7.50
   2   0  -2   29.10    6.00
  -1   0   2   87.39    6.40
   1   0  -2   92.89    6.70
   0   0  -2  449.76   24.70
   1   0   2   89.19    8.40
  -1   0  -2   99.99    8.40
   2   0   2   32.90    6.40
  -2   0  -2   25.30    5.30
  -2   0  -2   40.20    6.70
   2   0   2   30.00    5.80
   3   0   2  391.36   25.00
  -3   0  -2  363.56   23.20
   3   0   2  378.86   23.20
   4   0   2   12.10    4.80
  -4   0  -2   21.50    5.70
  -5   0  -2    1.40    3.70
  -5   0  -2    4.00    5.50
   5   0   2    1.50    5.90
   5   0   2   -0.10    5.30
   5   0   2    1.80    3.60
   6   0   2  597.04   41.70
  -6   0  -2  584.84   35.10
  -6   0  -2  548.25   39.90
   6   0   2  582.44   34.80
   6   0   2  561.34   39.50
  -7   0  -2  188.98   15.80
   7   0   2  172.08   21.70
   7   0   2  200.18   21.50
  -7   0  -2  168.58   20.50
   7   0   2  194.68   15.60
  -8   0  -2 1567.14   89.79
   8   0   2 1396.36   87.09
   8   0   2 1407.96   90.99
   8   0   2 1457.35   78.89
  -8   0  -2 1447.96   78.99
   9   0   2  508.95   44.70
  -9   0  -2  507.15   32.80
  -9   0  -2  579.24   45.00
   9   0   2  499.25   45.20
   9   0   2  502.75   33.20
  10   0   2   69.99   19.90
 -10   0  -2   88.29   10.50
  10   0   2   91.79   10.80
  10   0   2  120.29   21.50
 -10   0  -2   80.29   19.40
  11   0   2  110.19   22.90
  11   0   2   95.29   11.80
  12   0   2   -0.10   10.60
 -10  -1   2   24.10   13.10
  10  -1  -2   22.80   14.60
  10   1  -2   14.90   14.00
   9  -1  -2   91.19   20.90
  -9  -1   2   75.09   17.20
   9   1  -2  123.59   24.00
  -8  -1   2    9.20    9.20
   8  -1  -2   18.30   10.90
   8   1  -2   16.70   11.70
  -7  -1   2  335.07   31.50
  -7  -1   2  381.26   31.40
   7  -1  -2  353.96   32.50
   7   1  -2  340.87   31.70
   6  -1  -2  103.49   18.10
  -6  -1   2  115.39   17.60
   6  -1  -2   87.29   15.10
  -6  -1   2  113.89   19.00
   6  -1  -2  103.39    6.70
   6  -1  -2  103.59    6.90
   6   1  -2  133.29   19.70
  -6   1   2  109.89   18.90
   5  -1  -2  808.32   53.39
   5  -1  -2  841.02   43.50
   5  -1  -2  841.52   52.49
  -5  -1   2  828.12   52.19
  -5  -1   2  829.92   53.79
   5  -1  -2  933.91   44.00
  -5   1   2  874.71   53.79
   5   1  -2  805.12   52.99
   4  -1  -2  337.57   17.50
   4  -1  -2  329.77   17.60
  -4  -1   2  320.87   23.80
   4  -1  -2  319.07   24.10
   4  -1  -2  267.57   23.90
  -4   1   2  283.57   25.10
   4   1  -2  296.07   24.20
   4   1  -2  260.37   29.70
   3  -1  -2  710.93   35.70
   3  -1  -2  666.13   41.10
   3  -1  -2  713.13   40.80
  -3  -1   2  638.64   40.70
  -3  -1   2  641.84   39.80
   3   1  -2  683.03   40.20
  -3   1   2  717.33   42.00
   2  -1  -2   48.50    5.00
  -2  -1   2   48.00    4.20
  -2  -1   2   68.59    8.50
  -2  -1   2   46.40    7.80
  -2   1   2   39.20    7.80
  -2   1   2   40.50    4.80
   2   1  -2   66.99    8.40
   2   1  -2   51.79    4.40
  -1  -1   2  229.18   14.50
   1  -1  -2  255.07   15.10
   1   1  -2  233.38   15.00
   1   1  -2  270.07   14.80
  -1   1   2  264.27   15.10
   0  -1  -2   -1.20    2.70
   0   1  -2   -0.90    2.50
  -1  -1  -2  222.78   15.40
   1  -1   2  262.87   16.10
  -1  -1  -2  257.87   15.90
   1  -1   2  229.88   15.80
   1   1   2  238.38   15.10
  -1   1  -2  271.07   16.40
   1   1   2  256.67   16.00
  -1   1  -2  236.08   15.60
   2  -1   2   55.29    7.50
  -2  -1  -2   43.10    6.40
   2  -1   2   44.60    6.90
  -2  -1  -2   54.49    7.40
   2   1   2   31.90    5.60
  -2   1  -2   37.10    6.40
  -2   1  -2   41.60    6.80
   2   1   2   35.30    5.70
   3  -1   2  632.34   38.80
   3  -1   2  653.93   37.20
  -3  -1  -2  717.43   37.50
  -3   1  -2  682.23   37.70
   3   1   2  657.93   37.00
  -3   1  -2  635.14   38.30
   3   1   2  623.04   38.00
  -4  -1  -2  286.67   19.80
   4  -1   2  281.07   22.30
   4  -1   2  344.17   20.70
  -4   1  -2  283.57   20.30
  -4   1  -2  296.77   22.20
   4   1   2  284.47   21.80
   4   1   2  271.17   19.30
   5  -1   2  784.32   45.60
  -5  -1  -2  779.02   45.30
   5  -1   2  718.83   48.60
   5  -1   2  778.02   50.99
   5   1   2  937.71   51.99
   5   1   2  796.32   48.80
  -5   1  -2  811.22   45.90
   5   1   2  816.62   45.40
  -5   1  -2  812.32   49.40
  -6  -1  -2  145.19   20.70
  -6  -1  -2  112.69   11.60
   6  -1   2   95.59   10.70
   6  -1   2  101.59   18.50
   6  -1   2   86.29   16.10
  -6   1  -2   90.49   15.00
   6   1   2  116.99   18.20
  -6   1  -2   89.49   12.40
   6   1   2  100.39   15.50
   6   1   2  103.29   11.10
   7  -1   2  412.46   31.70
   7  -1   2  372.76   25.30
   7  -1   2  347.97   31.90
  -7  -1  -2  350.96   30.70
  -7  -1  -2  349.47   24.60
  -7   1  -2  388.76   25.90
  -7   1  -2  354.26   30.60
   7   1   2  349.96   30.10
   7   1   2  340.97   24.50
   7   1   2  375.06   32.80
   8  -1   2   19.20    9.10
   8  -1   2   13.80    8.80
  -8  -1  -2   18.90    8.40
  -8  -1  -2   14.30    6.20
   8  -1   2   15.10    6.10
   8   1   2   10.90    5.70
  -8   1  -2   15.30    8.10
  -8   1  -2   12.50    6.10
   8   1   2   15.20    9.20
   8   1   2   17.10   11.10
  -9  -1  -2   94.89   11.40
  -9  -1  -2  126.49   22.50
   9  -1   2  119.89   23.90
   9  -1   2  108.09   14.30
   9   1   2  100.49   11.30
   9   1   2  134.29   21.90
   9   1   2  104.89   21.00
  -9   1  -2   69.69   16.80
 -10  -1  -2   41.20    8.40
  10  -1   2   36.60    8.20
 -10  -1  -2   12.10   13.20
  10  -1   2    1.00   11.00
  10  -1   2   22.90   10.80
 -10   1  -2   33.40   13.30
  10   1   2   30.00   11.10
  10   1   2   37.90   15.10
  10   1   2   23.00    6.60
  11  -1   2    2.60    9.70
  11  -1   2    3.00    4.50
 -11  -1  -2   -1.00    3.70
  11   1   2    4.60    9.50
  11   1   2    1.90    3.90
  12  -1   2   -2.00    4.10
  12  -1   2  -22.20    9.50
  12   1   2    2.00   12.50
 -10  -2   2    5.30   10.70
  10  -2  -2   11.50   12.10
  -9  -2   2    4.90    9.10
   9  -2  -2    1.10    8.50
   9   2  -2   17.10   10.90
   8  -2  -2  109.39    7.70
  -8  -2   2  116.59   20.50
   8  -2  -2  140.89   24.70
   8  -2  -2   89.89    7.00
   8   2  -2   75.79   17.90
   7  -2  -2  311.57   28.30
  -7  -2   2  293.57   28.10
  -7  -2   2  311.57   29.20
   7  -2  -2  296.97   29.60
   7  -2  -2  290.97   18.00
   7   2  -2  305.47   28.80
  -6  -2   2    1.80    6.70
   6  -2  -2    2.80    6.00
   6  -2  -2    0.60    2.30
   6  -2  -2    2.70    6.10
  -6  -2   2   10.40    7.00
   6  -2  -2    5.60    2.80
   6   2  -2   -1.00    5.80
  -6   2   2    2.40    7.60
  -5  -2   2 1355.16   79.39
  -5  -2   2 1390.56   81.29
   5  -2  -2 1350.46   71.99
   5  -2  -2 1446.86   81.69
   5  -2  -2 1322.27   72.09
   5  -2  -2 1393.96   79.89
  -5   2   2 1417.36   81.29
   5   2  -2 1596.34   81.89
  -4  -2   2 1467.05   66.39
  -4  -2   2 1303.27   74.99
   4  -2  -2 1321.77   68.29
  -4  -2   2 1185.78   65.69
   4  -2  -2 1361.06   74.39
   4  -2  -2 1310.57   75.09
  -4  -2   2 1351.66   73.79
   4  -2  -2 1295.77   68.09
  -4   2   2 1314.17   74.99
  -3  -2   2 1308.37   70.29
  -3  -2   2 1182.88   64.19
  -3  -2   2 1327.37   64.39
   3  -2  -2 1252.07   65.89
  -3  -2   2 1238.58   68.99
   3  -2  -2 1262.47   70.49
  -3   2   2 1372.46   71.59
  -2  -2   2  171.38   11.90
   2  -2  -2  186.48   12.90
  -2  -2   2  202.58   14.30
   2  -2  -2  196.18   14.80
  -2   2   2  201.48   13.30
  -2   2   2  181.48   15.00
  -1  -2   2 1336.27   68.29
   1  -2  -2 1331.87   68.99
  -1  -2   2 1382.66   67.69
  -1   2   2 1312.37   68.99
  -1   2   2 1256.37   68.69
   1   2  -2 1366.46   68.49
   0  -2  -2 1419.06   76.49
   0  -2   2 1516.45   76.59
   0   2   2 1461.55   76.69
   0   2  -2 1554.04   76.89
   1  -2   2 1511.05   72.89
  -1  -2  -2 1380.56   72.59
   1  -2   2 1428.66   72.19
  -1  -2  -2 1313.87   70.29
  -1   2  -2 1405.86   72.59
  -1   2  -2 1325.37   69.49
  -1   2  -2 1381.66   71.99
   1   2   2 1361.66   70.19
   1   2   2 1435.66   72.39
   2  -2   2  187.18   14.50
   2  -2   2  181.78   14.00
  -2  -2  -2  200.48   14.40
  -2   2  -2  172.68   14.30
  -2   2  -2  175.68   12.80
   2   2   2  177.18   13.70
  -2   2  -2  196.08   14.60
   2   2   2  180.48   13.10
   3  -2   2 1302.67   68.39
  -3  -2  -2 1265.27   67.39
   3  -2   2 1266.17   69.29
  -3   2  -2 1277.37   68.19
  -3   2  -2 1300.47   68.39
   3   2   2 1206.98   67.39
   3   2   2 1292.77   67.99
   4  -2   2 1427.26   73.09
  -4  -2  -2 1342.77   72.29
   4  -2   2 1363.16   75.09
  -4   2  -2 1346.07   72.79
   4   2   2 1302.97   73.39
  -4   2  -2 1246.28   73.59
   4   2   2 1360.36   75.19
   4   2   2 1420.06   72.49
   5  -2   2 1363.86   77.99
  -5  -2  -2 1435.76   77.69
   5  -2   2 1435.66   81.79
   5   2   2 1402.86   77.49
  -5   2  -2 1447.06   81.59
  -5   2  -2 1497.25   79.09
   5   2   2 1548.35   81.29
   5   2   2 1547.65   82.79
   6  -2   2    1.20    3.80
   6  -2   2    7.80    8.30
  -6  -2  -2    6.50    4.70
   6  -2   2   -3.00    5.50
   6   2   2    2.20    3.10
   6   2   2    9.20    5.90
  -6   2  -2    4.60    6.50
   6   2   2    7.50    7.80
  -6   2  -2    8.10    4.60
  -7  -2  -2  330.17   29.40
  -7  -2  -2  316.57   22.60
   7  -2   2  324.07   23.30
   7  -2   2  293.77   29.20
   7  -2   2  313.27   28.00
   7   2   2  308.87   27.00
   7   2   2  330.67   22.20
  -7   2  -2  286.07   27.70
  -7   2  -2  344.37   30.90
   7   2   2  258.17   27.80
   8  -2   2  142.69   24.40
   8  -2   2   98.29   18.50
  -8  -2  -2  101.69   12.20
  -8  -2  -2  114.29   20.30
   8  -2   2  106.99   14.40
   8   2   2   99.79   20.70
  -8   2  -2  129.89   16.20
   8   2   2  113.59   18.70
  -8   2  -2   68.09   15.30
   8   2   2   90.89   11.00
   9  -2   2   14.90    9.80
   9  -2   2   30.90   11.30
   9  -2   2    9.30    5.40
  -9  -2  -2    8.20    9.00
  -9  -2  -2    7.70    5.10
   9   2   2    9.00    7.60
   9   2   2    2.50    4.80
  -9   2  -2    5.00    9.50
  -9   2  -2   11.50    5.70
   9   2   2   21.40   11.00
  10  -2   2   -0.10    6.10
 -10  -2  -2   -6.00   10.70
  10  -2   2   -3.10   10.30
  10  -2   2   14.00    5.60
 -10  -2  -2    8.00    5.00
 -10   2  -2   -4.80    9.40
  10   2   2   -2.20    4.10
  10   2   2   16.00   13.60
  10   2   2    7.80    9.00
  11  -2   2   41.30   13.70
  11  -2   2   15.10    6.30
 -11  -2  -2   20.50    5.30
  11   2   2   11.00    4.80
  11   2   2    3.00    8.70
  12  -2   2    7.10   13.20
  12  -2   2   17.80    5.80
  12   2   2   28.00   15.00
 -10  -3   2  104.79   22.80
  10  -3  -2   87.79   22.00
  -9  -3   2  462.15   40.80
   9  -3  -2  458.05   42.50
   9  -3  -2  485.95   27.10
   9  -3  -2  463.85   26.60
   8  -3  -2  339.37   31.20
   8  -3  -2  287.47   19.20
  -8  -3   2  267.87   28.80
   8  -3  -2  279.87   31.10
   8  -3  -2  321.37   19.80
  -7  -3   2  563.74   42.00
   7  -3  -2  563.24   32.30
  -7  -3   2  572.84   42.60
   7  -3  -2  538.75   32.10
   7  -3  -2  542.55   43.30
   7  -3  -2  528.75   41.00
   7   3  -2  534.85   41.30
   6  -3  -2  466.15   28.40
  -6  -3   2  417.96   34.20
   6  -3  -2  512.65   36.50
   6  -3  -2  461.85   28.20
  -6  -3   2  524.15   37.10
   5  -3  -2   72.49    8.40
  -5  -3   2   72.09    6.20
  -5  -3   2   66.99   12.90
  -5  -3   2   69.59    5.80
   5  -3  -2   67.79   13.00
  -5  -3   2   41.00   11.50
   5  -3  -2   66.39    7.80
   5  -3  -2   52.49   11.40
  -5   3   2   65.49   13.70
   4  -3  -2  193.48   17.60
   4  -3  -2  167.68   13.30
  -4  -3   2  150.18   16.40
  -4  -3   2  162.48   11.30
   4  -3  -2  155.68   16.80
  -4  -3   2  167.98   16.20
   4  -3  -2  179.28   13.40
  -4  -3   2  189.88   12.30
  -4   3   2  164.28   17.70
  -3  -3   2 3263.27  159.18
  -3  -3   2 3203.18  158.98
  -3  -3   2 3005.00  162.98
   3  -3  -2 3181.98  160.58
  -3  -3   2 3198.78  162.48
   3  -3  -2 3161.18  163.98
  -3   3   2 3258.77  164.28
   2  -3  -2  889.51   50.79
  -2  -3   2 1055.89   51.49
   2  -3  -2  960.30   52.29
  -2  -3   2  839.62   49.70
  -2   3   2  971.90   51.39
  -2   3   2  954.80   52.59
   0  -3  -2    4.40    4.10
   0  -3   2   -0.50    3.60
   0   3   2   -1.20    3.70
   0   3  -2   -3.60    4.00
   2  -3   2  843.72   51.69
   2  -3   2  919.81   51.79
   2  -3   2  951.00   49.90
  -2   3  -2  970.40   52.09
   2   3   2  966.20   52.19
  -2   3  -2  948.11   52.59
   2   3   2  997.00   49.80
   3  -3   2 3154.18  161.98
  -3  -3  -2 3165.88  160.98
   3  -3   2 3120.69  161.38
  -3   3  -2 3271.37  161.88
   3   3   2 3372.86  160.18
   3   3   2 2981.20  160.58
  -3   3  -2 3093.19  160.48
  -4  -3  -2  221.48   19.80
   4  -3   2  170.68   15.10
   4  -3   2  159.08   16.70
   4   3   2  188.38   15.30
   4   3   2  200.48   17.00
  -4   3  -2  163.68   15.70
   4   3   2  150.48   14.90
  -4   3  -2  170.78   15.60
  -5  -3  -2   77.39   11.30
   5  -3   2   86.79   12.90
   5  -3   2  122.99   16.10
   5   3   2   71.29   10.60
   5   3   2   85.19   13.90
  -5   3  -2   67.39   11.90
   5   3   2   76.19   12.50
  -5   3  -2   77.69   12.00
   6  -3   2  445.76   31.10
   6  -3   2  468.45   35.60
  -6  -3  -2  497.25   31.10
   6  -3   2  482.15   41.20
   6   3   2  533.65   35.10
  -6   3  -2  472.95   33.40
  -6   3  -2  464.95   34.80
   6   3   2  505.55   31.20
   6   3   2  469.75   36.30
   7  -3   2  509.75   42.10
   7  -3   2  588.84   41.70
   7  -3   2  543.25   35.80
  -7  -3  -2  536.05   34.70
  -7   3  -2  548.35   36.10
   7   3   2  590.24   35.20
   7   3   2  523.65   41.80
   7   3   2  587.24   40.20
  -7   3  -2  569.74   41.00
  -8  -3  -2  293.87   29.10
   8  -3   2  290.67   31.30
   8  -3   2  265.07   28.10
   8  -3   2  304.37   23.30
  -8  -3  -2  314.77   22.10
   8   3   2  290.37   21.70
   8   3   2  285.57   27.90
  -8   3  -2  303.87   28.80
   8   3   2  268.57   29.00
  -8   3  -2  275.37   22.50
   9  -3   2  567.94   42.70
   9  -3   2  430.26   31.70
  -9  -3  -2  468.15   30.50
   9  -3   2  492.05   44.60
  -9  -3  -2  444.06   40.40
  -9   3  -2  471.55   33.20
   9   3   2  514.45   40.00
   9   3   2  513.35   42.60
  -9   3  -2  484.05   40.20
   9   3   2  438.46   30.40
  10  -3   2  116.59   15.00
 -10  -3  -2   85.09   20.40
  10  -3   2   89.19   22.50
  10  -3   2   93.79   19.50
 -10  -3  -2   97.79   11.10
  10   3   2  105.59   10.80
  10   3   2  125.89   24.30
  10   3   2   88.29   18.30
  11  -3   2   39.50   16.60
  11  -3   2   47.60   10.00
 -11  -3  -2   45.90    7.40
  11   3   2   46.60    7.70
  11   3   2   41.60   12.70
  12  -3   2   34.40    8.70
  12  -3   2   56.19   10.60
  12   3   2   49.60   17.90
  12  -4  -2   -3.00   11.00
 -10  -4   2   17.30   13.10
  10  -4  -2   24.00    4.50
  10  -4  -2   24.50   13.00
  10  -4  -2   16.20    4.40
   9  -4  -2  210.58   16.00
   9  -4  -2  210.58   15.40
  -9  -4   2  176.88   26.20
   9  -4  -2  154.68   29.70
   8  -4  -2  176.68   27.60
   8  -4  -2  184.78   15.00
   8  -4  -2  178.68   25.70
   8  -4  -2  167.68   14.40
  -8  -4   2  148.19   23.00
  -7  -4   2 1491.15   85.89
  -7  -4   2 1316.37   70.09
   7  -4  -2 1446.96   87.19
  -7  -4   2 1278.07   70.19
   7  -4  -2 1477.65   75.99
  -7  -4   2 1492.75   85.39
   7  -4  -2 1427.16   84.79
   7  -4  -2 1428.36   75.59
   6  -4  -2  209.78   22.60
  -6  -4   2  230.48   22.50
   6  -4  -2  227.98   17.10
   6  -4  -2  219.98   22.40
   6  -4  -2  214.78   16.80
  -6  -4   2  166.28   15.50
  -6  -4   2  214.38   14.00
   5  -4  -2 1949.01  109.39
  -5  -4   2 1790.22  108.89
   5  -4  -2 2019.70  104.39
   5  -4  -2 1989.60  110.59
  -5  -4   2 2088.29  101.49
  -5  -4   2 1995.80  109.19
  -5  -4   2 2058.89  101.49
   5  -4  -2 2013.00  104.49
   4  -4  -2   57.89   10.90
  -4  -4   2   67.09   11.40
  -4  -4   2   64.19    7.50
  -4  -4   2   58.59   11.40
   4  -4  -2   67.89    9.90
  -4  -4   2   64.09    7.20
   4  -4  -2   64.59    9.40
  -4   4   2   84.39   14.40
  -3  -4   2 1821.42   92.79
  -3  -4   2 1721.73   95.29
   3  -4  -2 1782.12   96.29
  -3  -4   2 1876.11   92.69
   3  -4  -2 1844.02   94.49
  -3   4   2 1714.83   95.79
  -2  -4   2 2367.36  120.29
   2  -4  -2 2427.36  121.59
   2  -4  -2 2327.47  121.49
  -2   4   2 2208.08  120.99
  -2   4   2 2451.55  122.19
  -1  -4   2 1913.51   99.19
   1  -4  -2 2049.09  100.29
  -1   4   2 1771.82   99.39
   1  -4   2 1826.52  104.89
  -1  -4  -2 2173.18   99.89
  -1  -4  -2 2025.70  105.39
   1  -4   2 2106.69  103.39
   1   4   2 1995.80  105.09
  -1   4  -2 1847.62  104.69
  -1   4  -2 2099.39  103.49
  -2  -4  -2 2336.17  121.89
   2  -4   2 2250.87  122.39
   2  -4   2 2335.77  119.19
   2  -4   2 2395.26  121.49
   2   4   2 2445.36  122.79
  -2   4  -2 2454.95  121.69
   2   4   2 2297.47  118.19
  -2   4  -2 2356.66  122.59
  -3  -4  -2 1823.02   98.19
   3  -4   2 1789.02   98.49
   3  -4   2 1858.81   96.99
   3  -4   2 1833.42   98.59
   3   4   2 1708.53   95.49
  -3   4  -2 1926.71   99.29
   3   4   2 1899.41   98.69
   3   4   2 2050.49   97.39
   4  -4   2   60.79   10.30
   4  -4   2   66.99   10.50
  -4  -4  -2   61.19   10.40
   4  -4   2   71.29   11.30
   4   4   2   83.19   11.80
   4   4   2   61.69    9.80
  -4   4  -2   69.39   11.30
   4   4   2   52.09    8.90
  -5  -4  -2 2091.79  104.29
   5  -4   2 1850.91  104.79
   5  -4   2 1956.70  107.79
  -5   4  -2 2012.20  105.59
   5   4   2 1942.81  104.99
   5   4   2 2145.29  104.99
   5   4   2 1768.32  106.29
  -6  -4  -2  218.28   19.20
   6  -4   2  234.08   19.90
   6  -4   2  206.78   23.20
   6  -4   2  205.98   21.30
   6   4   2  245.08   21.00
  -6   4  -2  225.38   19.60
   6   4   2  210.58   18.10
   6   4   2  198.48   21.70
   7  -4   2 1462.85   80.59
  -7  -4  -2 1515.55   85.29
   7  -4   2 1444.96   88.29
   7  -4   2 1410.26   85.59
   7   4   2 1573.04   87.79
   7   4   2 1414.66   83.19
   7   4   2 1355.76   78.89
  -7   4  -2 1359.96   80.19
  -8  -4  -2  173.38   25.10
  -8  -4  -2  175.38   25.60
   8  -4   2  206.38   18.70
   8  -4   2  205.78   30.80
   8  -4   2  214.78   24.20
  -8   4  -2  173.48   18.60
   8   4   2  208.68   17.70
   8   4   2  179.48   22.80
   8   4   2  194.88   22.30
   9  -4   2  203.88   19.00
   9  -4   2  242.28   27.40
  -9  -4  -2  257.87   25.50
  -9  -4  -2  198.08   35.10
   9   4   2  209.38   29.80
   9   4   2  215.08   28.00
   9   4   2  190.18   17.20
 -10  -4  -2   13.80    5.30
  10  -4   2   27.00   12.70
  10  -4   2   22.60    6.90
 -10  -4  -2    6.70   11.00
  10  -4   2   45.90   18.30
  10   4   2   16.30   10.00
  10   4   2   28.40    7.00
  11  -4   2   13.80   11.80
 -11  -4  -2   31.40    7.10
  11  -4   2   30.20    7.80
  11   4   2   30.50    6.60
  11   4   2   23.80   11.60
  12  -4   2   -6.20    5.10
  12  -4   2    7.30   12.10
  12  -4   2   12.40    7.50
  12   4   2   -7.40   10.70
  12  -5  -2  115.89   25.60
  11  -5  -2    0.30    3.10
  11  -5  -2   -3.00    3.40
 -10  -5   2   18.40   13.50
  10  -5  -2   17.40    5.00
   9  -5  -2   69.99   10.40
  -9  -5   2   28.70   13.60
   9  -5  -2   74.69   17.00
   9  -5  -2   45.20   21.50
   9  -5  -2   40.80   10.00
   8  -5  -2   22.30    6.80
   8  -5  -2   20.30   10.70
   8  -5  -2   29.40   10.90
   8  -5  -2   17.90    6.20
  -8  -5   2   34.50   13.30
   7  -5  -2  274.97   27.40
  -7  -5   2  262.47   17.80
  -7  -5   2  296.97   18.40
   7  -5  -2  337.87   31.10
  -7  -5   2  287.17   28.00
  -7  -5   2  256.47   27.30
   7  -5  -2  274.57   21.40
   7  -5  -2  322.37   22.60
  -6  -5   2  367.66   23.90
   6  -5  -2  349.27   30.90
  -6  -5   2  353.96   31.00
   6  -5  -2  382.36   26.90
   6  -5  -2  375.36   32.20
  -6  -5   2  380.86   23.40
   6  -5  -2  466.25   31.90
  -6  -5   2  412.66   31.90
   5  -5  -2 1097.69   61.99
  -5  -5   2 1108.09   58.69
   5  -5  -2 1108.59   61.19
  -5  -5   2  959.80   63.89
  -5  -5   2 1176.58   58.89
  -5  -5   2 1145.19   65.19
   5  -5  -2  978.40   64.19
   5  -5  -2 1047.10   65.39
  -4  -5   2  146.59   15.60
   4  -5  -2  151.88   14.20
  -4  -5   2  141.49   12.80
  -4  -5   2  130.59   12.40
   4  -5  -2  164.98   16.40
   4  -5  -2  152.68   14.50
  -3  -5   2  544.65   31.40
   3  -5  -2  470.35   32.60
  -3  -5   2  505.25   32.30
   3  -5  -2  480.95   32.20
  -3  -5   2  539.15   31.50
  -3   5   2  492.75   33.30
  -2  -5   2  286.27   21.50
   2  -5  -2  307.47   21.20
  -2  -5   2  325.47   21.60
   2  -5  -2  312.77   22.50
  -2   5   2  291.07   21.10
   1  -5  -2    5.30    5.10
  -1  -5   2    1.80    4.60
  -1   5   2   -0.20    3.20
  -1   5   2    1.70    4.10
   0  -5   2   -5.00    4.00
   0  -5  -2    2.80    5.10
   0   5   2   -1.10    1.80
   0   5   2    0.70    3.70
   0   5  -2    1.00    3.20
  -1  -5  -2    1.60    5.70
   1  -5   2    1.30    3.10
   1  -5   2    7.30    5.50
   1   5   2   -2.00    3.80
  -1   5  -2    1.80    5.40
  -1   5  -2    0.20    2.80
   2  -5   2  300.87   19.20
   2  -5   2  309.57   21.20
   2  -5   2  315.27   23.50
  -2  -5  -2  307.97   22.90
   2   5   2  281.47   17.40
   2   5   2  284.47   22.10
  -2   5  -2  323.67   21.60
  -2   5  -2  332.87   23.70
  -3  -5  -2  526.45   32.80
   3  -5   2  492.75   32.00
   3  -5   2  470.05   29.10
   3   5   2  507.35   27.80
   3   5   2  377.66   27.80
  -3   5  -2  452.35   31.70
   3   5   2  495.85   31.40
  -4  -5  -2  157.28   18.10
   4  -5   2  152.38   15.00
   4  -5   2  135.39   13.90
   4  -5   2  156.78   15.50
  -4   5  -2  159.48   15.90
   4   5   2  131.39   14.00
   4   5   2  127.79   12.50
   4   5   2  121.29   13.50
   5  -5   2 1117.49   64.59
   5  -5   2 1025.20   61.99
  -5  -5  -2 1007.10   61.39
   5  -5   2 1116.09   62.79
   5   5   2 1150.58   61.79
   5   5   2  941.51   61.49
   5   5   2 1104.09   60.99
  -5   5  -2 1109.59   62.89
   6  -5   2  349.37   32.30
  -6  -5  -2  411.16   28.30
   6  -5   2  401.66   32.20
   6  -5   2  379.96   28.80
  -6   5  -2  364.36   29.20
   6   5   2  418.96   29.60
   6   5   2  447.66   28.70
   6   5   2  378.56   30.40
   7  -5   2  301.57   24.90
  -7  -5  -2  275.37   23.10
   7  -5   2  300.87   30.30
   7  -5   2  270.27   27.60
  -7   5  -2  298.77   25.00
   7   5   2  300.97   26.20
   7   5   2  301.67   23.00
   8  -5   2   20.40   11.10
  -8  -5  -2   20.20    8.00
   8  -5   2   46.70   15.20
   8  -5   2    8.40    5.70
   8   5   2   34.10   10.40
   8   5   2   40.10   12.90
   8   5   2   19.10    6.80
  -9  -5  -2   44.40    9.50
   9  -5   2   25.70   13.70
   9  -5   2   77.59   17.30
  -9  -5  -2   41.60   14.00
   9  -5   2   66.49   12.20
   9   5   2   45.80   14.70
   9   5   2   31.80   11.90
   9   5   2   58.39   10.20
 -10  -5  -2   12.00    6.40
  10  -5   2   13.50    8.50
  10   5   2  -10.50   15.20
  10   5   2   -0.40    7.90
  10   5   2    6.40    4.60
  11  -5   2   12.40    9.10
  11  -5   2    6.00    7.20
 -11  -5  -2    3.20    4.70
  11   5   2   -0.30   10.20
  12  -5   2   54.99   18.40
  12  -5   2   97.79   15.10
  12   5   2   63.69   18.60
  12  -6  -2   12.00   13.50
  11  -6  -2   68.69   18.90
  11  -6  -2   86.89   13.90
  11  -6  -2  109.79   10.80
  10  -6  -2    5.70    5.70
  10  -6  -2   12.00    5.70
   9  -6  -2   51.79   10.60
   9  -6  -2   73.19   17.60
  -9  -6   2   88.59   20.80
   9  -6  -2   58.19   17.20
   9  -6  -2   64.49   10.80
  -8  -6   2   95.19   19.90
  -8  -6   2   79.09    8.40
   8  -6  -2   57.89   14.90
  -8  -6   2   90.69   10.20
   8  -6  -2   75.19   17.70
   8  -6  -2   74.59   12.60
   8  -6  -2   86.29   13.50
   7  -6  -2    3.10    3.90
   7  -6  -2    7.10    6.80
  -7  -6   2    5.50    8.00
  -7  -6   2    8.20    4.40
   7  -6  -2   11.30    7.90
   7  -6  -2    1.20    4.80
  -7  -6   2   23.50    8.20
  -7  -6   2   12.20    8.70
  -6  -6   2   60.19   13.00
  -6  -6   2   54.59   12.90
  -6  -6   2   62.29    9.00
  -6  -6   2   52.49    9.00
   6  -6  -2   41.90   12.50
   6  -6  -2   36.10   10.70
   6  -6  -2   45.70   10.40
   6  -6  -2   56.49   10.70
  -5  -6   2  174.38   15.30
  -5  -6   2  172.88   18.50
  -5  -6   2  147.69   17.90
   5  -6  -2  174.48   19.00
  -5  -6   2  153.08   14.30
   5  -6  -2  174.88   16.80
   5  -6  -2  182.68   19.00
   5  -6  -2  174.68   16.40
   4  -6  -2  103.79   12.30
  -4  -6   2  103.89   13.00
  -4  -6   2  108.99   12.00
   4  -6  -2  123.09   13.60
   4  -6  -2  111.49   13.80
  -4  -6   2  108.59   11.60
   3  -6  -2  527.45   33.30
   3  -6  -2  470.35   33.20
  -3  -6   2  480.05   31.90
  -3  -6   2  499.05   31.90
  -3  -6   2  521.65   32.40
  -2  -6   2  257.67   20.50
  -2  -6   2  252.87   20.70
   2  -6  -2  286.67   19.90
   2  -6  -2  277.37   21.80
   1  -6  -2  203.18   18.60
  -1  -6   2  200.68   17.70
  -1   6   2  237.58   19.70
   0  -6   2   19.30    7.50
   0  -6  -2   14.00    6.10
   0   6  -2    5.60    3.60
   0   6   2   -1.90    4.20
   1  -6   2  217.28   15.90
  -1  -6  -2  220.38   19.50
   1  -6   2  197.68   18.40
   1   6   2  225.38   19.00
  -1   6  -2  212.18   15.80
   2  -6   2  230.58   21.20
   2  -6   2  267.97   19.60
  -2  -6  -2  312.77   24.30
   2   6   2  256.67   15.40
  -2   6  -2  265.07   19.50
   2   6   2  256.17   21.40
   2   6   2  278.57   14.90
   3  -6   2  496.45   33.60
  -3  -6  -2  468.45   32.30
   3  -6   2  474.05   29.60
   3  -6   2  458.25   31.00
   3   6   2  525.85   33.10
   3   6   2  422.26   26.80
   3   6   2  485.75   28.00
   4  -6   2  130.89   14.50
  -4  -6  -2  132.89   17.50
   4  -6   2  122.59   16.80
   4  -6   2  121.19   13.10
   4   6   2  136.59   12.80
   4   6   2  126.99   14.20
   4   6   2  117.29   11.50
  -4   6  -2  109.89   16.00
   5  -6   2  174.28   17.20
  -5  -6  -2  166.48   18.10
   5  -6   2  181.48   18.50
   5  -6   2  186.88   18.10
   5   6   2  194.88   17.70
   5   6   2  161.78   16.70
   6  -6   2   33.30    9.50
   6  -6   2   55.49   13.60
   6  -6   2   34.30    9.50
  -6  -6  -2   35.50    9.80
   6  -6   2   47.00   11.10
   6   6   2   58.69   11.50
   6   6   2   48.50   11.20
   6   6   2   46.20   10.20
   7  -6   2   -3.60    5.50
   7  -6   2   10.50    5.70
  -7  -6  -2    3.40   10.30
   7  -6   2   15.10    9.10
   7   6   2    0.40    4.80
   7   6   2    0.30    6.30
   7   6   2    3.60    7.00
   8  -6   2   94.29   17.70
   8  -6   2   92.39   18.90
   8  -6   2   68.89   18.90
  -8  -6  -2   64.29   13.10
   8   6   2   94.79   17.90
   8   6   2   72.79   12.40
   8   6   2   75.59   15.00
   9  -6   2   77.59   22.80
   9  -6   2   72.49   17.80
   9  -6   2   44.00   10.90
  -9  -6  -2   69.69   17.80
  -9  -6  -2   61.99   11.10
   9   6   2   61.39   15.20
   9   6   2   49.50   15.10
   9   6   2   58.79   10.90
 -10  -6  -2   14.00    5.70
  10  -6   2   22.30    7.70
  10  -6   2   -4.70    7.30
  10   6   2   18.10   10.00
  10   6   2    1.00    4.90
  10   6   2   25.70   12.30
  11  -6   2  124.19   17.70
  11  -6   2   57.39   17.60
  11   6   2   84.99   18.00
  11   6   2   51.29   33.00
  12  -6   2   -1.90   12.70
  12  -6   2   -3.10    6.90
  12  -6   2    2.90    7.10
  12   6   2    2.30   10.20
  11  -7  -2   16.90    8.30
  11  -7  -2   29.10    8.10
  11  -7  -2   27.40   14.00
  10  -7  -2   42.60   15.90
  10  -7  -2   48.40   15.80
  10  -7  -2   59.39   12.70
  10  -7  -2   58.39   11.20
  -9  -7   2  200.18   13.80
  -9  -7   2  239.78   32.40
   9  -7  -2  167.78   18.10
  -9  -7   2  186.78   14.10
   9  -7  -2  242.98   28.00
   9  -7  -2  199.48   31.70
   9  -7  -2  207.28   19.10
  -8  -7   2  213.08   16.90
   8  -7  -2  207.98   28.80
   8  -7  -2  182.68   28.20
  -8  -7   2  153.58   23.50
   8  -7  -2  189.78   18.80
   8  -7  -2  144.19   16.80
  -8  -7   2  178.48   15.00
  -7  -7   2  188.28   22.60
   7  -7  -2  213.68   20.10
  -7  -7   2  210.38   16.80
   7  -7  -2  202.98   20.00
  -7  -7   2  233.08   24.50
   7  -7  -2  150.08   23.80
  -7  -7   2  204.18   17.70
   7  -7  -2  217.38   24.10
   6  -7  -2   55.39   13.10
  -6  -7   2   65.39   10.60
  -6  -7   2   62.69   14.40
   6  -7  -2   91.19   14.40
  -6  -7   2   75.59   13.80
  -6  -7   2   61.19   13.70
   6  -7  -2   58.29   12.10
   6  -7  -2   37.20   10.70
  -5  -7   2   34.20    8.10
  -5  -7   2   33.90    8.30
   5  -7  -2   22.60    8.80
   5  -7  -2   30.40    8.70
  -5  -7   2   25.40    8.80
   5  -7  -2   15.90    7.30
   4  -7  -2   10.80    6.50
  -4  -7   2   13.20    6.00
   4  -7  -2    2.90    5.10
  -4  -7   2    9.90    5.50
  -4  -7   2    6.80    5.40
   4  -7  -2   12.00    6.10
  -3  -7   2    9.80    6.40
  -3  -7   2    1.40    4.70
   3  -7  -2    5.90    4.90
  -3  -7   2    5.60    4.30
   3  -7  -2   13.60    6.30
   2  -7  -2  266.77   23.10
  -2  -7   2  259.37   21.60
   2  -7  -2  291.97   20.20
  -2  -7   2  280.37   22.90
  -1  -7   2  135.99   14.40
   1  -7  -2  110.09   15.30
   1   7  -2  115.99   10.30
   0  -7   2   11.30    6.10
   0  -7  -2    1.40    5.70
   0   7  -2   -0.40    2.50
   0   7   2    0.40    5.00
  -1  -7  -2  127.89   18.40
   1  -7   2  122.79   17.10
   1   7   2  122.39   14.70
  -1   7  -2  141.89   12.40
   2  -7   2  288.57   23.70
  -2  -7  -2  298.67   23.70
   2  -7   2  257.47   20.00
   2   7   2  245.28   22.20
   3  -7   2    2.20    6.40
  -3  -7  -2    6.10    6.50
   3  -7   2    0.00    4.30
   3  -7   2    8.50    4.60
   3   7   2   -1.10    4.70
   3   7   2    8.10    3.40
   3   7   2    4.50    2.70
   4  -7   2   16.60    6.70
   4  -7   2    7.60    6.60
  -4  -7  -2    5.30    6.40
   4  -7   2    5.80    5.30
   4   7   2    5.70    3.70
   4   7   2    6.60    5.20
   4   7   2    9.00    4.90
   5  -7   2   33.50    9.00
   5  -7   2   31.10   10.10
   5  -7   2   32.80   10.90
   5  -7   2   40.80   10.50
  -5  -7  -2   29.90    9.20
   5   7   2   28.50    7.00
   5   7   2   26.50    7.90
   5   7   2   33.30    9.50
  -6  -7  -2   74.19   14.30
   6  -7   2   44.50   12.20
   6  -7   2   39.90   20.60
   6  -7   2   61.59   12.50
   6  -7   2   88.99   17.90
   6   7   2   44.50   10.80
   6   7   2   31.40    9.10
   6   7   2   51.09   10.60
   7  -7   2  188.68   24.50
  -7  -7  -2  196.78   20.30
   7  -7   2  189.38   20.10
   7  -7   2  196.48   27.80
   7   7   2  211.98   22.20
   7   7   2  186.98   19.70
   7   7   2  202.48   19.50
   8  -7   2  174.08   20.50
  -8  -7  -2  185.38   21.00
   8  -7   2  187.18   30.00
   8  -7   2  215.58   31.30
   8   7   2  200.78   21.40
   8   7   2  183.88   23.30
   8   7   2  178.58   18.40
   9  -7   2  169.08   26.10
  -9  -7  -2  198.28   19.30
   9  -7   2  188.98   30.30
   9  -7   2  191.88   20.80
  -9  -7  -2  164.18   26.40
   9   7   2  209.98   23.80
   9   7   2  236.58   31.80
   9   7   2  158.48   17.60
 -10  -7  -2   33.90    9.70
  10  -7   2   30.80    9.50
  10  -7   2   57.19   16.20
  10   7   2   39.80   17.60
  10   7   2   35.10   12.70
  11  -7   2    9.90    9.70
  11  -7   2   18.70    8.70
 -11  -7  -2   17.30    7.50
  11  -7   2   11.60   12.40
  11   7   2   35.20   15.30
  11   7   2  -22.90   13.30
  11  -8  -2   -7.20    5.70
  11  -8  -2    3.80   10.00
  11  -8  -2    8.70    5.70
  10  -8  -2   -5.60    9.30
  10  -8  -2   -0.70    5.90
  10  -8  -2   -3.20   10.10
  10  -8  -2    9.40    6.50
   9  -8  -2   24.40   13.70
  -9  -8   2    9.40    5.60
   9  -8  -2   14.10    6.90
   9  -8  -2    4.20    8.10
  -9  -8   2   25.20   12.70
   9  -8  -2    8.50    6.00
  -9  -8   2    6.10    5.80
   9  -8  -2    6.70   10.60
  -8  -8   2   42.50    8.00
   8  -8  -2   20.50   11.90
  -8  -8   2   25.00   11.80
   8  -8  -2   57.49   16.80
   8  -8  -2   41.60   10.90
   8  -8  -2   30.80    9.90
  -8  -8   2   53.89   11.50
   7  -8  -2   17.10    8.00
   7  -8  -2   12.60    8.30
   7  -8  -2   -2.80    6.30
  -7  -8   2    7.50    4.90
   7  -8  -2   11.50    6.80
  -7  -8   2    8.70    8.10
  -7  -8   2   17.40    9.50
  -7  -8   2   -1.10    7.10
   6  -8  -2  196.08   27.40
  -6  -8   2  172.08   19.80
   6  -8  -2  188.68   21.90
   6  -8  -2  171.58   24.50
  -6  -8   2  183.78   21.30
   6  -8  -2  147.49   18.10
  -6  -8   2  195.88   18.70
  -6  -8   2  159.88   16.50
   5  -8  -2  135.99   18.30
   5  -8  -2  128.39   18.10
  -5  -8   2  123.69   15.80
   5  -8  -2  146.49   20.80
  -5  -8   2  127.79   15.20
  -5  -8   2  121.79   13.90
   4  -8  -2  115.69   17.20
  -4  -8   2  109.59   15.20
   4  -8  -2  116.29   17.70
  -4  -8   2   86.89   13.00
   4  -8  -2   89.39   15.10
  -4  -8   2   92.69   14.00
  -3  -8   2  172.48   17.80
   3  -8  -2  184.48   17.00
  -3  -8   2  186.28   15.60
   3  -8  -2  174.18   19.00
  -3  -8   2  183.38   18.60
   2  -8  -2  209.08   21.30
  -2  -8   2  249.18   22.10
   2  -8  -2  231.38   17.80
  -2  -8   2  248.38   21.40
   1  -8  -2    0.60    2.30
  -1  -8   2   -1.50    4.70
  -1  -8   2   -2.80    5.40
   1  -8  -2   -4.20    4.10
   1   8  -2   -0.40    2.70
   0  -8   2 1192.38   69.99
   0  -8  -2 1232.38   71.19
   0   8  -2 1190.88   63.89
   1  -8   2    4.40    5.70
  -1  -8  -2    5.40    6.20
   1   8   2    3.50    5.10
  -1   8  -2    5.30    3.30
   2  -8   2  211.68   21.10
  -2  -8  -2  184.58   20.60
   2  -8   2  234.08   18.10
   2   8   2  270.07   22.60
   3  -8   2  167.08   18.90
   3  -8   2  193.78   17.30
  -3  -8  -2  174.48   19.00
   3  -8   2  193.08   15.80
   3   8   2  175.38   11.20
   3   8   2  163.18   18.50
  -4  -8  -2   97.09   15.80
   4  -8   2   88.49   13.20
   4  -8   2   73.59   11.70
   4  -8   2  103.59   20.90
   4   8   2   83.99    8.70
   4   8   2   99.99   16.30
  -5  -8  -2  117.99   18.40
   5  -8   2  117.59   17.10
   5  -8   2  169.38   23.40
   5  -8   2  133.99   15.30
   5  -8   2  142.59   19.50
   5   8   2  116.79   12.40
   5   8   2  138.89   16.50
   5   8   2  120.49   13.60
   6  -8   2  180.08   22.60
  -6  -8  -2  163.28   22.80
   6  -8   2  185.08   26.80
   6  -8   2  151.98   21.90
   6  -8   2  172.58   19.80
   6   8   2  149.79   15.70
   6   8   2  176.68   19.00
   6   8   2  183.88   18.70
  -7  -8  -2    8.90   12.10
   7  -8   2   15.00    7.80
   7  -8   2   13.50    9.40
   7  -8   2   -0.20    5.00
   7  -8   2    6.60    6.80
   7   8   2    2.30    7.70
   7   8   2   -1.20    5.30
   7   8   2    1.70    6.10
   8  -8   2   12.20   12.20
   8  -8   2   40.90   12.10
   8  -8   2   56.29   16.30
  -8  -8  -2   52.19   12.60
   8   8   2   29.10   11.60
   8   8   2   29.50    9.90
   8   8   2   48.90   11.90
   9  -8   2   10.30    9.50
  -9  -8  -2    9.90   10.30
   9  -8   2   27.20   16.60
   9  -8   2   10.20    8.10
   9   8   2    2.50    7.90
   9   8   2   11.30    6.30
   9   8   2   -5.70    9.20
 -10  -8  -2   -1.10    6.20
  10  -8   2    1.40    7.10
  10  -8   2   -6.30    9.50
  10  -8   2    5.10    7.20
  10   8   2   14.00    6.50
  11  -8   2   -9.70    6.10
  11  -8   2    9.10    9.10
  11  -8   2   -5.70   12.30
 -11  -8  -2   -4.00    6.00
  11   8   2    6.00    9.70
  11  -9  -2   28.60    9.90
  11  -9  -2   19.10   17.10
  11  -9  -2   -0.90    7.20
 -10  -9   2   15.00    6.00
  10  -9  -2   27.90    9.60
  10  -9  -2   40.10   14.00
  10  -9  -2   31.70   14.80
  10  -9  -2   21.40   10.30
 -10  -9   2   23.70    5.90
   9  -9  -2   42.70   13.50
  -9  -9   2   35.60    9.20
  -9  -9   2   50.99   10.10
   9  -9  -2   51.99   12.20
   9  -9  -2   22.90   10.00
   9  -9  -2   36.60   15.20
   9  -9  -2   26.10   11.10
  -9  -9   2   33.00   15.00
   8  -9  -2   22.10   11.10
   8  -9  -2    3.60    6.60
   8  -9  -2   24.50    9.20
  -8  -9   2   15.90   11.70
   8  -9  -2   12.40    7.40
  -8  -9   2   22.30    7.20
  -8  -9   2   19.10    9.10
   8  -9  -2   19.20    7.90
   7  -9  -2   48.30   14.50
  -7  -9   2   37.00   12.80
  -7  -9   2   31.90    8.40
   7  -9  -2   37.60   11.20
   7  -9  -2   50.29   13.20
   7  -9  -2   32.40   10.00
   7  -9  -2   48.20   13.20
  -7  -9   2   43.00   11.20
   6  -9  -2  191.78   23.10
   6  -9  -2  197.58   21.30
   6  -9  -2  201.08   21.00
  -6  -9   2  200.88   19.10
   6  -9  -2  191.48   21.30
  -6  -9   2  223.48   20.30
   6  -9  -2  184.38   22.10
  -5  -9   2   20.50    8.50
   5  -9  -2   14.30    7.70
   5  -9  -2    7.10    6.40
  -5  -9   2   18.90    7.60
   5  -9  -2   24.40    8.10
  -5  -9   2   22.30    8.00
   4  -9  -2  396.06   30.00
  -4  -9   2  396.46   30.00
  -4  -9   2  311.57   25.90
   4  -9  -2  381.56   31.40
  -4  -9   2  490.35   31.60
   4  -9  -2  373.16   28.20
   4  -9  -2  390.86   31.70
  -3  -9   2  316.27   22.50
   3  -9  -2  327.87   24.80
   3  -9  -2  307.37   27.60
  -3  -9   2  324.07   26.30
  -3  -9   2  343.87   27.90
  -2  -9   2  160.68   17.10
   2  -9  -2  150.78   12.70
  -2  -9   2  160.08   21.50
   2  -9  -2  142.89   20.30
   2  -9  -2  141.69   13.30
   1  -9  -2  960.80   50.79
   1  -9  -2 1080.49   61.89
  -1  -9   2  973.20   60.79
  -1  -9   2  892.71   58.69
   1   9  -2  965.40   52.29
   0  -9  -2    0.70    6.10
   0  -9   2    1.60    5.00
   0  -9   2    2.60    5.80
   0   9  -2    1.10    2.80
  -1  -9  -2 1014.50   60.29
   1  -9   2  848.62   72.59
  -1   9  -2  897.21   51.59
   2  -9   2  138.09   15.60
  -2  -9  -2  147.59   20.90
   2  -9   2  160.68   18.40
   2   9   2  153.68   21.80
   3  -9   2  302.87   27.80
  -3  -9  -2  337.17   28.60
   3  -9   2  322.77   24.70
   4  -9   2  356.76   30.90
   4  -9   2  390.96   27.40
   4  -9   2  394.26   28.80
  -4  -9  -2  381.86   30.80
   4   9   2  339.07   21.60
   4   9   2  340.87   33.80
   5  -9   2   12.50    6.90
   5  -9   2    7.50    6.70
  -5  -9  -2   17.00    9.60
   5  -9   2    3.50    8.20
   5  -9   2    2.00    7.30
   5   9   2    5.90    5.50
   5   9   2   16.50    5.20
   6  -9   2  177.58   22.30
  -6  -9  -2  192.38   22.90
   6  -9   2  178.08   21.00
   6  -9   2  205.58   21.40
   6  -9   2  221.48   23.10
   6   9   2  216.68   22.30
   6   9   2  213.28   18.00
   7  -9   2   46.80   11.30
   7  -9   2   59.79   12.60
   7  -9   2   48.20   14.50
  -7  -9  -2   28.70   12.30
   7  -9   2   36.80   12.60
   7   9   2   52.49   10.90
   7   9   2   27.40   10.00
  -8  -9  -2   13.40    9.40
   8  -9   2   10.90    8.40
   8  -9   2   14.70    7.70
   8   9   2    2.10    6.20
   8   9   2   11.40    7.00
  -9  -9  -2   48.80   13.20
   9  -9   2   39.10   18.00
   9  -9   2   42.10   12.50
   9  -9   2   26.80   11.40
   9   9   2   43.60   12.40
  10  -9   2   40.80   12.60
  10  -9   2   21.50   10.90
 -10  -9  -2    4.50    9.90
  10   9   2   33.90   12.60
 -11  -9  -2    7.70    8.20
  11  -9   2    6.50    9.70
  11  -9   2   -1.30   10.90
  11  -9   2    8.40    9.90
  11   9   2    4.30   11.10
 -10 -10   2    4.80    6.90
 -10 -10   2    1.90    7.10
  10 -10  -2    5.50    8.90
  10 -10  -2    0.80    9.50
  10 -10  -2    4.30   10.00
  10 -10  -2   25.40   11.20
  -9 -10   2   42.80   11.70
   9 -10  -2   33.60    8.60
   9 -10  -2   20.90   10.10
   9 -10  -2   30.20   11.40
   9 -10  -2   37.80   13.40
  -9 -10   2   38.00    9.10
  -8 -10   2   81.79   21.80
  -8 -10   2   64.99   12.10
  -8 -10   2   77.19   15.80
   8 -10  -2   83.59   17.30
   8 -10  -2   58.09   13.80
   8 -10  -2   49.99   14.30
   8 -10  -2   88.19   19.10
   7 -10  -2  212.08   23.90
  -7 -10   2  225.78   21.10
  -7 -10   2  205.18   28.00
   7 -10  -2  257.77   25.70
  -7 -10   2  207.48   21.60
   7 -10  -2  229.18   31.10
   7 -10  -2  208.88   22.60
   7 -10  -2  231.28   26.80
  -6 -10   2   20.60    8.10
   6 -10  -2   60.49   13.90
  -6 -10   2   38.90   11.40
   6 -10  -2   37.10   11.10
   6 -10  -2   21.90    9.00
   6 -10  -2   49.50   13.60
   6 -10  -2   52.39   11.40
   5 -10  -2  136.19   21.70
  -5 -10   2  162.08   19.80
   5 -10  -2  176.68   19.30
  -5 -10   2  203.78   20.70
  -5 -10   2  215.68   18.80
   5 -10  -2  178.58   23.90
  -4 -10   2   38.30   10.90
   4 -10  -2   25.00   10.50
  -4 -10   2   18.10    6.70
   4 -10  -2   52.69   12.20
   4 -10  -2   31.30    8.70
   4 -10  -2   37.20   12.90
  -4 -10   2   31.40   10.00
   3 -10  -2   94.49   12.60
  -3 -10   2   94.39   10.30
   3 -10  -2   86.49   16.80
  -3 -10   2   66.09   14.20
  -3 -10   2   99.69   16.80
   3 -10  -2   87.09   13.90
   2 -10  -2   75.19    9.30
   2 -10  -2   50.69   12.20
  -2 -10   2   61.89   13.30
  -2 -10   2   53.69   12.70
   2  10  -2   59.09    7.80
  -1 -10   2  108.59   18.00
  -1 -10   2   77.49   15.60
   1 -10  -2   76.29    7.10
   1 -10  -2   92.59   16.70
   1  10  -2   96.89    9.00
   0 -10  -2  199.28   26.10
   0 -10   2  151.28   18.60
   0 -10   2  175.58   20.10
   0  10  -2  173.98   13.70
  -1 -10  -2   64.39   14.90
   1 -10   2   43.40   11.90
   1 -10   2  139.49   20.70
  -2 -10  -2   49.50   13.60
   2 -10   2   64.49   10.60
   2 -10   2   97.79   17.80
  -3 -10  -2   66.89   15.30
   3 -10   2  101.29   14.00
   3 -10   2  107.09   18.50
   3  10   2   88.89   17.60
   4 -10   2   20.20    7.30
   4 -10   2   26.60   11.20
   4 -10   2   31.50    9.40
   4 -10   2   40.90   10.00
  -4 -10  -2   39.10   11.30
   4  10   2   30.40    3.90
   4  10   2   19.70    8.90
   5 -10   2  177.68   25.40
   5 -10   2  147.29   21.80
   5 -10   2  186.88   20.20
   5 -10   2  187.38   18.90
  -5 -10  -2  219.38   22.40
   5  10   2  118.89   20.50
   5  10   2  192.58   14.40
   6 -10   2   56.39   12.40
   6 -10   2   54.49   13.00
   6 -10   2   34.10   12.30
   6 -10   2   47.30   11.40
  -6 -10  -2   47.70   12.60
   6  10   2   65.29   14.10
   6  10   2   49.20   12.80
   7 -10   2  205.48   28.40
   7 -10   2  254.67   27.10
  -7 -10  -2  212.78   28.60
   7 -10   2  245.38   28.70
   7 -10   2  213.68   23.50
   7  10   2  236.88   20.70
   8 -10   2   30.40   14.70
   8 -10   2   92.19   19.30
  -8 -10  -2   70.89   15.50
   8 -10   2   58.59   15.50
   8  10   2   57.09   11.90
   9 -10   2   26.90   13.00
   9 -10   2   16.40    9.40
  -9 -10  -2   34.80   11.20
   9 -10   2   25.40   10.00
   9  10   2   28.70   10.90
  10 -10   2   -4.00   10.60
 -10 -10  -2   -0.80    9.10
  10 -10   2    8.80    8.30
  10 -11  -2   33.00   16.00
  10 -11  -2   65.19   17.90
 -10 -11   2   49.99   13.10
 -10 -11   2   50.89   11.90
  10 -11  -2   20.60   10.00
  10 -11  -2   23.60   13.20
   9 -11  -2   18.60   12.00
   9 -11  -2   27.80   13.40
  -9 -11   2   47.10   12.60
  -9 -11   2   70.49   17.40
   9 -11  -2   38.30   11.70
   9 -11  -2   26.70    9.90
  -8 -11   2   67.29   13.80
   8 -11  -2   61.19   15.30
   8 -11  -2   35.40   12.50
   8 -11  -2   55.39   18.30
  -8 -11   2   93.39   19.50
  -8 -11   2   51.49   11.80
   8 -11  -2   47.10   14.10
  -7 -11   2   21.70   10.60
   7 -11  -2   -7.70    8.00
   7 -11  -2   12.20    8.20
   7 -11  -2    1.80    6.50
  -7 -11   2    8.10    9.40
   7 -11  -2    9.40    8.00
  -7 -11   2    6.30    7.30
   7 -11  -2   12.40    8.80
   6 -11  -2   43.60   13.10
  -6 -11   2   34.30   10.20
  -6 -11   2   25.00    9.70
   6 -11  -2   27.00   10.70
   6 -11  -2   58.39   14.20
   6 -11  -2   38.50   12.10
   6 -11  -2   22.90   10.80
   5 -11  -2  119.69   17.70
  -5 -11   2  123.69   19.50
  -5 -11   2  123.29   19.30
   5 -11  -2  145.89   21.60
   5 -11  -2  114.39   20.60
   5 -11  -2  116.89   19.20
   4 -11  -2   12.80    6.10
  -4 -11   2    1.90    4.40
   4 -11  -2    5.60    6.30
   4 -11  -2   11.30    7.50
  -4 -11   2    7.80    8.20
   4 -11  -2   11.60    8.70
  -4 -11   2    2.60    5.60
  -3 -11   2  117.59   18.80
   3 -11  -2  119.59   13.20
   3 -11  -2  136.09   21.10
  -3 -11   2  106.49   18.20
  -3 -11   2  105.49   11.20
   3 -11  -2  131.89   14.40
   3 -11  -2   98.29   18.60
  -2 -11   2   93.69   17.10
   2 -11  -2   75.59    9.50
   2 -11  -2   67.09   14.50
  -2 -11   2   63.29    8.10
  -2 -11   2   96.69   16.90
   2  11  -2   79.89    8.20
  -1 -11   2  862.31   57.29
  -1 -11   2  904.81   56.99
   1 -11  -2  891.21   58.39
   1  11  -2  783.82   45.70
   0 -11  -2    4.30    7.80
   0 -11   2    0.70    6.40
   0 -11   2   -4.80    6.40
   1 -11   2  819.32   55.99
   1 -11   2  844.12   56.79
  -1 -11  -2  793.62   56.29
   2 -11   2   83.39   17.40
  -2 -11  -2   65.29   15.50
   2 -11   2   87.29   18.70
   3 -11   2  127.39   21.20
   3 -11   2  153.88   23.30
  -3 -11  -2  101.19   18.70
   3 -11   2  126.29   14.20
   4 -11   2    2.20    4.40
   4 -11   2    5.20    5.20
  -4 -11  -2    4.10    7.80
   4 -11   2   18.30   10.90
   4 -11   2    6.00    7.00
   5 -11   2  116.09   18.90
  -5 -11  -2  114.79   20.10
   5 -11   2   90.29   15.00
   5 -11   2  117.99   17.30
   5 -11   2  111.69   21.90
   5  11   2   97.79    8.70
   6 -11   2   30.90   12.80
   6 -11   2   41.00   12.80
   6 -11   2   37.20   10.40
   6 -11   2   41.20   10.50
   6 -11   2   33.30   11.30
  -6 -11  -2   28.10   10.60
   6  11   2   31.00    6.90
   7 -11   2   16.10   10.20
   7 -11   2    2.80    7.00
   7 -11   2    2.40    7.10
   7 -11   2   11.20   10.50
   7 -11   2    9.90    8.20
  -7 -11  -2   19.30   12.00
   7  11   2    4.00    6.00
   8 -11   2   47.80   14.70
   8 -11   2   96.49   21.20
   8 -11   2   46.60   14.30
  -8 -11  -2   61.39   15.90
   8 -11   2   62.89   17.80
   8  11   2   56.79   11.60
   9 -11   2   25.70   12.30
   9 -11   2   33.40   12.90
   9 -11   2   48.40   15.70
  -9 -11  -2   43.30   15.50
  10 -11   2   37.70   15.40
 -10 -11  -2   39.90   15.90
  10 -11   2   32.00   13.10
  10  11   2   17.20   10.00
   9 -12  -2   17.40    9.20
  -9 -12   2   17.90   10.70
  -9 -12   2    8.40   13.20
   9 -12  -2   19.40   11.80
   9 -12  -2    2.70    8.60
   9 -12  -2    0.30    7.90
  -8 -12   2   42.80   11.40
   8 -12  -2   39.00   13.70
  -8 -12   2   23.60   14.00
   8 -12  -2   50.79   14.60
   8 -12  -2   28.50   11.50
  -8 -12   2   25.40   11.40
   8 -12  -2   45.50   14.80
   8 -12  -2   24.60   14.00
   7 -12  -2   62.19   16.90
  -7 -12   2   48.00   13.10
   7 -12  -2   50.19   13.40
  -7 -12   2   68.89   16.40
  -7 -12   2   71.99   17.10
   7 -12  -2   93.89   19.30
   7 -12  -2   84.29   15.90
   7 -12  -2   73.79   16.00
  -6 -12   2   74.49   15.20
   6 -12  -2   50.89   13.10
   6 -12  -2   85.99   17.80
   6 -12  -2   89.99   18.70
  -6 -12   2   52.79   15.30
   6 -12  -2   92.39   18.10
   6 -12  -2   60.59   14.10
  -5 -12   2   16.80    8.00
   5 -12  -2   15.80    7.60
   5 -12  -2   19.70   10.30
   5 -12  -2    7.90    6.30
  -5 -12   2    7.70    8.30
   4 -12  -2   53.69   15.90
  -4 -12   2   46.90   12.40
   4 -12  -2   58.79   10.90
   4 -12  -2   44.40   11.30
  -4 -12   2   35.10   11.00
   4 -12  -2   62.99   15.40
  -3 -12   2   14.90    8.70
   3 -12  -2   11.00    8.30
   3 -12  -2   -2.90    3.70
  -3 -12   2    2.00    3.80
   3 -12  -2   -0.10    5.70
  -3 -12   2    8.50    7.00
   3  12  -2    4.30    3.30
   2 -12  -2   -2.90    5.60
  -2 -12   2   -4.00    7.10
   2 -12  -2   -3.20    2.70
  -2 -12   2   -2.60    5.30
  -2 -12   2    3.10    2.90
   2  12  -2   -0.10    2.30
  -1 -12   2   29.60   11.00
   1 -12  -2   48.50   15.30
  -1 -12   2   35.70   11.70
   0 -12   2    7.50    8.80
   0 -12   2   -9.60    4.40
   0 -12  -2   10.50    9.10
  -1 -12  -2   39.10   13.30
   1 -12   2   46.80   12.90
   1 -12   2   30.90   11.70
  -2 -12  -2    0.00    8.40
   2 -12   2   14.80    9.50
   2 -12   2   -0.10    7.70
   3 -12   2   12.40    6.40
   3 -12   2    5.40    5.60
  -3 -12  -2   16.00    9.00
   3 -12   2    4.80    7.50
   3 -12   2   -3.10    7.10
   4 -12   2   50.79   10.80
   4 -12   2   31.50    9.10
   4 -12   2   77.59   19.60
  -4 -12  -2   49.20   15.80
   5 -12   2   13.80    9.30
   5 -12   2    0.20    6.50
  -5 -12  -2   18.70   12.40
   5 -12   2   17.00   12.10
   5 -12   2    8.30    8.10
   5 -12   2    7.20    6.40
   6 -12   2   67.49   17.20
   6 -12   2   52.79   13.10
  -6 -12  -2   53.59   16.20
   6 -12   2   82.99   15.10
   6 -12   2   69.59   16.70
   6 -12   2   62.09   21.30
   6  12   2   72.19    8.70
   7 -12   2   81.59   16.40
   7 -12   2   73.49   17.80
  -7 -12  -2   92.79   19.50
   7 -12   2   70.09   16.90
   7 -12   2   49.30   13.00
   7 -12   2   89.09   20.40
   7  12   2   65.29   12.20
   8 -12   2   27.20    9.60
   8 -12   2   51.99   16.80
  -8 -12  -2   52.99   16.50
   8 -12   2   31.90   11.50
   8 -12   2   25.00   12.60
   8  12   2   26.80    9.00
   9 -12   2   12.00   11.30
   9 -12   2   29.70   12.00
  -9 -12  -2   14.10   15.30
   9  12   2   32.80    8.60
  -9 -13   2   42.60   15.80
  -9 -13   2    9.40   10.50
   9 -13  -2    8.50   10.40
   9 -13  -2   22.20   11.00
   9 -13  -2   17.40   12.00
   9  13  -2   16.90   10.20
   8 -13  -2    3.80    8.50
   8 -13  -2   17.40   10.70
   8 -13  -2    8.40   13.30
  -8 -13   2   12.10   13.20
   8 -13  -2    1.80    7.50
   8 -13  -2  -10.70   11.10
  -8 -13   2   37.20   12.30
   7 -13  -2   48.50   15.70
   7 -13  -2   57.39   17.60
  -7 -13   2   72.99   17.30
   7 -13  -2   70.19   15.80
  -7 -13   2   35.90   12.60
  -7 -13   2   57.09   16.30
   7 -13  -2   42.20   15.60
   7 -13  -2   51.69   15.00
  -6 -13   2    4.50    7.40
   6 -13  -2   -4.80    7.90
  -6 -13   2   10.60    9.00
   6 -13  -2   -3.30    5.70
   6 -13  -2   -1.80    6.10
   6 -13  -2  -11.50    6.40
   6 -13  -2    9.70    7.80
   5 -13  -2   36.60   11.30
   5 -13  -2   44.50   15.10
  -5 -13   2   54.89   15.20
  -5 -13   2   58.39   15.60
   5 -13  -2   72.89   18.00
   5 -13  -2   50.89   11.10
   4 -13  -2   17.30   12.40
   4 -13  -2   14.30    9.10
   4 -13  -2    0.60    5.40
  -4 -13   2   19.00   10.90
  -4 -13   2   17.60    9.10
   4  13  -2   14.60    4.20
   3 -13  -2    6.70    9.20
   3 -13  -2    4.90    9.90
   3 -13  -2    2.30    4.30
  -3 -13   2    6.80    8.70
  -3 -13   2    2.70    6.20
  -3 -13   2    4.20    2.50
   3  13  -2    1.90    2.80
   2 -13  -2   59.89   15.60
  -2 -13   2   61.99   16.20
   2 -13  -2   41.70    6.70
  -2 -13   2   51.29   13.80
   2 -13  -2   40.40   13.90
   1 -13  -2   29.00   11.40
  -1 -13   2   32.80   12.90
  -1 -13   2   35.70   12.40
   0 -13   2  -11.60    7.20
   0 -13   2    5.10    7.60
   1 -13   2   31.50   13.10
   1 -13   2   20.80    6.00
   1 -13   2   11.90   11.40
   2 -13   2   53.59   14.90
   2 -13   2   63.19   17.60
   2 -13   2   54.09   10.10
   3 -13   2    2.10    8.90
   3 -13   2   10.40    5.70
   3 -13   2    2.20    9.50
   4 -13   2   10.70    6.30
   4 -13   2   16.60   11.80
  -4 -13  -2    3.30    9.30
   4 -13   2    5.50    6.10
   4 -13   2    7.50    6.40
   4 -13   2   19.70   10.20
   5 -13   2   55.49   14.60
   5 -13   2   46.10   15.30
   5 -13   2   48.80   13.50
  -5 -13  -2   58.39   16.80
   5 -13   2   65.59   13.40
   5 -13   2   85.79   20.50
   6 -13   2   -6.30    5.60
   6 -13   2   12.00    6.80
  -6 -13  -2   11.90   11.40
   6 -13   2   -6.50    6.20
   6 -13   2  -19.40    8.20
   6 -13   2    6.70   11.60
   7 -13   2   61.39   14.80
  -7 -13  -2   62.09   19.30
   7 -13   2   37.80   13.50
   7 -13   2   47.60   12.90
   7  13   2   46.00    7.30
   8 -13   2    6.00    8.70
   8 -13   2   -2.50    9.90
  -8 -13  -2   29.80   19.30
   8  13   2    1.10    5.60
   9 -13   2   23.10   12.20
   9 -13   2    8.60   10.90
  -9 -13  -2   22.30   15.20
   9  13   2   10.50    8.10
  -8 -14   2   16.40   13.40
   8 -14  -2  -12.80    7.90
   8 -14  -2    7.40    8.00
   8 -14  -2   10.20    8.70
  -8 -14   2   -0.50   14.00
   8  14  -2  -10.50    7.00
  -7 -14   2   -6.60   11.70
   7 -14  -2    9.70   10.80
   7 -14  -2  -25.80    8.70
   7 -14  -2   10.40    8.80
   7 -14  -2    6.40    7.50
  -7 -14   2  -26.60    9.30
  -7 -14   2    3.70   12.10
   7  14  -2    9.00    5.30
   6 -14  -2   23.30   10.30
   6 -14  -2   21.00    9.40
  -6 -14   2  -11.00   10.20
  -6 -14   2   10.90   10.40
   6 -14  -2   31.60   12.10
   5 -14  -2   27.40   15.90
  -5 -14   2    7.20    9.90
   5 -14  -2    9.30    7.00
   5 -14  -2    6.90    8.50
  -5 -14   2   15.40   12.00
   5  14  -2   15.20    4.50
   4 -14  -2   17.30   11.30
   4 -14  -2   28.80   14.30
  -4 -14   2   14.50    9.00
  -4 -14   2   19.90   12.80
   4 -14  -2    6.60    6.50
   3 -14  -2    4.90   10.30
  -3 -14   2    8.10   10.10
   3 -14  -2   21.70    8.30
  -3 -14   2   11.30   10.60
   3 -14  -2    1.30    7.90
  -2 -14   2   -5.00    7.60
   2 -14  -2    4.30    9.20
   2 -14  -2    5.20    8.00
  -2 -14   2    9.80    9.20
   1 -14  -2   -2.00    7.90
  -1 -14   2   -4.30    6.90
   0 -14  -2    0.40    8.90
   0 -14   2   -2.00    7.80
   0 -14   2   17.90   10.60
   0 -14   2   -0.90    2.40
  -1 -14  -2    9.60   10.80
   1 -14   2    3.30    4.40
   1 -14   2   -1.50    8.30
   1 -14   2    0.40    8.60
   2 -14   2    2.00    4.50
  -2 -14  -2   -3.00    8.00
   2 -14   2   -4.20    9.30
   2 -14   2    4.60    9.20
   3 -14   2   16.70   10.40
   3 -14   2    2.90    6.70
  -3 -14  -2    3.10    8.20
   3 -14   2   22.40   12.40
   4 -14   2   11.80    9.90
   4 -14   2   14.40    7.00
   4 -14   2   19.00   13.30
   4 -14   2    9.90    7.80
  -4 -14  -2   19.00   11.70
   4 -14   2   -6.30    6.00
   5 -14   2   27.00    9.20
   5 -14   2   20.00    9.30
   5 -14   2   32.70    8.80
   5 -14   2   25.10   12.50
  -5 -14  -2   44.10   15.50
   6 -14   2   17.90    8.40
  -6 -14  -2   15.70   11.60
   6 -14   2   30.50   10.90
   6 -14   2   25.80   15.80
   6 -14   2   34.40   14.10
   7 -14   2  -19.70   10.40
   7 -14   2   -0.90    7.60
  -7 -14  -2   28.60   15.30
   7 -14   2    1.20    7.40
   7 -14   2    3.00    7.20
   8 -14   2    7.80   12.30
   8 -14   2  -18.90    6.20
  -8 -14  -2   20.30   16.20
   8  14   2    0.70    4.90
  -7 -15   2   27.60   15.20
   7 -15  -2   -6.00    8.40
   7 -15  -2    2.40    8.10
   7 -15  -2    1.60   11.20
  -7 -15   2    6.40   14.30
   7  15  -2   16.50    6.30
  -6 -15   2  -18.10   11.30
   6 -15  -2   -0.20    5.90
  -6 -15   2    1.80   11.20
   6 -15  -2   -8.60    7.60
   6 -15  -2   -2.40    7.60
  -5 -15   2  -14.00   10.50
   5 -15  -2    5.40    9.20
   5 -15  -2    9.90    6.90
  -5 -15   2   23.20   14.00
  -4 -15   2    9.10   12.40
   4 -15  -2   -8.30    8.40
  -4 -15   2   -4.20    7.60
   4 -15  -2    5.80    5.90
   3 -15  -2   37.50   13.50
  -3 -15   2   54.29   17.10
  -3 -15   2   39.60   13.90
  -2 -15   2   -9.10   10.90
   2 -15  -2    7.50   10.60
  -2 -15   2   10.40    9.20
  -1 -15   2   70.39   19.50
   1 -15  -2  113.59   24.70
   1 -15  -2   92.19   21.40
  -1 -15   2   85.89   20.40
   0 -15   2  -17.00    5.70
   0 -15  -2    4.00    9.50
   0 -15   2    1.10   11.20
  -1 -15  -2  108.29   25.10
   1 -15   2   96.79   22.70
   1 -15   2  129.99   12.00
   1 -15   2  131.49   25.60
  -2 -15  -2   12.60   11.50
   2 -15   2    6.80    5.30
   2 -15   2    7.00   10.00
  -3 -15  -2   43.80   16.00
   3 -15   2   53.59   16.70
   3 -15   2   43.40   10.20
   4 -15   2   -7.10    5.80
   4 -15   2   -8.00    6.40
   4 -15   2    4.20   10.40
  -4 -15  -2   -6.50   10.30
   5 -15   2   -1.40    6.50
  -5 -15  -2   10.70   10.00
   5 -15   2   -1.90    6.10
   5 -15   2   -6.40    9.60
   5 -15   2    8.90    8.80
  -6 -15  -2   -3.30   12.60
   6 -15   2   -0.10    9.60
   6 -15   2  -14.70    6.40
   6 -15   2   -3.00    7.30
  -7 -15  -2   16.40   15.90
   7 -15   2    0.50   10.80
   7 -15   2   34.20   11.10
   7 -15   2   24.10   15.70
   6 -16  -2    3.10    8.50
  -6 -16   2  -10.60   10.50
   6 -16  -2   13.20    6.50
   6 -16  -2  -14.70    8.90
   5 -16  -2   57.49   17.80
   5 -16  -2   42.90   10.80
  -5 -16   2   34.00   15.30
   4 -16  -2   -1.80    5.20
   4 -16  -2   -2.90   10.30
  -4 -16   2    4.30   12.10
   3 -16  -2   55.49   18.40
  -3 -16   2   39.80   14.20
   2 -16  -2    5.40   12.20
  -2 -16   2  -16.30    8.60
  -1 -16   2    0.50    7.70
   1 -16  -2    6.60   10.30
   0 -16   2   13.90   11.00
   0 -16  -2   22.40   15.40
  -1 -16  -2    8.50   11.80
   1 -16   2   13.90   12.50
  -2 -16  -2    3.00   11.60
   2 -16   2   -3.60   11.20
   2 -16   2   -3.60    4.30
   3 -16   2   47.40   10.50
   3 -16   2   44.00   16.40
  -3 -16  -2   22.20   12.20
  -4 -16  -2   12.80   11.40
   4 -16   2    3.80    6.10
   4 -16   2   -5.00    9.00
   4 -16   2   -7.30    7.40
   5 -16   2   40.30   11.90
  -5 -16  -2   55.89   19.30
   5 -16   2   39.30   13.10
   5 -16   2   35.10   15.70
   6 -16   2   15.00    9.40
   6 -16   2   21.50   13.30
   6 -16   2    3.20    8.40
  -6 -16  -2  -11.20   14.00
   5 -17  -2    7.00   12.80
  -5 -17   2  -15.00   11.40
   5 -17  -2   -5.30    5.80
   3 -17  -2   13.80   11.30
  -3 -17   2   17.20   14.00
  -2 -17   2    9.50   10.60
   2 -17  -2    3.80   10.70
  -1 -17   2   -5.00    7.90
   1 -17  -2   -1.80   12.30
   0 -17   2   -3.20   10.80
   0 -17  -2   16.80   13.90
   1 -17   2   24.20   13.40
  -1 -17  -2   20.10   16.10
   2 -17   2    0.40    9.70
  -2 -17  -2  -10.10    9.50
   2 -17   2    7.60    4.20
   3 -17   2   17.40   12.60
  -3 -17  -2   -9.30    8.90
   3 -17   2    3.90    6.20
   4 -17   2   -3.90    6.40
  -4 -17  -2   25.90   15.30
   4 -17   2   19.50    8.20
   4 -17   2   32.10   15.50
   5 -17   2    8.40    7.20
   5 -17   2   -0.50    8.50
  -5 -17  -2   12.30   16.50
   5 -17   2    5.20   11.40
  -3 -18   2  -25.90   18.90
   3 -18  -2   24.90   17.90
   2 -18  -2  -17.80   11.70
  -2 -18   2    9.30   13.40
   1 -18  -2   -3.50   12.00
  -1 -18   2    8.10   15.60
   0 -18   2    5.20   12.50
   0 -18  -2   -0.50   13.60
  -1 -18  -2    7.80   15.70
   1 -18   2  -16.70    7.40
  -2 -18  -2    3.70   12.70
   2 -18   2    5.70   12.10
  -3 -18  -2  -19.60   10.60
   3 -18   2   -1.60   11.60
   3 -18   2   -5.20    7.30
   3 -18   2  -13.70    5.60
   9   0  -3   -0.60   10.20
   8   0  -3    0.70    7.90
  -8   0   3   -1.70    8.10
  -7   0   3    8.20    8.60
   7   0  -3    0.90    4.80
   6   0  -3   -3.50    5.80
   6   0  -3    9.90    6.90
  -6   0   3    9.80    8.80
   5   0  -3    3.80    5.70
  -5   0   3    2.20    6.70
   4   0  -3    7.80    5.40
  -4   0   3    5.20    6.30
   3   0  -3    4.60    4.80
  -3   0   3    0.00    1.70
   3   0  -3    1.40    1.70
  -3   0   3    0.40    5.10
  -2   0   3    0.90    2.40
   2   0  -3    1.90    2.30
   1   0  -3   -1.00    2.90
  -1   0   3   -0.30    3.00
   0   0   3   -0.40    3.20
   0   0  -3    3.70    4.00
  -1   0  -3    6.70    4.10
  -1   0  -3   -6.40    2.80
   1   0   3    5.10    4.30
   1   0   3   -3.40    3.20
  -2   0  -3    3.00    4.50
   2   0   3   -1.80    3.90
   2   0   3    4.00    4.00
  -2   0  -3   -0.30    3.60
  -3   0  -3   -2.70    4.00
   3   0   3    2.00    4.10
   3   0   3    1.80    3.80
  -3   0  -3   -3.00    3.30
   4   0   3    1.80    4.40
  -4   0  -3    2.00    4.30
   4   0   3    1.60    4.00
   5   0   3   -0.70    4.10
  -5   0  -3   -2.00    4.20
   5   0   3    1.80    4.90
  -6   0  -3    1.10    4.30
  -6   0  -3   -4.80    5.00
   6   0   3   -4.30    6.50
   6   0   3   -4.40    2.80
   6   0   3    3.90    6.80
   7   0   3   -1.70    4.30
   7   0   3   -8.40    7.00
  -7   0  -3    0.80    4.30
  -7   0  -3    3.70    6.10
   7   0   3    3.70    6.60
  -8   0  -3    4.60    7.10
   8   0   3   -9.50    5.20
  -8   0  -3    1.40    4.50
   8   0   3   -0.80    8.90
   8   0   3    2.50    4.60
  -9   0  -3    3.60    9.70
   9   0   3   -2.90    4.60
  -9   0  -3    6.10    5.00
   9   0   3   -6.90    8.00
 -10   0  -3  -11.30   10.20
  10   0   3   -8.60    3.50
 -10   0  -3    2.50    5.50
  10   0   3  -14.50    7.40
  10   0   3    2.40   11.50
  11   0   3   -7.40    4.40
 -11   0  -3   -5.80    4.50
  11   0   3   -4.50    7.80
  12   0   3   -8.30    5.00
  12   0   3   32.70   13.70
  10  -1  -3   46.60   15.80
   9  -1  -3  120.09   24.10
   8  -1  -3   26.60   12.50
  -8  -1   3   16.50    9.60
  -8   1   3   31.60   12.40
   7  -1  -3   18.50    9.00
  -7  -1   3    7.40    8.30
  -7  -1   3   16.20    8.50
   7  -1  -3   16.20    9.40
  -7   1   3   27.70   10.20
  -6  -1   3  777.82   50.59
   6  -1  -3  662.23   47.10
  -6  -1   3  679.03   46.90
  -6   1   3  689.13   48.20
   5  -1  -3  210.58   20.80
   5  -1  -3  205.08   12.00
   5  -1  -3  218.78   12.20
   5  -1  -3  254.47   22.60
  -5  -1   3  181.58   19.40
  -5  -1   3  214.98   22.00
  -5   1   3  231.08   22.80
   5   1  -3  229.28   20.90
  -4  -1   3 2466.65  132.39
   4  -1  -3 2566.04  124.09
  -4  -1   3 2689.93  131.69
   4  -1  -3 2483.65  131.59
  -4   1   3 2436.96  132.79
   4   1  -3 2298.37  130.49
   3  -1  -3   69.89   10.50
   3  -1  -3   73.69    6.50
  -3  -1   3   70.39   11.60
  -3  -1   3   72.49    5.50
  -3   1   3   74.79   11.90
   3   1  -3   84.89   11.40
   3   1  -3   68.69    5.50
  -3   1   3   74.99    6.70
  -2  -1   3    5.90    2.60
   2  -1  -3    3.60    3.00
   2   1  -3    8.40    4.30
  -2   1   3    4.40    3.00
   2   1  -3    2.40    2.40
   1  -1  -3  988.70   48.60
  -1   1   3  882.41   48.30
   1   1  -3  861.61   48.00
   0  -1   3    4.30    3.20
   0  -1  -3    2.60    3.60
   0   1   3   -0.70    3.30
   0   1  -3    6.80    4.20
  -1  -1  -3  865.61   48.30
   1  -1   3  895.91   49.30
   1  -1   3  920.21   49.50
  -1   1  -3  975.70   50.19
   1   1   3  933.31   49.40
  -1   1  -3  879.11   49.10
   2  -1   3    1.60    4.40
   2  -1   3    5.40    4.30
  -2  -1  -3    3.90    4.60
  -2  -1  -3   -3.50    3.00
   2   1   3    1.10    3.50
   2   1   3    3.40    3.60
  -2   1  -3    6.80    3.80
  -2   1  -3    3.80    4.70
   3  -1   3   88.09   12.10
  -3  -1  -3   65.99    9.50
   3  -1   3   73.49   10.10
  -3  -1  -3   78.89   10.40
   3   1   3   77.79   10.40
   3   1   3   60.79    9.00
  -3   1  -3   74.79   10.40
  -3   1  -3   58.59    9.70
   4  -1   3 2512.15  128.69
   4  -1   3 2432.66  126.39
  -4  -1  -3 2411.86  126.29
  -4   1  -3 2400.46  126.59
   4   1   3 2457.85  126.09
   5  -1   3  207.58   17.40
  -5  -1  -3  222.18   17.70
   5  -1   3  201.48   19.70
  -5   1  -3  204.28   19.50
  -5   1  -3  241.28   18.80
   5   1   3  224.18   20.00
   5   1   3  208.48   17.60
   6  -1   3  727.93   43.70
   6  -1   3  741.93   48.10
  -6  -1  -3  676.33   43.20
   6   1   3  721.93   47.10
  -6   1  -3  659.03   46.50
   6   1   3  844.32   50.89
  -6   1  -3  760.32   54.59
   6   1   3  697.23   43.00
  -7  -1  -3   21.20    8.40
   7  -1   3   19.00    9.60
   7  -1   3   33.20    8.60
   7  -1   3   24.30    9.30
  -7  -1  -3   36.60   11.10
   7   1   3   19.70    7.20
  -7   1  -3   26.40   10.00
   7   1   3   44.00   11.80
  -7   1  -3   22.30    7.40
   7   1   3   23.30    9.20
   8  -1   3   25.10   12.30
   8  -1   3   25.80    7.90
   8  -1   3   40.50   14.00
  -8  -1  -3   17.30   10.40
  -8  -1  -3   21.30    7.50
   8   1   3    9.60    9.70
  -8   1  -3   13.10    8.50
  -8   1  -3   31.10    8.40
   8   1   3   18.00    9.10
   8   1   3   26.60    8.40
  -9  -1  -3  119.79   14.00
   9  -1   3  127.89   14.40
   9  -1   3  176.98   26.10
  -9  -1  -3   98.39   19.60
   9  -1   3  134.79   25.90
  -9   1  -3  122.49   22.70
  -9   1  -3  132.39   17.60
   9   1   3  119.59   24.10
   9   1   3  132.49   14.80
   9   1   3  111.19   19.60
  10  -1   3   64.19   17.10
  10  -1   3   48.60   10.40
  10  -1   3   72.39   19.80
 -10  -1  -3   41.00   15.00
 -10  -1  -3   69.39   12.00
  10   1   3   59.49   10.80
  10   1   3   50.49   16.30
  10   1   3   37.00   13.60
 -10   1  -3   91.99   13.50
 -10   1  -3   54.19   17.60
  11  -1   3   15.90    7.40
  11  -1   3   50.79   15.30
 -11  -1  -3   15.90    6.90
 -11   1  -3   24.40    8.10
  11   1   3   13.00    5.70
  11   1   3   12.20   10.60
  12  -1   3   19.20   13.10
  12  -1   3   -0.70    5.80
 -12  -1  -3   22.40    6.40
  12   1   3    2.10   11.10
  12   1   3   11.30    5.30
  10  -2  -3   68.29   20.80
   9  -2  -3   -0.30    8.50
  -9  -2   3   12.70    8.90
   8  -2  -3    7.20    9.60
  -8  -2   3   -4.20    6.30
  -8  -2   3    5.00    6.90
   8  -2  -3   17.20    9.50
   7  -2  -3   67.89    5.30
   7  -2  -3   51.19   14.50
   7  -2  -3   79.09   16.00
  -7  -2   3   83.69   15.60
  -7  -2   3   65.99   15.30
   7  -2  -3   62.69    5.50
  -7   2   3   79.29   16.30
   6  -2  -3   45.60   12.80
   6  -2  -3   47.80    6.00
   6  -2  -3   43.40    5.90
  -6  -2   3   39.30   13.30
   6  -2  -3   46.90   14.60
  -6   2   3   33.00   11.70
   5  -2  -3  512.25   27.90
  -5  -2   3  430.06   35.10
  -5  -2   3  507.55   34.90
   5  -2  -3  508.55   36.40
   5  -2  -3  499.85   35.30
   5  -2  -3  494.05   27.90
  -5   2   3  469.45   36.60
  -4  -2   3   55.79    4.20
   4  -2  -3   45.30    6.50
   4  -2  -3   45.30   10.00
  -4  -2   3   57.59   10.60
  -4  -2   3   29.70    9.50
   4  -2  -3   59.09   11.00
  -4   2   3   61.59   12.90
  -3  -2   3 1114.19   60.59
  -3  -2   3 1076.09   61.89
  -3  -2   3 1095.39   56.09
   3  -2  -3 1094.19   57.49
   3   2  -3 1072.29   60.39
  -3   2   3 1096.09   62.09
  -3   2   3 1091.79   57.39
  -2  -2   3 2919.21  145.19
   2  -2  -3 2884.31  144.39
   2   2  -3 2884.51  145.29
   2   2  -3 2916.81  143.69
  -2   2   3 2850.01  144.49
  -2   2   3 2763.92  146.89
  -1  -2   3   33.90    5.60
   1  -2  -3   39.10    7.00
   1   2  -3   33.90    5.00
   1   2  -3   23.50    5.20
  -1   2   3   45.80    7.30
   0  -2  -3 2104.19  114.79
   0   2   3 2133.29  114.39
   0   2  -3 2508.45  115.19
   1  -2   3   27.50    5.70
  -1  -2  -3   42.00    6.00
  -1  -2  -3   34.20    6.90
   1  -2   3   28.80    6.50
  -1   2  -3   30.30    5.60
  -1   2  -3   35.40    7.10
   1   2   3   22.50    5.80
   2  -2   3 2753.42  145.39
  -2  -2  -3 2597.84  144.49
  -2  -2  -3 2964.70  143.89
   2  -2   3 2921.51  145.89
  -2   2  -3 2807.52  145.19
   2   2   3 3042.90  145.69
   2   2   3 3026.50  144.19
  -2   2  -3 2672.53  145.19
  -3  -2  -3 1095.99   60.79
   3  -2   3 1139.19   62.19
   3  -2   3 1082.39   60.99
   3   2   3 1129.69   61.09
   3   2   3 1120.09   60.49
  -3   2  -3 1119.29   61.29
  -3   2  -3 1153.68   60.39
  -3   2  -3 1015.50   61.19
   4  -2   3   50.69    9.70
   4  -2   3   39.70    8.80
  -4  -2  -3   23.30   10.90
   4   2   3   50.79    9.40
  -4   2  -3   77.69   11.40
  -4   2  -3   61.69   10.30
   4   2   3   61.69   11.00
   5  -2   3  467.95   31.60
  -5  -2  -3  513.45   31.70
   5  -2   3  454.95   33.50
   5   2   3  498.45   33.40
  -5   2  -3  478.95   33.20
  -5   2  -3  470.45   31.70
   5   2   3  493.85   31.90
   6  -2   3   19.50    7.60
   6  -2   3   39.60    9.00
  -6  -2  -3   35.60    8.20
   6   2   3   43.60    9.40
  -6   2  -3   38.10   10.00
   6   2   3   50.09   12.10
  -6   2  -3   29.80    8.20
   6   2   3   45.50   10.50
   7  -2   3   81.49   13.20
   7  -2   3   42.10   12.00
  -7  -2  -3  100.29   13.50
   7  -2   3   89.29   19.40
  -7   2  -3   70.69   12.40
   7   2   3   64.69   10.70
   7   2   3   69.79   13.40
   7   2   3   74.89   15.60
  -7   2  -3   70.19   14.40
   8  -2   3   10.80    6.60
   8  -2   3    7.20    8.50
  -8  -2  -3    5.40    8.10
   8  -2   3   -2.10    6.90
  -8  -2  -3   -4.30    5.20
   8   2   3    5.30    7.70
   8   2   3    0.50    7.50
  -8   2  -3   12.20    8.00
  -8   2  -3    0.50    4.70
   8   2   3    1.60    5.50
  -9  -2  -3    1.70    5.30
   9  -2   3    6.60    7.00
  -9  -2  -3   -3.30    8.90
   9  -2   3    5.20    5.40
   9  -2   3   15.00   12.20
  -9   2  -3   19.00    9.60
   9   2   3    8.80   10.40
   9   2   3    7.50    5.40
  -9   2  -3    6.70    5.90
   9   2   3   15.20    9.10
 -10  -2  -3   97.99   22.30
  10  -2   3   83.29   21.20
  10  -2   3  118.99   15.60
 -10  -2  -3  113.09   14.90
  10  -2   3  104.99   21.70
  10   2   3   95.99   22.70
  10   2   3   98.99   13.70
  10   2   3   87.39   18.70
 -10   2  -3   70.59   18.20
 -10   2  -3  104.39   15.30
  11  -2   3   11.40   11.30
  11  -2   3   36.00    9.40
 -11  -2  -3   10.00    7.00
 -11   2  -3   19.20    8.70
  11   2   3   24.60   12.30
  11   2   3   20.90    6.60
  12  -2   3    7.80    7.00
 -12  -2  -3   39.30    7.70
  12  -2   3   44.60   23.60
  12   2   3    5.60   12.30
  12   2   3   15.60    5.40
 -10  -3   3  102.69   23.10
  10  -3  -3  136.29   26.00
   9  -3  -3   71.89   18.90
  -9  -3   3  103.39   20.90
   8  -3  -3  399.46   36.60
   8  -3  -3  368.96   21.90
  -8  -3   3  412.26   35.80
   8  -3  -3  350.46   21.80
   8  -3  -3  379.46   34.50
  -8  -3   3  382.36   34.20
   7  -3  -3  156.38   12.50
  -7  -3   3  184.38   21.80
   7  -3  -3  157.78   24.30
   7  -3  -3  154.08   22.10
   7  -3  -3  171.28   12.50
  -7  -3   3  137.59   20.20
  -7   3   3  153.78   23.20
   6  -3  -3   32.80   11.10
   6  -3  -3   33.20    6.10
   6  -3  -3   34.20    6.10
  -6  -3   3   26.70    9.90
   6  -3  -3   44.70   12.00
  -6  -3   3   38.40   12.20
  -6   3   3   34.60   12.70
  -5  -3   3  175.28   17.90
  -5  -3   3  157.28    9.60
   5  -3  -3  136.89   11.90
  -5  -3   3  151.08   17.80
   5  -3  -3  160.28   18.10
   5  -3  -3  169.58   18.30
  -5  -3   3  152.28    9.60
   5  -3  -3  173.08   13.10
  -5   3   3  155.58   18.60
   4  -3  -3  535.05   31.40
  -4  -3   3  569.14   36.60
  -4  -3   3  520.95   28.80
   4  -3  -3  514.95   36.10
  -4  -3   3  493.95   28.70
  -4  -3   3  515.55   34.70
  -4   3   3  574.14   37.70
   3  -3  -3  886.41   49.60
  -3  -3   3  960.60   51.59
  -3  -3   3  903.11   47.80
  -3  -3   3  912.91   52.69
  -3   3   3  857.71   49.30
  -3   3   3  887.31   52.99
  -2  -3   3 1200.08   60.89
  -2  -3   3 1008.50   60.79
   2  -3  -3 1142.39   61.99
  -2   3   3 1141.09   63.29
   2   3  -3 1205.18   60.89
  -2   3   3 1213.08   62.19
  -1  -3   3  897.61   44.90
  -1  -3   3  833.12   46.90
   1  -3  -3  936.61   48.30
   1   3  -3  802.22   47.00
  -1   3   3  818.52   47.70
   0  -3  -3    1.00    4.50
   0  -3   3    0.50    3.60
   0   3  -3    1.10    4.70
   0   3   3    3.50    4.50
   1  -3   3  891.71   46.40
   1  -3   3  807.62   46.70
  -1  -3  -3  769.92   46.80
   1   3   3  818.82   46.90
  -1   3  -3  855.31   46.20
  -1   3  -3  820.32   47.20
  -2  -3  -3 1009.30   58.09
   2  -3   3 1209.58   61.89
  -2  -3  -3 1082.59   61.19
   2  -3   3 1123.69   61.09
  -2   3  -3 1050.49   61.29
   2   3   3 1072.09   60.69
   2   3   3 1178.58   58.79
  -2   3  -3 1149.98   60.99
  -3  -3  -3  894.91   49.20
   3  -3   3  899.41   50.49
   3  -3   3  836.92   49.20
   3   3   3  831.22   48.40
  -3   3  -3  881.41   49.99
  -3   3  -3  859.11   49.70
   3   3   3  816.62   47.30
  -3   3  -3  798.02   47.10
   4  -3   3  479.25   32.90
  -4  -3  -3  491.45   32.40
   4  -3   3  518.05   34.10
   4   3   3  507.15   32.50
   4   3   3  511.25   32.40
  -4   3  -3  500.65   32.50
  -4   3  -3  533.75   33.80
   5  -3   3  169.38   16.10
  -5  -3  -3  153.28   15.70
   5  -3   3  147.49   17.30
   5   3   3  176.58   15.60
   5   3   3  152.18   16.30
  -5   3  -3  180.08   17.20
  -5   3  -3  169.98   16.90
   5   3   3  195.58   18.60
   6  -3   3   17.00    9.40
   6  -3   3   34.70    8.30
  -6  -3  -3   36.40    9.80
  -6   3  -3   28.70    8.90
   6   3   3   31.30   10.50
   6   3   3   23.50    8.60
   6   3   3   42.50    8.80
  -6   3  -3   36.60    9.40
   7  -3   3  204.18   27.60
   7  -3   3  152.68   21.70
   7  -3   3  166.38   16.70
  -7  -3  -3  167.28   16.20
  -7   3  -3  157.18   16.80
   7   3   3  151.38   15.70
   7   3   3  172.28   20.70
   7   3   3  164.18   18.90
  -7   3  -3  135.69   20.10
  -8  -3  -3  421.16   28.40
   8  -3   3  360.06   33.20
   8  -3   3  379.06   28.50
  -8  -3  -3  376.76   34.20
   8  -3   3  384.46   36.20
   8   3   3  310.27   33.20
   8   3   3  371.86   32.00
  -8   3  -3  357.56   32.60
  -8   3  -3  387.66   29.20
   8   3   3  376.76   28.00
  -9  -3  -3   78.79   19.00
   9  -3   3   83.29   14.70
  -9  -3  -3   81.89   13.90
   9  -3   3   79.29   16.90
   9  -3   3   73.69   19.30
  -9   3  -3   70.39   17.90
   9   3   3   89.09   18.10
   9   3   3   96.59   13.90
  -9   3  -3   86.59   14.00
   9   3   3  140.69   24.00
 -10  -3  -3  122.89   14.00
  10  -3   3  119.59   22.00
  10  -3   3  116.89   23.80
 -10  -3  -3   98.69   20.90
  10  -3   3  124.09   14.70
 -10   3  -3  125.29   22.70
 -10   3  -3  121.79   17.40
  10   3   3  120.19   22.30
  10   3   3  127.19   24.30
  10   3   3  119.99   13.60
 -11  -3  -3   37.80    9.10
  11  -3   3   58.99   18.30
  11  -3   3   35.00    9.90
  11   3   3   42.10   13.90
  11   3   3   39.50    8.60
  12  -3   3    2.80   12.10
  12  -3   3   -1.00    7.80
 -12  -3  -3   21.30    6.10
  12   3   3    6.30    5.10
  12   3   3  -16.50   10.60
 -10  -4   3  -13.80    8.70
   9  -4  -3   77.99   18.60
   9  -4  -3   62.19    7.60
  -9  -4   3   86.59   18.60
   9  -4  -3   70.59    7.30
   8  -4  -3   65.59   18.00
   8  -4  -3   76.79   10.50
   8  -4  -3   53.49   15.40
  -8  -4   3   78.19   17.10
  -8  -4   3   61.19   16.00
   8  -4  -3   80.69   10.20
  -7  -4   3   -7.70    4.70
  -7  -4   3    2.70    7.50
   7  -4  -3    1.60    2.90
   7  -4  -3   -9.00    6.80
   7  -4  -3    0.50    5.30
   7  -4  -3    5.00    4.10
  -6  -4   3    1.20    2.60
  -6  -4   3   -1.40    6.20
   6  -4  -3    9.00    6.10
   6  -4  -3   -0.40    3.60
   6  -4  -3   15.80    8.50
  -6  -4   3    6.60    2.50
   6  -4  -3   -0.50    2.70
  -6   4   3   -1.20    7.00
   5  -4  -3   20.70    8.30
  -5  -4   3   18.60    4.50
  -5  -4   3   15.90    3.80
  -5  -4   3   15.20    7.10
   5  -4  -3    5.40    4.70
   5  -4  -3   18.80    7.70
   5  -4  -3   15.70    6.00
  -5  -4   3    7.80    7.60
  -5   4   3   -0.10    7.10
   4  -4  -3   13.40    6.00
   4  -4  -3    7.10    4.90
  -4  -4   3   17.30    4.20
  -4  -4   3    8.40    5.40
  -4  -4   3    7.40    4.00
  -4  -4   3   12.90    6.50
  -4   4   3    5.00    6.30
   3  -4  -3  245.28   19.10
  -3  -4   3  234.18   17.50
  -3  -4   3  278.57   19.90
  -3   4   3  287.37   20.00
  -3   4   3  266.87   22.00
  -2  -4   3   53.19    8.70
   2  -4  -3   48.20    8.50
  -2  -4   3   50.09    7.60
  -2   4   3   35.20    7.00
  -2   4   3   35.70    8.00
   1  -4  -3  464.85   29.50
  -1  -4   3  424.16   28.50
  -1  -4   3  487.85   25.50
  -1   4   3  438.76   29.00
  -1   4   3  447.56   27.40
   1   4  -3  468.15   28.60
   0  -4  -3   14.40    5.80
   0  -4   3   31.90    7.40
   0   4  -3   28.10    6.30
   0   4   3   15.50    5.80
   0   4  -3   26.40    7.40
  -1  -4  -3  420.96   24.40
  -1  -4  -3  436.66   28.80
   1  -4   3  464.25   27.80
   1  -4   3  526.55   29.90
   1   4   3  370.36   28.30
  -1   4  -3  447.46   29.40
  -1   4  -3  464.55   27.90
   2  -4   3   42.00    8.50
  -2  -4  -3   54.19    9.60
  -2  -4  -3   41.90    6.20
   2  -4   3   39.30    7.70
   2   4   3   42.10    8.60
  -2   4  -3   48.30    9.90
   2   4   3   52.99    6.80
  -2   4  -3   48.60    9.20
  -3  -4  -3  216.58   19.60
   3  -4   3  218.38   19.00
   3  -4   3  256.77   20.00
   3   4   3  272.57   20.20
  -3   4  -3  226.58   19.40
   3   4   3  239.78   17.20
   4  -4   3    6.70    6.20
   4  -4   3   11.10    6.70
  -4  -4  -3    8.10    5.80
  -4   4  -3   14.20    5.60
  -4   4  -3   17.70    6.90
   4   4   3   15.90    6.20
   4   4   3   22.40    6.80
  -5  -4  -3   14.90    6.80
   5  -4   3    2.00    5.50
   5  -4   3   10.40    6.20
  -5   4  -3    9.90    5.40
  -5   4  -3   12.20    5.70
   5   4   3    4.80    4.80
   5   4   3   21.60    8.20
   5   4   3    9.30    6.10
  -6  -4  -3    4.10    5.60
   6  -4   3    0.70    4.00
   6  -4   3   14.50    7.30
  -6   4  -3   12.40    6.30
   6   4   3    3.30    5.40
  -6   4  -3    7.60    6.80
   6   4   3    3.00    5.40
   6   4   3   -0.30    4.90
   7  -4   3    6.10    5.10
   7  -4   3    6.20    6.80
  -7  -4  -3   -5.70    4.80
   7  -4   3    8.30    7.90
  -7   4  -3    4.30    7.00
  -7   4  -3    2.30    6.20
   7   4   3    5.10    8.30
   7   4   3    3.90    5.20
   7   4   3   -1.20    4.90
  -8  -4  -3   62.79   11.50
   8  -4   3   54.09   13.00
   8  -4   3   57.19   11.50
   8  -4   3   87.49   19.30
   8   4   3   41.80   13.90
   8   4   3   59.79   14.30
  -8   4  -3   44.70   13.40
   8   4   3   73.39   12.90
  -8   4  -3   68.19   13.60
   9  -4   3   86.99   22.90
   9  -4   3   85.49   14.90
  -9  -4  -3   41.40   15.50
   9  -4   3   69.49   16.50
  -9  -4  -3   73.59   12.70
   9   4   3   70.99   16.10
   9   4   3   74.89   13.40
   9   4   3   86.79   20.20
  -9   4  -3   59.19   12.70
 -10  -4  -3   16.70    7.30
  10  -4   3    7.70    8.40
  10  -4   3   18.80    5.70
  10   4   3    7.10    8.80
  10   4   3    3.10   11.50
  10   4   3    5.80    4.70
  11  -4   3   32.50   10.40
 -11  -4  -3   27.70    7.80
  11  -4   3   35.30   14.90
  11   4   3   28.00   11.40
  11   4   3   31.00    8.40
  12  -4   3    5.10   10.10
 -12  -4  -3   -9.40    5.00
  12  -4   3   -0.20    5.90
  12   4   3   -0.80    4.40
  12   4   3   -3.80    9.80
 -10  -5   3   78.89   21.60
  10  -5  -3  101.59   10.40
  10  -5  -3  135.39   10.60
   9  -5  -3   21.00    6.00
   9  -5  -3   11.00   11.30
   9  -5  -3   27.20   12.40
   9  -5  -3   19.00    6.00
  -8  -5   3  236.88   30.30
   8  -5  -3  175.38   16.00
  -8  -5   3  216.18   25.80
   8  -5  -3  170.28   25.50
   8  -5  -3  186.38   28.70
   8  -5  -3  213.38   19.50
  -7  -5   3   -3.30    7.40
  -7  -5   3    4.40    7.30
   7  -5  -3   -5.30    3.30
   7  -5  -3    2.80    7.00
  -7  -5   3    5.00    3.00
   7  -5  -3    3.40    7.50
  -7  -5   3    4.60    2.80
   6  -5  -3  127.59   13.30
  -6  -5   3  134.59   10.90
   6  -5  -3  111.39   18.90
   6  -5  -3  127.19   19.60
  -6  -5   3  129.19   19.80
  -6  -5   3  143.19   20.40
  -6  -5   3  121.39   10.50
   5  -5  -3   14.60    5.90
  -5  -5   3   14.70    7.90
  -5  -5   3   15.80    7.50
   5  -5  -3    4.60    4.40
   5  -5  -3   15.40    7.90
  -5  -5   3    1.00    3.40
   5  -5  -3    1.10    6.10
  -5  -5   3   14.70    4.70
  -5   5   3    7.50    7.90
  -4  -5   3 1005.20   53.99
  -4  -5   3  921.31   56.79
   4  -5  -3  920.71   55.39
  -4  -5   3 1069.79   54.39
  -4  -5   3  953.70   58.09
   4  -5  -3 1014.40   59.19
  -4   5   3  928.71   58.29
   3  -5  -3    6.40    5.00
  -3  -5   3    2.50    4.40
  -3  -5   3   -2.50    3.00
   3  -5  -3   14.50    5.60
  -3   5   3    7.90    6.40
  -2  -5   3 1137.49   67.19
   2  -5  -3 1242.88   69.29
  -2   5   3 1346.47   68.69
  -2   5   3 1236.78   69.09
  -1  -5   3  188.38   16.60
   1  -5  -3  187.88   17.40
  -1   5   3  192.08   16.90
  -1   5   3  204.28   14.50
   0  -5  -3   -1.70    4.80
   0  -5   3   -5.40    4.40
   0   5  -3   -3.10    2.60
   0   5   3    4.60    4.60
   0   5  -3    2.10    5.10
   1  -5   3  183.98   17.20
  -1  -5  -3  178.28   11.50
  -1  -5  -3  237.18   18.70
   1  -5   3  187.08   11.30
  -1   5  -3  231.78   16.30
   1   5   3  216.78   17.70
  -1   5  -3  136.69   16.60
  -2  -5  -3 1300.47   69.69
   2  -5   3 1161.18   64.29
   2  -5   3 1131.69   58.79
   2  -5   3 1123.99   62.49
  -2   5  -3 1128.69   62.59
   2   5   3  967.10   63.19
  -2   5  -3 1212.68   65.09
   2   5   3 1070.29   58.19
   3  -5   3    2.20    4.50
   3  -5   3    1.20    3.00
   3  -5   3    4.50    4.10
  -3  -5  -3   -4.40    4.90
   3   5   3    9.00    5.40
   3   5   3    5.50    3.90
  -3   5  -3    4.30    4.40
  -3   5  -3    2.80    5.50
   4  -5   3 1005.70   59.79
   4  -5   3  975.20   59.29
  -4  -5  -3 1002.10   59.19
   4   5   3  987.00   59.09
   4   5   3 1028.90   56.09
   4   5   3 1141.99   58.29
  -4   5  -3  909.71   58.99
   5  -5   3    8.20    5.90
  -5  -5  -3   10.20    6.30
   5  -5   3   10.70    6.80
   5   5   3   16.00    6.10
   5   5   3    7.00    5.70
   5   5   3   18.90    7.60
  -5   5  -3    3.40    5.50
   6  -5   3  131.19   18.30
  -6  -5  -3  157.18   16.40
   6  -5   3  150.48   20.60
   6   5   3  109.79   17.70
   6   5   3  155.18   16.40
   6   5   3  142.29   16.30
  -6   5  -3  146.69   19.20
   7  -5   3    6.10    6.30
   7  -5   3    5.00   10.00
  -7  -5  -3    6.60    6.60
   7  -5   3   -2.80    6.50
   7   5   3    4.20    4.60
   7   5   3    4.00    7.60
  -7   5  -3    0.80    5.70
   7   5   3    8.40    7.10
   8  -5   3  228.18   32.80
   8  -5   3  235.48   24.70
  -8  -5  -3  152.58   18.90
   8   5   3  205.38   19.40
   8   5   3  200.98   24.30
  -8   5  -3  191.38   20.60
   8   5   3  189.48   22.10
   9  -5   3   20.70   11.00
   9  -5   3   21.80   13.70
   9  -5   3   27.00    8.50
  -9  -5  -3   12.10   10.40
  -9  -5  -3   16.80    7.00
   9   5   3    2.60    9.70
   9   5   3    4.00    7.40
   9   5   3   14.80    7.30
 -10  -5  -3  137.79   17.90
  10  -5   3  119.89   23.10
  10  -5   3  126.59   18.00
  10   5   3  106.99   15.80
  10   5   3   87.99   17.90
  11  -5   3   17.70    9.40
 -11  -5  -3   41.80    9.30
  11  -5   3   14.50   12.20
  11   5   3   15.90    6.50
  11   5   3   23.80   12.60
  12  -5   3   59.29   18.50
  12   5   3   40.60   16.20
  12  -6  -3    4.60   11.60
  11  -6  -3   29.60    5.30
  11  -6  -3   13.30    5.30
  10  -6  -3    9.70    5.80
  10  -6  -3   14.40    5.20
  10  -6  -3    6.60    9.30
   9  -6  -3    5.60    8.20
   9  -6  -3    0.10    4.70
  -9  -6   3   13.70   10.60
   9  -6  -3   -8.40    8.90
   9  -6  -3   -0.80    3.30
   8  -6  -3    7.70    5.00
   8  -6  -3    1.70    9.10
   8  -6  -3   -0.70    3.70
  -8  -6   3    3.50    3.20
  -8  -6   3   11.70    4.20
  -8  -6   3   -7.90    6.20
  -8  -6   3   14.90   10.40
   8  -6  -3    2.80    8.40
   7  -6  -3   76.59   18.30
   7  -6  -3   77.39   16.80
   7  -6  -3   82.29   13.50
   7  -6  -3   76.39   12.80
  -7  -6   3   90.89   11.60
  -7  -6   3   73.79   15.40
  -7  -6   3   72.19    8.60
  -7  -6   3   98.79   17.50
  -6  -6   3   19.80    8.30
   6  -6  -3   21.90    9.80
  -6  -6   3   12.80    4.90
  -6  -6   3   19.20    5.90
   6  -6  -3    8.00    7.30
  -6  -6   3   15.00    8.80
   6  -6  -3   21.40    7.30
   6  -6  -3    9.40    5.50
   5  -6  -3   69.39   11.70
  -5  -6   3   54.49   11.80
   5  -6  -3   74.49   12.80
   5  -6  -3   50.99   12.20
  -5  -6   3   77.79   10.60
  -5  -6   3   57.29   12.00
  -5  -6   3   60.19    9.80
   4  -6  -3  194.98   19.00
  -4  -6   3  213.08   18.70
  -4  -6   3  167.78   18.10
  -4  -6   3  229.28   17.40
   4  -6  -3  192.58   17.60
  -4  -6   3  172.18   15.90
  -4   6   3  223.28   20.90
   3  -6  -3  143.79   14.90
  -3  -6   3  141.99   14.10
   3  -6  -3  146.39   15.00
  -3  -6   3  166.08   15.00
  -3   6   3  139.69   15.20
  -2  -6   3  152.78   15.00
   2  -6  -3  161.18   16.50
  -2   6   3  141.99   13.80
  -2   6   3  161.18   16.10
  -1  -6   3  229.68   18.70
   1  -6  -3  203.48   18.90
  -1   6   3  197.48   15.00
  -1   6   3  189.48   17.80
   0  -6  -3  335.97   25.80
   0  -6   3  399.46   26.60
   0   6  -3  311.57   22.00
   0   6   3  325.77   19.20
   0   6   3  330.97   25.30
  -1  -6  -3  202.18   19.40
   1  -6   3  208.78   18.90
  -1  -6  -3  175.58   10.80
   1   6   3  190.98   18.10
  -1   6  -3  225.78   19.20
  -1   6  -3  202.98   15.90
   2  -6   3  146.09   14.60
   2  -6   3  149.29   16.40
  -2  -6  -3  163.68   17.10
   2  -6   3  161.78   11.90
  -2   6  -3  161.48   14.90
  -2   6  -3  176.78   17.70
   2   6   3  184.28   17.00
   3  -6   3  171.68   17.30
   3  -6   3  155.38   13.40
  -3  -6  -3  175.48   18.20
   3  -6   3  160.28   16.00
   3   6   3  151.88   16.40
   3   6   3  157.08   12.50
   3   6   3  187.58   13.50
  -3   6  -3  158.98   16.30
  -3   6  -3  163.48   17.50
   4  -6   3  183.88   18.60
   4  -6   3  204.68   19.20
   4  -6   3  185.28   16.30
  -4  -6  -3  180.18   19.00
   4   6   3  209.58   15.80
   4   6   3  196.08   18.60
   4   6   3  164.08   15.70
  -4   6  -3  213.28   19.80
  -5  -6  -3   62.69   13.80
   5  -6   3   57.39   12.10
   5  -6   3   63.19   12.90
   5   6   3   77.59   13.40
  -5   6  -3   55.89   11.70
   5   6   3   48.60   10.50
   5   6   3   63.39   10.40
  -6  -6  -3    8.20    8.70
   6  -6   3   22.00    8.20
   6  -6   3    5.60    6.10
   6   6   3   11.70    7.80
   6   6   3   11.60    6.30
  -6   6  -3    9.70    7.20
   6   6   3   11.50    5.90
   7  -6   3   68.79   14.80
   7  -6   3   85.89   18.60
  -7  -6  -3  100.29   15.80
   7  -6   3   78.49   15.70
  -7   6  -3  104.49   17.60
   7   6   3   61.19   14.00
   7   6   3   96.39   14.80
   7   6   3   89.99   14.70
   8  -6   3   -3.20    8.80
   8  -6   3   12.70   12.70
   8  -6   3    4.20    5.70
  -8  -6  -3   -6.40    6.40
   8   6   3   13.30    6.20
   8   6   3    0.50    7.70
   8   6   3    3.10    5.40
  -9  -6  -3    3.60    6.40
   9  -6   3   -2.50   11.10
   9  -6   3    6.70    7.70
   9  -6   3   -1.00    5.20
   9   6   3    8.90    6.50
   9   6   3   -7.80    3.40
   9   6   3    6.70    9.00
  10  -6   3   22.60   12.90
 -10  -6  -3    9.20    5.80
  10  -6   3   22.70    9.80
  10   6   3   -0.10    8.40
  10   6   3   14.20   12.60
  10   6   3   11.90    6.20
  11  -6   3   32.10   10.10
 -11  -6  -3   11.40    7.10
  11  -6   3   33.70   11.70
  11   6   3   24.10    7.80
  11   6   3   17.00   10.70
  12  -6   3   24.40   15.40
 -12  -6  -3   11.30    7.30
  12  -6   3    3.20    8.20
  12   6   3   21.10   14.20
  11  -7  -3   -8.70    5.00
  11  -7  -3    8.50    4.60
  10  -7  -3   10.90    5.80
  10  -7  -3  -11.40    4.30
  10  -7  -3    3.20   10.10
  -9  -7   3   39.50   15.10
   9  -7  -3   36.20   17.20
   9  -7  -3   29.30    8.40
   9  -7  -3   23.20   10.10
   9  -7  -3   24.10    8.80
  -8  -7   3   28.70    7.10
  -8  -7   3   16.40    8.40
   8  -7  -3   21.30    8.40
   8  -7  -3    6.90    8.60
   8  -7  -3   18.70    8.40
  -8  -7   3    5.50   10.10
   8  -7  -3   34.40   15.10
  -8  -7   3   19.90    5.30
  -7  -7   3   30.40   12.10
   7  -7  -3    8.80    8.00
  -7  -7   3   19.00    6.20
   7  -7  -3    5.40    5.10
  -7  -7   3   15.70    6.40
  -7  -7   3    4.90    7.80
   7  -7  -3   23.90    8.30
   7  -7  -3    0.70    8.00
  -6  -7   3    4.90    4.60
   6  -7  -3    5.70    7.80
  -6  -7   3    9.10    5.30
   6  -7  -3   -2.20    5.40
  -6  -7   3    5.20    6.70
   6  -7  -3   -0.80    3.90
  -6  -7   3   -7.40    6.50
   6  -7  -3   13.00    6.60
  -5  -7   3  123.39   13.40
  -5  -7   3  132.09   18.00
   5  -7  -3  120.69   17.10
  -5  -7   3  179.28   17.60
   5  -7  -3  146.79   17.70
   5  -7  -3  137.39   15.50
  -5  -7   3  147.19   17.20
  -4  -7   3   72.99   11.70
   4  -7  -3   75.09   13.70
   4  -7  -3   61.79   11.80
  -4  -7   3   91.69   13.70
  -4  -7   3   63.69   10.80
  -3  -7   3  150.58   15.70
  -3  -7   3  159.48   16.50
   3  -7  -3  205.38   18.50
  -2  -7   3  455.85   31.20
   2  -7  -3  416.76   31.90
  -2   7   3  453.35   29.00
  -1  -7   3 1373.96   74.49
   1  -7  -3 1310.97   75.49
  -1   7   3 1362.36   75.49
  -1   7   3 1204.48   68.19
   0  -7   3    6.20    5.80
   0  -7  -3   -3.70    4.40
   0   7   3   -3.20    3.80
   0   7  -3    2.10    3.20
   1  -7   3 1317.27   78.29
  -1  -7  -3 1449.65   79.29
  -1   7  -3 1363.56   74.09
   1   7   3 1375.56   78.59
   2  -7   3  492.65   27.40
   2  -7   3  480.65   34.30
  -2  -7  -3  444.26   33.30
   2   7   3  479.95   34.00
   2   7   3  472.65   24.70
  -2   7  -3  404.16   29.70
   3  -7   3  198.28   14.60
  -3  -7  -3  170.18   18.20
   3  -7   3  149.79   17.70
   3  -7   3  205.18   17.60
  -3   7  -3  155.88   18.30
   3   7   3  144.19   12.40
   3   7   3  183.28   12.20
   3   7   3  156.18   17.80
   4  -7   3   80.19   14.40
   4  -7   3   52.39   10.40
   4  -7   3   64.99   10.90
  -4  -7  -3   68.29   12.90
  -4   7  -3   87.09   16.30
   4   7   3   83.79   14.70
   4   7   3   79.89    9.80
   4   7   3   78.59   10.10
   5  -7   3  136.09   15.40
   5  -7   3  128.69   32.40
   5  -7   3  178.08   22.20
  -5  -7  -3  108.49   17.80
   5   7   3  145.49   14.20
  -5   7  -3  163.38   21.60
   5   7   3  168.38   16.00
   5   7   3  157.28   17.40
  -6  -7  -3    4.20    6.80
   6  -7   3    9.10    6.80
   6  -7   3    5.70    7.50
   6   7   3    3.90    5.90
   6   7   3    8.30    6.30
   6   7   3    3.30    4.80
   7  -7   3   11.60   10.50
   7  -7   3   19.00    9.20
   7  -7   3   16.50    8.10
  -7  -7  -3   20.00   10.00
   7   7   3   16.70    7.70
   7   7   3   23.10   10.10
   7   7   3   16.30    8.50
   8  -7   3    7.30    7.60
   8  -7   3   15.30   11.10
  -8  -7  -3   22.40    9.40
   8  -7   3   25.10   11.80
   8   7   3   13.90    7.40
   8   7   3   16.50    8.40
   8   7   3   16.60   10.10
  -9  -7  -3   32.10   10.40
   9  -7   3   23.50    9.80
   9  -7   3   53.69   15.10
   9  -7   3   44.30   18.70
   9   7   3   28.00   11.40
   9   7   3   27.60   11.40
   9   7   3    6.60   10.30
 -10  -7  -3   -5.40    5.70
  10  -7   3   -2.10    5.90
  10  -7   3    2.20    9.10
  10   7   3    2.80   11.90
  10   7   3   -2.60    7.40
  10   7   3   -2.50    9.60
 -11  -7  -3   -0.90    7.60
  11  -7   3    9.20   12.50
  11  -7   3    8.00    8.40
  11   7   3  -28.60   15.50
  11   7   3    1.60    5.00
  11   7   3   11.40    9.20
  11  -8  -3   40.00   15.40
  11  -8  -3   31.70    8.60
  11  -8  -3   22.30    9.90
  10  -8  -3    4.50    9.90
  10  -8  -3  -12.10    4.60
  10  -8  -3    7.00    7.20
   9  -8  -3   58.99   16.90
   9  -8  -3   56.19   11.80
   9  -8  -3   54.69   13.00
   9  -8  -3   82.69   21.20
  -9  -8   3   54.69   15.20
  -9  -8   3   60.39    9.40
  -9  -8   3   71.59    8.80
  -8  -8   3    7.30    7.60
   8  -8  -3    1.50    6.20
  -8  -8   3    6.80    5.30
   8  -8  -3   12.40   10.00
  -8  -8   3   -6.50    7.60
   8  -8  -3   -2.20    7.80
  -8  -8   3    0.40    5.80
   8  -8  -3    7.70    5.60
  -7  -8   3  116.59   19.70
   7  -8  -3   72.69   17.70
  -7  -8   3  123.39   20.40
   7  -8  -3  116.69   21.00
  -7  -8   3  103.09   14.00
  -7  -8   3  121.09   15.30
   7  -8  -3  128.19   18.30
   7  -8  -3  102.09   19.20
   6  -8  -3   26.70    9.20
  -6  -8   3   10.80    8.40
  -6  -8   3   24.40    7.90
   6  -8  -3   36.00    9.70
  -6  -8   3   17.20    8.90
   6  -8  -3   20.00    8.70
   6  -8  -3    6.50    7.60
  -6  -8   3   26.80    7.70
   5  -8  -3   38.20    8.80
   5  -8  -3   29.80    8.30
  -5  -8   3   29.40    8.30
  -5  -8   3   50.09    9.90
  -5  -8   3   35.60    9.80
  -5  -8   3   36.10   10.00
   5  -8  -3   49.20   11.50
  -4  -8   3   73.39   12.40
   4  -8  -3   63.89   12.90
  -4  -8   3   69.19   12.00
  -4  -8   3   46.20   10.50
   4  -8  -3   65.69   12.80
  -3  -8   3  161.78   16.60
  -3  -8   3  149.49   16.90
   3  -8  -3  170.98   18.50
   2  -8  -3   11.80    7.50
  -2  -8   3    6.30    6.80
  -2  -8   3   -2.10    5.00
   1  -8  -3   -0.80    6.20
  -1  -8   3    1.30    5.00
  -1   8   3   -2.60    4.10
   1   8  -3    0.80    3.30
   0  -8   3 1130.89   69.59
   0  -8  -3 1237.38   71.49
   0   8  -3 1156.98   64.29
   0   8   3 1235.28   71.19
   1  -8   3    4.90    6.90
  -1  -8  -3   -2.60    4.80
   1   8   3   -2.70    4.30
  -1   8  -3    1.60    3.90
  -2  -8  -3   -0.20    5.60
   2  -8   3    4.90    5.70
   2  -8   3    5.30    4.60
   2   8   3    4.80    6.00
  -2   8  -3    7.80    4.90
   3  -8   3  133.59   30.10
   3  -8   3  144.39   13.50
  -3  -8  -3  153.28   18.30
   3  -8   3  159.58   16.10
   3   8   3  162.58   18.00
   3   8   3  164.68   11.00
   4  -8   3   74.49   14.20
   4  -8   3   81.79   13.90
  -4  -8  -3   54.59   12.30
   4  -8   3   56.19   12.90
   4   8   3   48.40   12.40
   4   8   3   57.89    8.70
   4   8   3   52.59    7.40
   5  -8   3   56.99   13.90
   5  -8   3   41.10   11.20
  -5  -8  -3   88.99   18.40
   5  -8   3   48.20    9.90
   5   8   3   46.90    9.50
   5   8   3   34.90   10.80
   5   8   3   48.40    8.40
   6  -8   3   29.30    9.90
   6  -8   3   18.00    9.80
   6  -8   3   20.20    8.50
  -6  -8  -3   24.40   13.10
   6   8   3   18.10   10.50
   6   8   3   20.00    6.90
   6   8   3   23.30    9.30
   7  -8   3   83.39   18.10
  -7  -8  -3  130.09   20.00
   7  -8   3  156.98   22.80
   7  -8   3  101.59   18.00
   7   8   3   94.39   14.70
   7   8   3  109.79   17.70
   7   8   3  130.09   19.60
   8  -8   3   -1.80    5.80
   8  -8   3   -2.70    9.30
   8  -8   3   16.60    9.30
  -8  -8  -3   18.60    9.80
   8   8   3   -9.60    5.40
   8   8   3    5.10    6.40
   8   8   3   -3.70    6.90
  -9  -8  -3   45.90   13.20
   9  -8   3   45.50   14.60
   9  -8   3   37.70   17.20
   9  -8   3   61.29   13.80
   9   8   3   76.59   18.50
   9   8   3   47.80   11.90
   9   8   3   45.30   12.50
  10  -8   3  -14.40    8.00
  10  -8   3   -1.30    8.30
 -10  -8  -3    5.50    7.10
  10   8   3   -8.20   11.90
  10   8   3    2.30    5.70
  10   8   3   -0.30    7.00
  11  -8   3   19.60   16.20
  11  -8   3   29.90   13.00
  11   8   3  -15.50   15.30
  11   8   3   41.20   12.80
  11  -9  -3  -13.50   11.80
  11  -9  -3   13.90   14.60
  11  -9  -3    2.20    8.20
  11  -9  -3  -16.80    6.60
  10  -9  -3  -17.50    5.50
  10  -9  -3   -8.50    7.60
  10  -9  -3   10.60    8.30
  10  -9  -3   -1.90    9.20
   9  -9  -3   14.70    9.40
   9  -9  -3    5.70    6.60
  -9  -9   3    3.70    5.90
   9  -9  -3   17.10   13.60
   9  -9  -3    5.50    7.50
  -9  -9   3   -3.40   11.50
  -9  -9   3    4.20    5.60
   8  -9  -3    0.30    7.20
  -8  -9   3   13.50   11.00
  -8  -9   3   -6.30    4.70
   8  -9  -3    6.00    7.00
   8  -9  -3  -15.20    8.30
  -8  -9   3   10.40    9.90
  -8  -9   3    1.40    6.50
   8  -9  -3    3.50    5.80
  -7  -9   3  113.49   16.20
  -7  -9   3   87.99   17.00
   7  -9  -3   87.49   19.10
   7  -9  -3   92.89   15.70
   7  -9  -3   91.19   15.90
   7  -9  -3   75.29   17.10
  -7  -9   3   93.89   18.10
  -7  -9   3  101.99   14.80
   6  -9  -3   28.00    9.10
  -6  -9   3   15.40    7.00
  -6  -9   3   24.30    9.50
  -6  -9   3   19.10   10.10
  -6  -9   3   29.20    8.70
   6  -9  -3   27.80    9.30
   6  -9  -3   29.50   10.40
   6  -9  -3   21.20    9.20
   5  -9  -3  180.48   19.50
  -5  -9   3  175.78   18.30
  -5  -9   3  167.38   18.70
   5  -9  -3  162.18   19.40
  -5  -9   3  196.98   18.90
   5  -9  -3  155.68   25.00
   4  -9  -3  341.47   28.80
  -4  -9   3  351.26   27.50
  -4  -9   3  280.87   25.60
   4  -9  -3  325.97   26.70
  -4  -9   3  338.57   25.30
  -3  -9   3    6.10    6.70
  -3  -9   3    3.30    5.20
   3  -9  -3    2.80    6.40
  -3  -9   3    2.30    4.30
  -2  -9   3  112.09   17.50
  -2  -9   3  113.79   17.60
   2  -9  -3   99.89   18.10
   1  -9  -3   54.29   13.20
  -1  -9   3   70.19   13.50
   1  -9  -3   51.49    6.00
   1   9  -3   50.29    8.00
   0  -9  -3   -0.20    7.00
   0   9  -3   -3.60    2.70
   0   9   3   -3.10    4.90
  -1  -9  -3   42.30   11.50
   1  -9   3   43.60   11.90
  -1   9  -3   56.09    9.40
   1   9   3   51.39   13.90
  -2  -9  -3   81.89   15.30
   2  -9   3  105.29   18.10
   2  -9   3   83.39   12.20
   2   9   3   77.39   15.00
  -2   9  -3   77.19   11.90
  -3  -9  -3   -3.00    5.50
   3  -9   3    2.90    6.80
   3  -9   3    5.40    3.60
   3  -9   3   -1.70    4.70
   3   9   3    4.50    6.80
   4  -9   3  313.97   23.80
   4  -9   3  325.67   26.60
   4  -9   3  268.97   27.70
  -4  -9  -3  370.36   29.60
   4   9   3  344.07   19.80
   4   9   3  291.07   27.60
   5  -9   3  186.58   17.90
   5  -9   3  189.38   21.50
  -5  -9  -3  199.18   26.50
   5  -9   3  171.48   19.30
   5   9   3  171.68   14.70
   5   9   3  181.98   20.40
   6  -9   3   30.30   11.40
   6  -9   3   29.70    9.90
   6  -9   3   11.70    7.00
  -6  -9  -3   29.20   11.30
   6  -9   3   20.40   11.20
   6   9   3   31.30    7.90
   6   9   3   21.90    8.80
   6   9   3   15.10    7.50
   7  -9   3  116.59   19.90
   7  -9   3   78.19   16.20
  -7  -9  -3   82.99   17.20
   7  -9   3  141.49   24.40
   7   9   3   84.39   16.80
   7   9   3   60.09   11.80
   7   9   3  100.49   17.00
   8  -9   3    6.70    9.50
   8  -9   3  -13.40    6.40
   8  -9   3    3.30    6.70
  -8  -9  -3    3.50    8.50
   8   9   3    0.40    7.40
   8   9   3   -4.70    5.70
   8   9   3    1.80    6.10
   9  -9   3  -13.90    8.50
   9  -9   3    5.90    9.20
  -9  -9  -3    5.50    8.60
   9   9   3   -0.40    6.70
   9   9   3    8.70    7.30
   9   9   3    5.50   10.70
 -10  -9  -3  -12.10    7.90
  10  -9   3   -4.40    8.90
  10  -9   3    6.90   10.10
  10   9   3   12.10    8.60
 -11  -9  -3   13.60    9.00
  11  -9   3    0.80   11.20
  11  -9   3    1.20    7.20
  11  -9   3   -0.10   11.00
  11   9   3    7.40   10.90
  10 -10  -3  -12.70    5.20
 -10 -10   3    8.00    5.30
  10 -10  -3    3.50   10.70
  10 -10  -3    7.00    8.20
 -10 -10   3    9.40    5.70
  10 -10  -3   -3.00   11.30
   9 -10  -3    7.20    7.80
  -9 -10   3   -3.70    7.20
  -9 -10   3   -1.20    5.80
   9 -10  -3    5.70    8.70
   9 -10  -3  -14.40    8.20
   9 -10  -3   19.30    7.90
   8 -10  -3   80.09   18.00
   8 -10  -3   66.79   15.00
   8 -10  -3   46.40   15.10
   8 -10  -3   74.99   17.40
  -8 -10   3   78.39   13.20
  -8 -10   3   59.99   13.20
  -7 -10   3   29.50   12.80
  -7 -10   3   66.49   12.90
  -7 -10   3   49.20   10.30
   7 -10  -3   41.10   12.60
   7 -10  -3   60.89   15.80
   7 -10  -3   48.40   11.80
  -7 -10   3   34.90   10.10
   7 -10  -3   60.89   14.40
   6 -10  -3   -8.80    6.00
  -6 -10   3    4.80    7.20
   6 -10  -3    2.10    6.30
   6 -10  -3    9.50    6.70
  -6 -10   3   -5.40    6.60
  -6 -10   3   -2.10    5.60
  -6 -10   3   -4.10    5.90
   5 -10  -3   65.49   13.80
  -5 -10   3   43.50   12.70
  -5 -10   3   50.09   11.70
   5 -10  -3   65.99   14.20
  -5 -10   3   42.60   10.60
   5 -10  -3   51.99   15.60
  -4 -10   3    6.20    6.90
   4 -10  -3    6.30    7.70
  -4 -10   3    6.60    6.70
  -4 -10   3    8.10    5.80
  -3 -10   3   99.29   12.70
   3 -10  -3  118.69   12.70
  -3 -10   3  128.19   19.00
  -3 -10   3   92.89   17.00
   3 -10  -3  130.79   19.50
  -2 -10   3  129.89   20.20
   2 -10  -3  110.79   10.70
   2 -10  -3   88.09   17.30
  -2 -10   3  113.49   18.90
   2  10  -3  104.19   11.20
   1 -10  -3   70.89    6.60
   1 -10  -3   67.19   14.80
  -1 -10   3   50.49   12.70
  -1 -10   3   90.09   17.00
   1  10  -3   73.49    9.90
   0 -10   3   32.70   10.90
   0 -10  -3    7.90    7.90
   0  10  -3   16.90    5.60
  -1 -10  -3   73.79   16.50
   1 -10   3   77.29   15.30
   1  10   3   68.29   15.40
  -1  10  -3   78.39   11.30
  -2 -10  -3   92.19   17.50
   2 -10   3  120.49   21.00
   2  10   3  106.29   18.90
  -3 -10  -3  112.19   18.90
   3 -10   3  119.79   12.60
   3 -10   3  145.29   22.40
   3 -10   3  110.39   15.40
   3  10   3  110.99   20.50
   4 -10   3   -2.90    4.90
  -4 -10  -3   17.40   10.30
   4 -10   3    6.30    4.50
   4 -10   3   10.50    8.40
   4  10   3    4.60    8.40
  -5 -10  -3   63.49   15.60
   5 -10   3   72.79   12.50
   5 -10   3   81.39   17.00
   5 -10   3   79.29   14.90
   5  10   3   56.99   15.10
   5  10   3   59.49    8.10
   6 -10   3    3.80    5.50
   6 -10   3    9.70    8.10
  -6 -10  -3   16.00   12.20
   6 -10   3   -0.50    4.80
   6 -10   3    3.00    7.60
   6  10   3   -4.70    7.20
   7 -10   3   32.70   13.60
  -7 -10  -3   53.39   15.80
   7 -10   3   58.39   15.20
   7  10   3   43.30    9.20
   7  10   3   46.70   12.90
  -8 -10  -3  106.49   18.60
   8 -10   3   76.49   20.70
   8 -10   3   72.79   17.60
   8 -10   3   84.39   17.50
   8  10   3   64.19   15.50
   8  10   3   78.59   15.10
   9 -10   3   -2.40    9.60
  -9 -10  -3   14.00   10.30
   9 -10   3    0.80    8.20
   9  10   3    5.80    8.10
  10 -10   3   23.30   11.90
  10 -10   3   10.70    7.80
  10 -10   3   12.40   10.90
 -10 -10  -3  -16.00    8.60
  10  10   3   -0.70   15.70
  10 -11  -3   27.90   12.80
 -10 -11   3   13.70    8.20
  10 -11  -3   -4.70    7.90
  10 -11  -3   43.80   15.90
 -10 -11   3   11.90    8.60
  -9 -11   3    6.60   11.20
   9 -11  -3   -3.30    9.10
  -9 -11   3  -10.00    7.10
   9 -11  -3  -13.30    7.00
   9 -11  -3    4.00    7.30
   9 -11  -3   -6.50    8.00
   8 -11  -3   -2.70    6.90
   8 -11  -3  -27.20   10.50
  -8 -11   3   21.60    9.80
   8 -11  -3    5.60   10.20
   8 -11  -3   -5.00    6.90
  -8 -11   3   14.50   10.00
   8 -11  -3    4.00    8.50
  -7 -11   3   -0.60    7.00
  -7 -11   3   10.30    6.80
   7 -11  -3    4.60    8.60
  -7 -11   3    1.20    7.30
   7 -11  -3  -19.10    7.10
   7 -11  -3   15.00   10.10
  -7 -11   3   -5.20    7.30
   7 -11  -3    1.70    6.30
   7 -11  -3    0.50    6.20
  -6 -11   3  163.08   19.40
   6 -11  -3  170.08   24.10
  -6 -11   3  147.59   21.50
  -6 -11   3  131.89   21.30
   6 -11  -3  130.49   21.20
  -6 -11   3  232.08   21.30
   6 -11  -3  172.98   23.30
   6 -11  -3  160.28   24.30
  -5 -11   3   65.49   15.60
  -5 -11   3   53.69   11.80
   5 -11  -3   53.59   14.40
   5 -11  -3   53.39   11.40
  -5 -11   3   30.20    9.30
   5 -11  -3   66.69   15.90
  -4 -11   3  122.89   19.00
   4 -11  -3  102.79   18.50
  -4 -11   3  108.29   18.00
   4 -11  -3   98.59   17.90
   4 -11  -3   95.99   14.50
  -3 -11   3   94.19   17.50
  -3 -11   3   72.39   11.80
   3 -11  -3   87.09   11.80
  -3 -11   3   75.09   14.50
   3 -11  -3  112.29   19.30
  -2 -11   3   97.09   17.50
  -2 -11   3   84.99   16.40
   2 -11  -3   93.49    9.80
   2 -11  -3   72.09   16.20
   2  11  -3  106.39   11.00
  -1 -11   3  217.98   25.20
  -1 -11   3  314.07   27.70
   1 -11  -3  240.08   26.80
   1 -11  -3  245.68   14.70
   1  11  -3  276.77   19.00
   0 -11   3   -6.60    6.20
   0 -11   3    3.50    7.00
   0 -11  -3   -4.10    5.50
   0  11  -3    1.70    3.60
  -1 -11  -3  243.08   26.70
   1 -11   3  290.17   27.70
  -1  11  -3  269.27   20.80
  -2 -11  -3   72.09   15.70
   2 -11   3   77.79   17.20
   2  11   3  118.09   20.70
   3 -11   3  107.89   21.00
   3 -11   3   84.29   13.50
  -3 -11  -3  100.19   19.90
   3  11   3   72.49   16.40
   4 -11   3  103.99   16.40
  -4 -11  -3  123.39   21.10
   4 -11   3   99.29   19.40
   4 -11   3  116.59   15.20
   4  11   3  137.69   23.10
   5 -11   3   63.79   13.30
   5 -11   3   70.89   16.00
   5 -11   3   51.29   10.70
   5 -11   3   71.59   17.40
  -5 -11  -3   33.10   12.50
   5  11   3   56.49   14.70
   6 -11   3  178.78   23.70
   6 -11   3  164.38   25.60
  -6 -11  -3  143.49   24.60
   6 -11   3  181.08   19.00
   6 -11   3  198.18   23.70
   6  11   3  199.28   23.30
   6  11   3  150.98   13.90
  -7 -11  -3   18.10   11.70
   7 -11   3    0.60    7.40
   7 -11   3   19.70   10.70
   7 -11   3    9.30   16.60
   7  11   3   16.10   10.40
   7  11   3    3.40    5.60
   8 -11   3   -6.50    6.40
   8 -11   3   -2.80    8.20
   8 -11   3   11.90   13.80
  -8 -11  -3   10.30   10.70
   8  11   3   10.70    6.10
   9 -11   3   14.80    9.90
  -9 -11  -3   12.50   12.60
   9 -11   3   18.30   12.10
   9 -11   3    4.00    7.90
   9  11   3   -2.60    6.70
 -10 -11  -3   20.30   14.20
  10 -11   3   -7.80    8.10
  10 -11   3   -2.40    7.00
  10  11   3    7.10    8.90
   9 -12  -3   19.70   12.30
   9 -12  -3    2.00   10.90
  -9 -12   3    2.00    8.90
   9 -12  -3    1.90    8.50
   9 -12  -3    8.40    8.60
  -9 -12   3    7.50   11.20
   8 -12  -3   -1.70   10.00
   8 -12  -3    8.30    8.30
   8 -12  -3    2.40    8.20
   8 -12  -3    1.50    7.30
  -8 -12   3    6.90    9.80
  -8 -12   3   10.80    8.30
   7 -12  -3    7.10    6.80
   7 -12  -3   39.80   12.70
  -7 -12   3   24.40   10.60
   7 -12  -3    6.30   10.50
  -7 -12   3    6.10    9.30
   7 -12  -3    9.80    8.70
  -7 -12   3   21.60   10.70
   6 -12  -3   25.30   10.70
  -6 -12   3    2.50    9.00
  -6 -12   3   11.40    7.90
  -6 -12   3    2.90    6.60
   6 -12  -3    3.40    6.30
   6 -12  -3    8.70    7.00
  -6 -12   3   10.00    7.30
   5 -12  -3   20.40   10.50
  -5 -12   3   27.10   11.30
  -5 -12   3   22.90   10.00
   5 -12  -3   30.20    9.40
  -5 -12   3   23.50    7.70
   4 -12  -3   18.30   11.30
  -4 -12   3   22.50    9.40
   4 -12  -3    9.00    9.10
   4 -12  -3   27.30    8.00
  -4 -12   3   25.50   10.20
  -4 -12   3   23.40    7.10
   3 -12  -3    9.60    9.50
  -3 -12   3   18.40    6.10
  -3 -12   3   16.30    8.40
  -3 -12   3   18.50   10.20
   3 -12  -3   15.90    6.20
   3  12  -3   12.80    4.70
   2 -12  -3  200.88   15.30
  -2 -12   3  194.28   27.40
   2 -12  -3  222.38   26.30
  -2 -12   3  232.28   25.40
   2  12  -3  211.38   15.90
  -1 -12   3   16.70   10.30
  -1 -12   3   14.80   10.00
   1 -12  -3   21.70   11.40
   1  12  -3   21.10    5.50
   0 -12   3  374.56   35.50
   0 -12   3  414.06   36.90
   0 -12  -3  421.06   38.00
   0  12  -3  467.05   28.20
   1 -12   3   24.80   12.30
   1 -12   3   21.30   11.10
  -1 -12  -3   11.00   11.00
   2 -12   3  175.28   26.00
  -2 -12  -3  195.88   28.00
   2 -12   3  184.18   26.30
   3 -12   3   25.60   12.70
  -3 -12  -3   19.60    9.50
   3 -12   3   26.60    7.20
   4 -12   3   69.49   11.90
   4 -12   3   29.30    8.80
  -4 -12  -3   34.90   12.90
   4 -12   3   25.50   13.00
   4 -12   3   38.50   11.40
   5 -12   3   17.10    8.00
   5 -12   3   34.10   11.20
  -5 -12  -3   19.20    9.20
   5 -12   3   21.70   14.20
   5 -12   3   31.70   11.70
   6 -12   3   14.80    7.20
   6 -12   3   13.80   10.60
   6 -12   3    5.80   10.40
  -6 -12  -3   14.10   10.70
   6 -12   3   -3.60    5.30
   7 -12   3   42.20   11.80
   7 -12   3   26.80   13.00
   7 -12   3   29.90   11.20
  -7 -12  -3   22.30   15.60
   8 -12   3  -24.20   11.30
  -8 -12  -3   17.70   12.30
   8 -12   3    8.20    8.60
   8 -12   3  -20.90   17.20
   8 -12   3  -10.50    5.00
   8  12   3   -3.90    5.80
  -9 -12  -3   17.30   14.10
   9 -12   3   22.80   12.80
   9 -12   3    3.80   11.70
   9  12   3   17.00    8.60
  -9 -13   3   -2.00   11.20
   9 -13  -3    9.20    9.70
  -9 -13   3    5.20   12.80
   9 -13  -3   -9.70    9.00
   9 -13  -3  -10.30    6.50
  -8 -13   3    4.50   10.60
  -8 -13   3  -36.20   18.70
   8 -13  -3   -3.40   12.30
   8 -13  -3    3.30    9.80
   8 -13  -3   -6.30    6.60
  -8 -13   3   -6.60    9.30
   8 -13  -3    4.10    9.60
   7 -13  -3   22.70   10.60
   7 -13  -3    7.70   10.60
  -7 -13   3   15.40   12.20
  -7 -13   3   41.90   14.00
   7 -13  -3   15.10   11.00
   7 -13  -3   11.50   10.50
   6 -13  -3   46.70   12.20
   6 -13  -3   30.80   13.90
  -6 -13   3   67.79   16.40
  -6 -13   3   52.69   14.50
   6 -13  -3   32.00   11.70
  -6 -13   3   58.39   14.70
   5 -13  -3   57.89   11.60
   5 -13  -3   59.19   17.20
   5 -13  -3   57.99   15.90
  -5 -13   3   87.19   18.30
  -5 -13   3   53.59   15.10
  -5 -13   3   56.89   10.20
  -4 -13   3  117.29   21.20
  -4 -13   3  142.49   14.70
   4 -13  -3  178.98   27.60
   4 -13  -3  134.29   15.00
  -4 -13   3  139.49   23.20
   4  13  -3  161.58   14.30
   3 -13  -3   38.80   14.80
   3 -13  -3   80.39   18.80
  -3 -13   3   68.49    9.50
  -3 -13   3   37.90   13.20
  -3 -13   3   47.20   13.10
   3  13  -3   50.19    7.50
  -2 -13   3   46.20   12.50
  -2 -13   3   58.09   15.80
   2 -13  -3   16.40   11.80
   2 -13  -3   45.30    6.40
  -2 -13   3   47.10    8.10
   2  13  -3   43.00    6.80
  -1 -13   3   41.70   12.80
   1 -13  -3   19.60   11.00
  -1 -13   3   31.20   12.40
   1  13  -3   35.60    6.60
   0 -13   3   -4.30   10.40
   0 -13  -3    0.20    7.90
   1 -13   3   45.30   13.50
   1 -13   3   17.10   11.00
  -1 -13  -3   29.00   11.80
  -2 -13  -3   28.90   10.00
   2 -13   3   82.39   18.50
   2 -13   3   58.59   17.00
   3 -13   3   41.10   19.10
   3 -13   3   61.09   10.80
  -3 -13  -3   49.40   16.10
   3 -13   3   82.89   19.70
   4 -13   3  142.29   18.90
  -4 -13  -3  124.29   22.60
   4 -13   3  157.98   26.20
   4 -13   3  104.69   18.30
   4 -13   3  174.38   26.80
   4 -13   3  124.69   14.90
  -5 -13  -3   70.49   18.60
   5 -13   3   58.69   13.90
   5 -13   3   84.09   14.10
   5 -13   3   70.59   14.70
   5 -13   3   81.29   19.70
   5 -13   3  108.19   21.70
  -6 -13  -3   70.99   19.40
   6 -13   3   21.50   13.70
   6 -13   3   32.30   10.10
   6 -13   3   47.40   12.20
   6 -13   3   15.30   11.10
   6 -13   3   43.80   14.40
   7 -13   3   16.30    9.40
   7 -13   3   -1.10    8.10
  -7 -13  -3   32.70   16.00
   7 -13   3    3.20   10.80
   8 -13   3   19.20    9.20
  -8 -13  -3   27.70   16.00
   8 -13   3    6.60    7.90
   8  13   3   -1.80    5.10
  -9 -13  -3    0.30   13.40
   9 -13   3  -21.00    9.30
   9 -13   3    3.60   10.40
   9  13   3   -9.80    7.60
  -8 -14   3  -19.20   12.60
   8 -14  -3   -4.30    8.20
   8 -14  -3    6.70   10.10
  -8 -14   3    4.70   11.10
   8 -14  -3   11.60   12.00
  -7 -14   3   31.70   12.60
   7 -14  -3   38.30   15.90
   7 -14  -3   27.50    9.70
  -7 -14   3   19.00   12.80
   7 -14  -3   19.50   11.70
  -7 -14   3   13.30   13.70
   6 -14  -3   26.30   10.70
  -6 -14   3   40.70   15.30
   6 -14  -3   28.80   13.70
  -6 -14   3   17.90   13.10
  -6 -14   3   29.80   12.80
   5 -14  -3   89.29   20.20
  -5 -14   3   98.49   20.60
   5 -14  -3   62.19   17.20
  -5 -14   3   78.59   20.10
   5 -14  -3   42.10   10.20
   5  14  -3   54.09    8.90
   4 -14  -3    2.40    5.10
  -4 -14   3   -0.20    3.80
   4 -14  -3   -1.60    9.70
   4 -14  -3    1.50    7.80
  -4 -14   3    8.00    9.00
  -4 -14   3   17.20    9.60
   4  14  -3    8.10    4.40
   3 -14  -3   41.00   15.50
   3 -14  -3   26.80    6.10
  -3 -14   3   17.40    5.00
  -3 -14   3   20.70   12.40
  -3 -14   3   17.90   10.20
   3 -14  -3   29.60   12.80
   3  14  -3   19.70    4.70
  -2 -14   3   -8.40    6.00
  -2 -14   3    4.10    2.90
   2 -14  -3    4.70    8.50
   2  14  -3   -5.70    2.80
  -1 -14   3   -1.10   11.50
   1 -14  -3    3.70    9.10
  -1 -14   3   13.10    9.20
   0 -14  -3   21.40   13.30
   0 -14   3   22.80   13.20
   0 -14   3   31.00   13.30
   1 -14   3    0.90    9.00
  -1 -14  -3   -2.30    9.20
   1 -14   3   -8.40    8.60
   2 -14   3    6.10   10.90
   2 -14   3   17.90   11.80
  -2 -14  -3    1.00    8.90
   3 -14   3   22.60   14.80
   3 -14   3   39.00    9.10
  -3 -14  -3   21.40   12.80
   3 -14   3   25.70   13.40
   3 -14   3   19.90    7.30
   4 -14   3   12.10    7.70
   4 -14   3  -11.20   10.60
   4 -14   3    6.80    7.80
   4 -14   3    1.70    5.60
  -4 -14  -3  -16.00    8.20
   5 -14   3   37.20   11.00
  -5 -14  -3   40.10   16.30
   5 -14   3   86.29   20.60
   5 -14   3   84.29   17.30
   5 -14   3   74.99   14.00
   6 -14   3    8.10   11.70
   6 -14   3   20.30    8.90
   6 -14   3   28.50   13.80
  -6 -14  -3   27.70   14.10
   6 -14   3   24.50    8.80
   7 -14   3   12.00   13.50
   7 -14   3   17.90   14.70
   7 -14   3   21.80    9.30
  -7 -14  -3   43.50   19.80
   8 -14   3  -12.20    7.70
  -8 -14  -3   57.69   19.40
   8 -14   3   -2.10   11.40
  -7 -15   3    3.10   13.10
  -7 -15   3    6.20   12.60
  -7 -15   3    2.90   14.60
   7 -15  -3  -13.30    6.30
   7 -15  -3   18.60   11.80
   7 -15  -3  -18.60    7.30
  -6 -15   3   18.30   13.20
   6 -15  -3   43.80   15.20
  -6 -15   3   28.50   12.30
  -6 -15   3   23.20   14.40
   6 -15  -3   18.00   11.00
   6  15  -3   16.90    7.30
  -5 -15   3    5.10   13.60
  -5 -15   3    6.70    8.00
   5 -15  -3   14.30    6.70
   5 -15  -3    8.10   10.10
   5  15  -3    2.10    4.00
   4 -15  -3   77.99   20.50
  -4 -15   3   60.59   15.90
  -4 -15   3   62.89   18.30
   4 -15  -3   64.09   10.80
  -3 -15   3   39.00   14.60
   3 -15  -3   22.40   12.90
   3 -15  -3   31.30    5.60
  -3 -15   3   32.60   13.00
  -2 -15   3   37.20   14.80
   2 -15  -3   45.00   15.50
  -2 -15   3   37.80   14.80
  -1 -15   3   43.00   15.00
  -1 -15   3   34.20    5.20
  -1 -15   3   21.20   11.50
   1 -15  -3   47.10   16.40
   0 -15   3    6.70   11.40
   0 -15   3    0.50    7.70
   0 -15  -3  -15.10    8.20
   1 -15   3   25.20    6.70
   1 -15   3   40.10   14.10
  -1 -15  -3   25.10   14.90
   2 -15   3   34.20   13.70
  -2 -15  -3   47.50   16.50
   2 -15   3   19.40    8.20
   3 -15   3   21.40    9.60
   3 -15   3   27.50   13.90
  -3 -15  -3   37.70   16.00
   3 -15   3   34.70    9.10
   4 -15   3   59.79   19.60
   4 -15   3   92.49   15.90
  -4 -15  -3   64.09   19.10
   4 -15   3   91.39   14.80
   5 -15   3   -6.00    9.40
  -5 -15  -3   -9.70   11.30
   5 -15   3   -6.10    5.80
   5 -15   3    2.50    5.80
   5 -15   3    0.50   12.30
   6 -15   3    7.70   13.50
  -6 -15  -3   20.60   18.40
   6 -15   3  -12.80   12.70
   6 -15   3    7.50    9.20
   6 -15   3   15.50    8.00
   7 -15   3   31.60   15.10
   7 -15   3   -6.40   10.20
   7 -15   3  -12.70    7.00
  -7 -15  -3    3.40   18.50
  -6 -16   3   25.70   16.80
   6 -16  -3   11.40    8.40
   6 -16  -3   -3.00   11.70
  -6 -16   3   39.30   15.10
   5 -16  -3    1.60    6.50
   5 -16  -3   -4.00   10.30
  -5 -16   3  -12.40    9.40
  -4 -16   3    4.10   10.50
   4 -16  -3   -0.20    4.60
   4 -16  -3   19.60   14.20
  -3 -16   3   15.70   10.00
   3 -16  -3   11.20   13.00
  -2 -16   3   24.90   11.60
   2 -16  -3    8.70   12.40
  -1 -16   3   15.30   10.90
   1 -16  -3   22.90   14.50
   0 -16   3   -0.80    8.90
   0 -16  -3    2.80   11.90
   1 -16   3    3.10    4.60
  -1 -16  -3   -3.00    9.60
   1 -16   3    9.70    7.50
  -2 -16  -3   -6.00   10.20
   2 -16   3    6.40    6.30
   2 -16   3    6.50   11.20
   3 -16   3   -0.10    6.80
  -3 -16  -3   -1.00    9.20
   3 -16   3    1.70    8.50
   3 -16   3   -4.20    5.50
   4 -16   3   18.60   10.20
   4 -16   3    2.20    5.90
   4 -16   3   25.40   13.00
  -4 -16  -3   -8.70   10.70
   5 -16   3    0.80   11.40
   5 -16   3    2.30   10.50
  -5 -16  -3    0.50   13.80
   5 -16   3    4.50    6.20
  -6 -16  -3   28.70   20.90
   6 -16   3  -10.30    9.60
   6 -16   3    2.50   12.50
   6 -16   3   13.00    8.00
  -5 -17   3    8.80   12.20
   5 -17  -3   10.40    7.60
   5 -17  -3  -28.80    8.60
   4 -17  -3  -12.40   15.00
  -4 -17   3   27.30   12.90
  -3 -17   3    3.70   10.60
   3 -17  -3   -7.60   12.10
   2 -17  -3   19.50   14.70
  -2 -17   3   -4.10   11.90
  -1 -17   3   15.60   13.80
   1 -17  -3    6.90   13.10
   0 -17  -3   25.90   15.10
   0 -17   3    1.50    9.40
   1 -17   3   -1.40    7.90
  -1 -17  -3   -9.90    9.40
   1 -17   3    3.20    3.40
   2 -17   3   15.60   12.40
   2 -17   3    3.60    5.90
  -2 -17  -3   15.70   13.60
   3 -17   3   26.70    9.50
   3 -17   3    5.60    6.80
  -3 -17  -3    3.70   11.00
   4 -17   3   22.00    8.30
  -4 -17  -3   17.20   15.20
   4 -17   3   28.00    9.80
   4 -17   3   12.70   11.20
   5 -17   3   18.50   14.40
   5 -17   3   12.10   12.80
  -5 -17  -3  -11.30   14.10
   5 -17   3    4.60    7.00
  -2 -18   3   -7.30   10.50
   2 -18  -3   -2.70   13.90
  -1 -18   3   12.90   10.40
   0 -18   3   15.20   14.00
   0 -18  -3  -14.10    8.80
   1 -18   3    5.50   10.10
  -1 -18  -3  -10.80   10.70
  -2 -18  -3   12.60   14.80
   2 -18   3   10.70    5.00
   2 -18   3   -7.60   11.50
   3 -18   3   19.20    7.30
  -9   0   4  283.97   32.30
  -8   0   4  315.97   32.70
   7   0  -4 1269.47   80.29
  -7   0   4 1375.36   83.19
   6   0  -4  655.23   46.90
  -6   0   4  730.03   50.29
   5   0  -4  749.23   48.40
  -5   0   4  757.42   49.99
   4   0  -4 1122.69   65.49
  -4   0   4 1106.09   57.59
   4   0  -4 1190.48   57.79
  -4   0   4 1123.49   67.29
   3   0  -4  182.68   12.40
   3   0  -4  203.18   17.00
  -3   0   4  167.48   17.30
  -3   0   4  200.58   12.70
   2   0  -4 6807.62  319.87
  -2   0   4 6137.99  319.57
   1   0  -4 1608.14   83.19
  -1   0   4 1606.14   82.99
   0   0  -4   33.40    7.10
   0   0   4   63.89    8.80
  -1   0  -4 1646.34   83.29
  -1   0  -4 1671.83   84.19
   1   0   4 1466.45   83.69
   2   0   4 6248.07  326.67
  -2   0  -4 6727.43  326.67
  -2   0  -4 6707.23  326.97
   2   0   4 6538.95  326.37
   3   0   4  194.58   17.10
   3   0   4  186.48   16.40
  -3   0  -4  201.68   16.50
  -3   0  -4  176.68   16.20
   4   0   4 1175.18   65.99
   4   0   4 1168.08   66.49
  -4   0  -4 1193.78   66.59
  -4   0  -4 1130.29   65.09
  -5   0  -4  746.33   45.30
   5   0   4  738.13   44.90
   5   0   4  717.53   46.50
   6   0   4  698.53   42.70
  -6   0  -4  692.23   43.40
   6   0   4  650.13   45.10
   7   0   4 1527.95   87.89
  -7   0  -4 1353.36   83.89
   7   0   4 1424.46   83.99
  -7   0  -4 1391.96   79.49
   7   0   4 1384.16   78.89
  -8   0  -4  305.47   28.40
   8   0   4  257.77   23.40
  -8   0  -4  286.77   24.10
   8   0   4  265.67   27.70
   8   0   4  296.37   30.90
  -9   0  -4  286.97   30.90
   9   0   4  297.07   29.80
   9   0   4  293.77   24.60
   9   0   4  298.47   32.80
  -9   0  -4  265.27   23.60
 -10   0  -4  103.59   20.60
  10   0   4  125.39   22.70
  10   0   4  141.69   27.90
 -10   0  -4  159.18   17.30
  10   0   4  148.09   19.70
  11   0   4  130.89   25.60
  11   0   4   67.39   13.30
 -11   0  -4   95.89   14.90
 -12   0  -4   55.29   11.10
  12   0   4   19.10    8.60
  12   0   4   36.90   16.70
  -9  -1   4    8.40    9.50
  -9   1   4   11.70   11.70
   8  -1  -4  107.89   19.40
  -8  -1   4   99.89   19.90
  -8   1   4   70.69   16.60
   7  -1  -4   -3.10    6.40
  -7  -1   4   -4.60    6.90
  -7   1   4   14.00    9.60
  -6  -1   4  270.27   27.90
   6  -1  -4  349.47   28.90
  -6   1   4  323.77   30.40
   6   1  -4  326.97   27.80
  -5  -1   4  878.31   54.39
   5  -1  -4  772.02   42.50
   5  -1  -4  849.52   53.09
   5  -1  -4  844.62   42.90
   5   1  -4  868.91   52.59
  -5   1   4  814.72   53.99
   4  -1  -4 4148.38  205.08
  -4  -1   4 3975.80  206.18
   4  -1  -4 4071.79  197.08
  -4  -1   4 3911.71  195.58
  -4   1   4 3821.12  196.88
   4   1  -4 3841.42  195.58
   4   1  -4 4029.20  203.98
  -4   1   4 4017.00  205.98
   3  -1  -4 1071.29   57.69
  -3  -1   4 1156.48   57.19
   3   1  -4 1082.29   57.09
  -3   1   4 1076.99   63.49
   3   1  -4 1110.49   61.89
  -3   1   4 1134.19   58.09
  -2  -1   4  398.06   23.90
   2  -1  -4  408.16   24.30
   2   1  -4  404.96   24.30
  -2   1   4  411.26   24.40
   2   1  -4  426.36   26.00
   1  -1  -4 4058.49  212.98
  -1  -1   4 4274.87  213.08
   1   1  -4 4412.46  213.38
  -1   1   4 4329.77  213.68
   0  -1  -4    0.60    4.70
   0  -1   4    0.30    4.10
   0   1  -4   -2.50    4.40
   0   1   4   -1.30    3.30
  -1  -1  -4 4111.39  210.08
   1  -1   4 3920.91  211.08
  -1  -1  -4 4611.74  212.28
  -1   1  -4 4053.49  211.48
  -1   1  -4 4303.67  210.98
   1   1   4 4236.28  211.38
   2  -1   4  432.96   28.30
  -2  -1  -4  442.46   28.30
  -2  -1  -4  401.76   27.00
   2  -1   4  473.45   28.60
   2   1   4  453.45   28.00
  -2   1  -4  457.85   28.30
  -2   1  -4  456.05   28.80
   2   1   4  377.26   26.70
  -3  -1  -4 1045.40   61.89
   3  -1   4 1076.79   63.19
  -3  -1  -4 1189.48   62.49
   3  -1   4 1187.28   62.69
   3   1   4 1139.89   61.99
  -3   1  -4 1060.29   62.49
   3   1   4 1120.59   62.39
  -3   1  -4 1136.59   62.99
   4  -1   4 4072.79  205.38
  -4  -1  -4 4190.58  205.38
   4  -1   4 3844.22  206.18
  -4   1  -4 4112.89  206.78
  -4   1  -4 3929.31  205.28
   4   1   4 3842.22  204.48
   4   1   4 4190.18  206.18
  -5  -1  -4  839.42   49.99
   5  -1   4  799.52   49.70
   5  -1   4  846.62   52.39
   5   1   4  825.62   51.29
   5   1   4  828.52   49.50
  -5   1  -4  897.91   50.99
  -6  -1  -4  382.16   26.80
   6  -1   4  315.97   27.80
   6  -1   4  332.17   26.00
   6   1   4  344.47   25.60
  -6   1  -4  331.87   25.90
   6   1   4  348.57   28.20
  -6   1  -4  349.47   28.50
   7  -1   4   -1.90    4.60
  -7  -1  -4   -4.00    4.60
   7  -1   4    5.10    6.80
   7  -1   4    6.80    8.30
  -7   1  -4  -11.40    4.20
   7   1   4    9.40    8.20
  -7   1  -4   -8.90    3.80
   7   1   4    0.50    5.00
   7   1   4   13.90    7.40
  -8  -1  -4  109.49   15.60
  -8  -1  -4   83.99   16.70
   8  -1   4  105.79   21.30
   8  -1   4   94.19   17.40
   8  -1   4  100.19   15.80
   8   1   4  133.89   18.30
   8   1   4  105.39   21.00
   8   1   4   95.69   18.10
  -8   1  -4  113.19   20.30
  -8   1  -4  126.69   17.10
   9  -1   4   11.50    9.70
  -9  -1  -4    5.00    5.80
   9  -1   4   11.40    6.70
   9  -1   4    6.20    8.00
  -9  -1  -4   -6.60    7.20
   9   1   4   47.60   15.90
  -9   1  -4   -9.00    6.80
  -9   1  -4    9.00    7.10
   9   1   4   -8.70    5.40
  10  -1   4   42.90   18.60
  10  -1   4   -1.80    9.20
  10  -1   4   11.70    6.80
 -10  -1  -4    9.00   13.20
 -10  -1  -4   13.20    7.40
  10   1   4    9.10    7.30
 -10   1  -4   15.60   11.00
  10   1   4   -2.10    8.70
 -10   1  -4   29.20    9.10
  10   1   4   15.40   14.10
  11  -1   4   -3.00    7.20
 -11  -1  -4    3.40    6.40
  11  -1   4   -2.00    8.20
 -11   1  -4   12.60    7.50
  11   1   4    6.80    5.80
  11   1   4   -5.70   10.20
  12  -1   4   -2.10    7.30
 -12  -1  -4   17.50    8.40
  12  -1   4   39.30   23.60
  12   1   4    2.30    7.10
  12   1   4   63.49   17.00
 -12   1  -4   14.70    8.90
  -9  -2   4   -4.30    8.10
   9  -2  -4   -8.40    6.30
  -8  -2   4  853.91   57.99
   8  -2  -4  744.43   55.29
  -8   2   4  730.23   56.59
   7  -2  -4   23.10    9.70
  -7  -2   4   15.50   10.80
  -7   2   4   44.60   13.00
   6  -2  -4  601.04   30.90
   6  -2  -4  530.95   30.10
   6  -2  -4  517.85   39.90
  -6  -2   4  483.65   40.40
  -6   2   4  612.04   43.80
   5  -2  -4  173.48   12.50
  -5  -2   4  172.48   19.30
   5  -2  -4  183.38   19.00
  -5  -2   4  146.49   17.50
   5   2  -4  194.88   19.10
  -5   2   4  186.08   21.00
   4  -2  -4   17.50    5.50
   4  -2  -4   12.70    7.00
  -4  -2   4   21.40    3.90
  -4  -2   4   20.50    8.40
   4   2  -4   22.50    7.50
  -4   2   4   21.10    5.30
  -4   2   4   23.50    8.40
  -3  -2   4   53.29    6.40
   3  -2  -4   65.29    8.30
  -3   2   4   66.99   12.00
  -3   2   4   57.79    7.60
   3   2  -4   53.39    6.60
   3   2  -4   66.79   10.00
   2  -2  -4  718.13   40.40
  -2  -2   4  722.73   39.30
  -2   2   4  740.43   40.30
   2   2  -4  679.43   40.10
   2   2  -4  689.53   39.10
   1  -2  -4  161.08   13.80
  -1  -2   4  162.28   13.10
   1   2  -4  158.08   13.10
  -1   2   4  156.18   13.40
   0  -2   4   63.49    9.00
   0  -2  -4   58.39    9.20
   0   2   4   84.49   12.00
   0   2  -4   65.89   10.10
  -1  -2  -4  157.68   13.90
   1  -2   4  126.99   13.20
  -1  -2  -4  171.18   12.40
  -1   2  -4  131.19   13.00
   1   2   4  160.18   14.50
  -1   2  -4  151.08   14.30
   2  -2   4  735.13   41.90
  -2  -2  -4  685.53   41.50
   2  -2   4  699.53   41.70
  -2  -2  -4  738.83   40.40
  -2   2  -4  666.13   41.60
   2   2   4  705.73   39.90
  -2   2  -4  728.03   42.00
   2   2   4  682.93   41.70
   3  -2   4   54.49    9.50
  -3  -2  -4   44.10    8.00
   3  -2   4   42.10    8.40
  -3  -2  -4   58.99   10.20
  -3   2  -4   64.89   11.40
  -3   2  -4   46.40    9.10
   3   2   4   55.29    9.40
   3   2   4   50.99    9.20
   4  -2   4   15.50    7.10
  -4  -2  -4   17.80    6.70
   4  -2   4   13.50    6.00
  -4   2  -4   24.90    8.00
   4   2   4   27.90    7.70
  -4   2  -4   18.10    6.00
  -4   2  -4   12.00    6.90
   4   2   4   21.90    7.80
  -5  -2  -4  177.18   17.10
   5  -2   4  188.58   17.30
   5  -2   4  207.78   19.70
  -5   2  -4  192.58   18.10
   5   2   4  169.78   16.90
   5   2   4  177.78   17.90
  -5   2  -4  174.58   17.20
  -6  -2  -4  557.04   36.40
   6  -2   4  539.95   36.20
   6  -2   4  511.55   38.50
  -6   2  -4  563.04   37.00
  -6   2  -4  530.55   37.80
   6   2   4  556.44   38.40
   6   2   4  524.85   36.10
   7  -2   4   37.70    9.60
  -7  -2  -4   19.80    8.60
   7  -2   4   17.80    8.40
   7   2   4   29.10    9.90
  -7   2  -4   26.40   10.10
   7   2   4   24.20    8.40
  -7   2  -4   31.00   10.10
   7   2   4   11.10    9.30
  -8  -2  -4  743.73   48.30
   8  -2   4  740.03   56.39
   8  -2   4  769.22   54.29
  -8  -2  -4  812.32   55.39
   8  -2   4  789.02   49.40
  -8   2  -4  761.22   49.20
   8   2   4  800.82   55.29
   8   2   4  794.22   48.50
   8   2   4  635.24   50.39
  -8   2  -4  798.32   54.29
  -9  -2  -4   -9.00    7.50
   9  -2   4    7.50    9.20
   9  -2   4    2.70    4.80
   9  -2   4   -6.90    8.70
  -9  -2  -4    9.10    6.20
   9   2   4    1.40    8.80
   9   2   4   -4.30    4.60
  -9   2  -4   10.00    9.40
   9   2   4    5.00    8.70
  -9   2  -4    0.30    5.70
 -10  -2  -4    8.50   12.30
  10  -2   4   15.90   10.90
  10  -2   4   17.20   14.90
 -10  -2  -4   13.70    7.20
 -10   2  -4   18.80   12.00
 -10   2  -4   15.00    7.80
  10   2   4   25.30    8.30
  10   2   4   12.20   10.60
  10   2   4   -1.50   11.20
  11  -2   4   61.39   15.10
 -11  -2  -4   54.49   11.10
  11  -2   4   39.00   11.10
  11   2   4   77.29   19.70
  11   2   4   35.20    9.40
 -11   2  -4   64.79   12.90
  12  -2   4   18.70   12.80
  12  -2   4   -8.00    6.40
 -12  -2  -4    7.80    7.30
  12   2   4   -5.20    5.30
  12   2   4    3.80   10.30
   9  -3  -4  290.87   30.70
  -9  -3   4  255.47   30.60
  -8  -3   4   10.80    8.60
   8  -3  -4   15.90    3.40
  -8  -3   4   13.10    8.90
   8  -3  -4   11.80    3.30
   8  -3  -4   14.20   10.30
  -8   3   4   26.30   12.50
   7  -3  -4  273.87   28.70
   7  -3  -4  310.37   19.50
  -7  -3   4  329.97   29.00
   7  -3  -4  293.47   19.00
  -7  -3   4  334.77   31.90
  -7   3   4  325.57   31.00
   6  -3  -4  110.29   18.40
   6  -3  -4  111.39    9.80
  -6  -3   4   93.59   18.20
   6  -3  -4   99.99    9.60
  -6   3   4  101.99   17.90
  -5  -3   4  190.88   11.50
   5  -3  -4  216.18   21.00
  -5  -3   4  197.38   19.40
  -5  -3   4  185.98   11.60
   5  -3  -4  185.28   14.40
  -5  -3   4  211.28   21.10
  -5   3   4  183.88   21.40
   4  -3  -4  337.27   22.90
  -4  -3   4  338.57   26.10
  -4  -3   4  334.87   28.00
  -4  -3   4  372.06   21.60
  -4   3   4  405.86   29.70
  -4   3   4  388.46   23.90
  -3  -3   4   66.19    9.90
   3  -3  -4   85.39   10.60
  -3  -3   4   76.49    8.20
  -3   3   4   74.19    9.80
   3   3  -4   70.09    7.90
  -3   3   4  106.49   15.20
   2  -3  -4 1497.45   80.69
  -2  -3   4 1665.53   80.39
  -2   3   4 1557.84   81.19
  -2   3   4 1436.56   81.99
   2   3  -4 1563.64   80.19
   2   3  -4 1438.26   79.49
  -1  -3   4    1.50    3.90
   1  -3  -4    1.80    4.30
   1   3  -4    0.30    2.50
   1   3  -4   -0.90    3.70
  -1   3   4   -3.40    3.50
   0  -3   4   -4.60    3.40
   0  -3  -4   -1.30    5.00
   0   3  -4    1.20    1.50
   0   3  -4    1.30    4.10
   0   3   4    7.10    5.00
  -1  -3  -4    7.00    6.00
   1  -3   4    0.90    5.10
  -1  -3  -4   -0.10    2.70
  -1   3  -4    0.20    4.80
  -1   3  -4   -0.10    3.80
   1   3   4   -3.50    4.10
  -2  -3  -4 1605.94   82.99
   2  -3   4 1530.05   84.99
   2  -3   4 1505.75   85.69
  -2  -3  -4 1645.64   85.89
  -2   3  -4 1750.32   83.19
   2   3   4 1603.74   82.89
  -2   3  -4 1524.75   85.09
  -2   3  -4 1565.74   85.89
   2   3   4 1564.34   85.29
  -3  -3  -4   90.09   10.10
   3  -3   4   72.39   11.60
   3  -3   4   90.79   13.80
  -3  -3  -4   89.99   13.10
  -3   3  -4   97.49   17.30
  -3   3  -4   75.89   11.80
  -3   3  -4   87.79    9.50
   3   3   4   85.89   12.50
   3   3   4   57.09    9.10
  -4  -3  -4  363.46   27.30
   4  -3   4  367.36   26.80
   4  -3   4  352.76   27.40
   4   3   4  389.26   26.80
  -4   3  -4  380.76   25.60
  -4   3  -4  379.86   27.10
  -4   3  -4  320.77   26.80
   5  -3   4  238.48   21.80
  -5  -3  -4  202.18   18.90
   5  -3   4  218.78   19.20
   5   3   4  223.18   19.30
  -5   3  -4  174.28   18.60
  -5   3  -4  206.08   18.50
   5   3   4  188.48   18.00
   6  -3   4  105.09   17.10
  -6  -3  -4  113.69   15.70
   6  -3   4  134.19   14.80
   6   3   4  125.09   16.90
   6   3   4   93.69   16.70
  -6   3  -4  102.79   16.30
   6   3   4  123.29   16.20
  -6   3  -4  113.99   17.30
   7  -3   4  305.97   25.90
   7  -3   4  366.66   30.50
  -7  -3  -4  330.77   25.70
   7   3   4  364.46   30.30
  -7   3  -4  299.97   26.60
  -7   3  -4  309.67   28.30
   7   3   4  339.07   25.40
   7   3   4  285.57   27.20
  -8  -3  -4   20.60    8.00
   8  -3   4   32.30    8.80
   8  -3   4   15.90    9.20
   8  -3   4   23.60   13.30
   8   3   4   13.30    7.10
  -8   3  -4   29.00   10.20
   8   3   4   15.10    8.90
   8   3   4   18.90    8.50
  -8   3  -4   17.70    9.10
   9  -3   4  253.97   28.70
   9  -3   4  293.97   42.60
  -9  -3  -4  254.27   23.40
   9  -3   4  307.47   43.40
   9   3   4  264.67   31.30
   9   3   4  245.38   22.90
   9   3   4  278.47   28.50
  -9   3  -4  248.48   23.60
  -9   3  -4  294.37   30.10
  10  -3   4   67.69   18.20
 -10  -3  -4   81.09   13.80
 -10  -3  -4   77.19   23.30
  10  -3   4   62.29   12.70
  10   3   4   92.19   18.50
  10   3   4   46.00   17.40
 -10   3  -4   31.90   14.20
  10   3   4   50.29   11.60
 -10   3  -4   77.19   15.10
 -11  -3  -4   19.40    7.70
  11  -3   4   15.80   12.70
  11  -3   4   13.60    8.50
 -11   3  -4   24.60    9.20
  11   3   4   17.10    6.80
  11   3   4   50.89   16.40
  12  -3   4   31.50   15.70
 -12  -3  -4   65.09   12.30
  12  -3   4   29.90   11.20
  12   3   4   28.30    8.50
  12   3   4   50.79   16.30
  10  -4  -4   12.80   10.00
 -10  -4   4   24.80   13.60
   9  -4  -4  221.78   15.40
  -9  -4   4  265.97   36.60
  -9  -4   4  269.87   30.60
   9  -4  -4  262.07   30.10
   9  -4  -4  262.77   16.10
  -8  -4   4   17.90    9.40
   8  -4  -4   32.00   10.90
   8  -4  -4   47.90    7.30
  -8  -4   4   44.40   15.40
   8  -4  -4   28.00    6.60
   7  -4  -4  111.39   11.00
  -7  -4   4  114.09   21.40
   7  -4  -4  106.89   10.70
   7  -4  -4   73.89   16.00
  -7  -4   4  108.69   19.00
  -7   4   4  105.19   20.50
   6  -4  -4   23.80    9.10
  -6  -4   4   -1.40    9.70
  -6  -4   4   19.70    9.40
   6  -4  -4   20.60    5.10
  -6  -4   4    8.80    2.50
  -6  -4   4    7.30    2.70
   6  -4  -4   11.40    5.10
  -6   4   4   21.40    9.00
  -5  -4   4   53.19    6.90
  -5  -4   4   67.89    6.70
   5  -4  -4   60.59   12.50
  -5  -4   4   61.09   13.40
  -5  -4   4   62.59   12.00
   5  -4  -4   55.29    9.80
  -5   4   4   58.79   13.90
  -4  -4   4  102.19   14.20
  -4  -4   4  116.59   16.70
  -4  -4   4   94.79    9.40
   4  -4  -4  101.19   11.10
  -4   4   4  101.19   16.30
  -3  -4   4   -2.90    3.20
   3  -4  -4    4.80    5.40
  -3  -4   4    2.30    3.40
  -3   4   4   -3.80    4.30
  -3   4   4    0.40    3.80
   2  -4  -4   11.50    5.50
  -2  -4   4    7.80    3.90
  -2  -4   4   13.40    4.70
  -2   4   4    7.20    4.60
  -2   4   4   10.60    5.50
   2   4  -4   10.50    5.00
   1  -4  -4    3.90    5.10
  -1  -4   4   14.40    5.80
  -1   4   4    7.30    5.30
   1   4  -4    8.20    5.90
   0  -4  -4 1212.38   66.89
   0  -4   4 1232.38   66.79
   0   4  -4 1281.87   67.39
   0   4   4 1100.59   66.59
   1  -4   4   13.00    6.30
  -1  -4  -4   13.40    3.90
  -1  -4  -4   14.60    7.40
  -1   4  -4    7.90    5.30
  -1   4  -4   11.00    6.20
   1   4   4   28.50    8.00
   2  -4   4   10.80    6.20
  -2  -4  -4    9.20    3.70
   2  -4   4    4.90    5.20
  -2   4  -4    8.70    3.00
   2   4   4    8.40    5.70
  -2   4  -4    8.40    4.60
  -2   4  -4    4.60    5.90
  -3  -4  -4    4.80    3.80
   3  -4   4   -0.60    4.90
  -3  -4  -4   -4.20    7.20
   3  -4   4    3.40    5.20
   3   4   4   24.20    9.40
  -3   4  -4    5.90    5.00
   3   4   4    0.50    3.70
  -3   4  -4   -3.10    2.30
  -3   4  -4    3.10    5.90
   4  -4   4  108.99   15.40
   4  -4   4  110.09   15.90
  -4  -4  -4  107.29   15.20
  -4   4  -4  106.59   11.90
  -4   4  -4  107.69   15.90
   4   4   4  101.59   13.20
  -4   4  -4  119.89   17.30
   4   4   4  108.49   14.80
   5  -4   4   64.79   12.10
  -5  -4  -4   61.19   12.20
   5  -4   4   46.20   10.70
   5   4   4   57.29   10.40
  -5   4  -4   46.90    9.20
   5   4   4   39.80    8.90
  -5   4  -4   62.79   12.80
   6  -4   4   11.80    6.90
  -6  -4  -4   15.10    6.90
   6  -4   4    3.80    6.00
  -6   4  -4    4.10    5.40
   6   4   4   21.30    9.90
   6   4   4   17.80    6.50
  -6   4  -4   13.30    7.60
   6   4   4   13.00    7.50
   7  -4   4  112.19   18.70
  -7  -4  -4  111.29   16.00
   7  -4   4  120.09   17.00
   7   4   4   77.89   14.30
   7   4   4  127.19   19.80
  -7   4  -4   86.09   15.40
   7   4   4   93.09   14.70
  -7   4  -4  120.89   18.60
  -8  -4  -4   32.40   10.20
   8  -4   4   54.09   13.80
   8  -4   4   41.90   12.80
   8  -4   4   19.50    8.80
   8   4   4   41.80   12.00
  -8   4  -4   38.20   10.90
   8   4   4   38.10   13.20
  -8   4  -4   36.40   11.50
   8   4   4   27.10    9.10
  -9  -4  -4  221.78   22.10
  -9  -4  -4  245.08   32.30
   9  -4   4  247.98   31.50
   9  -4   4  286.27   24.00
   9  -4   4  280.07   29.60
  -9   4  -4  235.18   27.40
  -9   4  -4  244.88   23.80
   9   4   4  278.77   27.30
   9   4   4  230.98   32.40
   9   4   4  226.78   22.10
 -10  -4  -4    0.70    5.80
  10  -4   4    7.80    6.40
  10  -4   4  -15.00    5.90
  10   4   4   -3.80    4.80
  10   4   4    8.40   11.70
 -10   4  -4    7.90    7.00
  10   4   4   -1.10    9.00
 -11  -4  -4   52.59   11.60
  11  -4   4   27.90    8.80
  11  -4   4   31.20   14.00
  11   4   4   44.70    9.70
  11   4   4   75.59   19.20
  12  -4   4   -7.00    8.20
  12  -4   4   -9.40    7.20
 -12  -4  -4   -7.80    6.40
  12   4   4   23.40   13.10
  12   4   4    6.70    6.70
  10  -5  -4   20.50   13.20
  10  -5  -4    7.60    3.80
  10  -5  -4   21.70    3.90
   9  -5  -4   33.10    6.80
   9  -5  -4   28.80   13.40
  -9  -5   4    6.10    9.50
  -8  -5   4   66.79   16.00
   8  -5  -4   96.99   13.00
   8  -5  -4  112.19   13.60
  -8  -5   4  148.39   24.40
   7  -5  -4    4.80    3.80
   7  -5  -4   11.50    6.80
   7  -5  -4   13.70    9.30
  -7  -5   4   10.30    7.10
   7  -5  -4   28.30   10.60
  -7  -5   4    0.50    8.00
  -7   5   4   20.50   12.20
  -6  -5   4   -1.70    5.60
  -6  -5   4   -0.50    3.10
   6  -5  -4    5.00    6.60
  -6  -5   4    3.80    2.90
   6  -5  -4    2.00    4.40
  -6  -5   4    2.80    5.60
  -6   5   4    8.00    8.50
  -5  -5   4  366.46   30.90
  -5  -5   4  402.46   30.20
  -5  -5   4  412.76   24.70
  -5  -5   4  364.06   24.20
  -5   5   4  404.16   32.20
  -4  -5   4    4.10    4.00
  -4  -5   4    1.90    5.00
  -4  -5   4    1.60    2.80
  -4  -5   4    4.90    5.50
  -4   5   4    6.40    6.60
  -3  -5   4  732.03   43.10
  -3  -5   4  774.72   43.00
  -3   5   4  685.43   44.10
   2  -5  -4  102.39   17.50
  -2  -5   4  101.99   11.80
  -2  -5   4  110.49   10.20
  -2   5   4  116.99   12.40
  -2   5   4   88.59   13.10
   2   5  -4   99.59   12.00
  -1  -5   4 1345.67   78.79
  -1  -5   4 1511.35   74.29
   1  -5  -4 1464.45   80.59
   1   5  -4 1555.14   79.89
  -1   5   4 1503.95   77.49
  -1   5   4 1354.96   79.59
   0  -5   4    3.20    5.10
   0  -5  -4   -2.40    5.40
   0   5  -4   -0.10    3.70
   0   5   4    1.50    4.90
   1  -5   4 1346.37   77.99
  -1  -5  -4 1424.06   78.49
  -1  -5  -4 1470.15   72.69
  -1   5  -4 1403.36   78.79
  -1   5  -4 1348.17   76.19
   1   5   4 1480.75   79.49
   2  -5   4  103.79   14.50
  -2  -5  -4  167.38   22.30
   2  -5   4  113.89   14.20
  -2  -5  -4   98.89    9.50
  -2   5  -4  118.69   15.80
   2   5   4  159.08   18.20
  -2   5  -4  108.59   12.70
  -3  -5  -4  769.32   45.30
   3  -5   4  702.23   44.00
   3  -5   4  685.13   43.20
   3   5   4  653.03   39.00
  -3   5  -4  687.73   44.30
   3   5   4  636.64   43.00
  -3   5  -4  695.13   43.10
   4  -5   4    4.70    6.10
  -4  -5  -4    2.50    6.30
   4  -5   4    4.90    5.00
  -4   5  -4   -5.30    4.20
   4   5   4    3.40    3.50
  -4   5  -4   -2.90    5.10
   4   5   4   -4.30    3.50
   5  -5   4  377.26   31.10
  -5  -5  -4  402.16   30.20
   5  -5   4  430.56   31.30
   5   5   4  359.56   29.00
   5   5   4  401.86   28.50
   5   5   4  427.56   30.70
  -5   5  -4  415.66   31.30
  -6  -5  -4    0.80    6.70
   6  -5   4    2.90    5.50
   6  -5   4    3.30    5.60
   6   5   4   -3.10    4.60
   6   5   4   -1.60    5.30
  -6   5  -4   -2.10    4.70
   6   5   4   -1.80    4.40
  -7  -5  -4    0.20    8.80
   7  -5   4    3.60    7.90
   7  -5   4   10.50    6.60
  -7   5  -4   -2.50    6.00
   7   5   4    5.60    7.00
   7   5   4    9.20    7.20
   7   5   4   17.60    8.70
  -8  -5  -4   97.69   16.20
   8  -5   4  119.49   23.40
   8  -5   4   77.69   14.50
   8   5   4   58.69   15.50
   8   5   4   88.79   15.80
  -8   5  -4   62.79   13.60
   8   5   4   99.39   16.20
   9  -5   4   27.00    9.70
   9  -5   4   25.30   14.20
   9  -5   4   35.10   13.20
  -9  -5  -4   13.00    7.70
   9   5   4   14.50    7.70
  -9   5  -4   24.40    8.60
   9   5   4   23.60    8.70
   9   5   4   11.70   12.10
 -10  -5  -4   29.80   10.30
  10  -5   4   22.40    8.00
  10  -5   4   28.40   11.80
  10   5   4   17.90   12.40
 -10   5  -4   15.20   10.30
  10   5   4   24.20   10.80
  10   5   4    0.00   10.10
  11  -5   4   16.30   13.40
  11  -5   4   22.00    9.00
 -11  -5  -4   14.10    9.50
  11   5   4   23.40   10.70
  11   5   4   18.20   12.70
  12  -5   4   -6.20    8.20
  12  -5   4    7.90   11.30
 -12  -5  -4    3.70    7.10
  12   5   4   -1.10    4.80
  12   5   4   -1.80   11.80
  11  -6  -4   26.90    5.00
  10  -6  -4   26.00    8.30
  10  -6  -4   44.40    7.90
  10  -6  -4   48.80   17.30
  -9  -6   4   10.20   10.50
   9  -6  -4   23.00    7.70
  -9  -6   4   26.30   10.70
   9  -6  -4   16.00    6.30
   9  -6  -4   29.50   12.60
  -8  -6   4    8.90   11.10
   8  -6  -4   26.50   11.70
  -8  -6   4   16.10    9.70
   8  -6  -4   16.10    7.10
   8  -6  -4   22.30    6.40
   7  -6  -4  584.04   45.20
  -7  -6   4  549.15   32.20
  -7  -6   4  537.35   42.60
   7  -6  -4  580.54   37.70
   7  -6  -4  592.94   44.80
  -7  -6   4  622.24   46.30
   7  -6  -4  541.05   36.80
  -7  -6   4  565.14   32.60
   6  -6  -4   30.40   11.60
  -6  -6   4   17.40    8.70
  -6  -6   4   19.00    5.70
  -6  -6   4   14.60    4.80
   6  -6  -4   13.70    6.60
   6  -6  -4   14.80    6.00
  -6  -6   4    9.30    9.00
  -6   6   4   20.40   10.40
  -5  -6   4  670.43   48.00
  -5  -6   4  777.12   43.50
  -5  -6   4  758.42   47.90
   5  -6  -4  767.42   46.60
  -5  -6   4  755.02   43.30
  -5   6   4  690.93   49.40
  -4  -6   4    8.30    6.40
  -4  -6   4   22.80    7.10
  -4  -6   4   28.60    7.50
   4  -6  -4   12.70    6.10
  -4  -6   4   18.50    6.90
  -4   6   4   25.60    9.40
  -3  -6   4  540.35   31.20
   3  -6  -4  472.35   32.80
  -3  -6   4  476.35   31.20
  -3   6   4  399.86   35.00
  -3   6   4  441.56   32.30
   2  -6  -4 1654.43   91.89
  -2  -6   4 1761.32   87.19
  -2  -6   4 1529.15   89.89
  -2   6   4 1690.33   91.69
  -2   6   4 1684.03   89.69
  -1  -6   4  798.42   41.50
  -1  -6   4  770.62   47.30
   1  -6  -4  736.83   47.80
  -1   6   4  744.73   43.70
   1   6  -4  860.31   48.20
  -1   6   4  739.53   47.70
   0  -6   4 6417.76  334.47
   0  -6  -4 6838.02  335.87
   0   6   4 7126.89  336.07
   0   6  -4 6299.17  334.27
   0   6  -4 6576.44  331.17
  -1  -6  -4  732.53   46.10
  -1  -6  -4  701.93   38.70
   1  -6   4  724.83   45.60
  -1   6  -4  728.43   45.90
   1   6   4  747.13   46.10
  -1   6  -4  744.73   43.40
   2  -6   4 1664.73   87.89
  -2  -6  -4 1543.25   82.39
  -2  -6  -4 1703.33   90.39
   2  -6   4 1420.06   88.99
   2   6   4 1681.83   90.89
  -2   6  -4 1670.13   87.99
  -2   6  -4 1672.53   90.59
   3  -6   4  418.46   33.20
   3  -6   4  452.85   32.50
  -3  -6  -4  447.06   33.90
   3   6   4  503.15   34.70
  -3   6  -4  507.55   35.00
   3   6   4  485.25   28.20
  -3   6  -4  511.35   33.40
   4  -6   4   18.50    8.00
   4  -6   4   10.10    6.50
  -4  -6  -4   17.30    8.10
   4   6   4    9.00    6.90
  -4   6  -4   18.30    8.50
   4   6   4   11.80    5.60
   4   6   4   12.40    5.00
   5  -6   4  716.73   49.20
   5  -6   4  711.53   48.90
  -5  -6  -4  724.13   48.10
   5   6   4  656.83   47.80
   5   6   4  902.51   48.10
  -5   6  -4  784.72   49.90
   5   6   4  744.63   45.20
   6  -6   4   16.50    8.30
   6  -6   4    6.80    7.30
  -6  -6  -4    6.20    9.10
   6   6   4    6.20    7.30
   6   6   4   11.90    7.40
   6   6   4    4.00    5.50
  -6   6  -4   12.10    7.70
  -7  -6  -4  563.14   40.50
   7  -6   4  583.74   41.60
   7  -6   4  603.04   44.50
   7   6   4  580.14   40.00
   7   6   4  562.84   40.40
  -7   6  -4  525.15   40.20
   8  -6   4    8.60   12.30
  -8  -6  -4   19.50    9.90
   8  -6   4   20.80    9.90
   8  -6   4   34.30   10.10
   8   6   4   26.40    8.40
   8   6   4   17.20   11.40
  -8   6  -4   14.50    9.40
   9  -6   4   28.10   15.80
   9  -6   4   29.80   12.20
  -9  -6  -4   15.70    9.30
   9  -6   4   32.40   10.20
   9   6   4   10.60    7.00
  -9   6  -4   17.20   10.40
   9   6   4   23.90   11.00
   9   6   4   21.20   11.70
  10  -6   4   39.70   15.60
  10  -6   4   41.70   10.60
 -10  -6  -4   24.90    9.30
  10   6   4   21.10   11.70
  10   6   4   25.30    9.40
  11  -6   4   61.39   13.30
  11  -6   4   24.70   11.90
 -11  -6  -4   31.30   10.70
  11   6   4   27.20    9.80
  11   6   4   32.20   13.60
  11  -7  -4    5.80   11.80
  11  -7  -4    9.30    4.80
  10  -7  -4   31.00    7.70
  10  -7  -4   13.30   10.10
  10  -7  -4    3.90    5.70
   9  -7  -4  342.37   35.00
   9  -7  -4  338.07   26.50
   9  -7  -4  332.17   25.30
  -9  -7   4  345.37   34.80
  -9  -7   4  293.47   33.70
  -8  -7   4   71.29   17.20
  -8  -7   4   63.39    8.60
   8  -7  -4   85.09   14.20
   8  -7  -4   34.40   12.50
  -8  -7   4   64.49    7.50
  -8  -7   4   84.69   18.40
   8  -7  -4   66.69   12.70
  -7  -7   4  309.17   30.00
   7  -7  -4  286.17   24.80
   7  -7  -4  300.77   29.80
   7  -7  -4  301.77   25.40
  -7  -7   4  328.77   22.50
  -7  -7   4  335.07   21.90
  -7  -7   4  297.57   31.00
   6  -7  -4  491.15   35.60
  -6  -7   4  473.75   31.90
   6  -7  -4  473.25   34.30
   6  -7  -4  455.35   38.40
  -6  -7   4  546.45   32.40
  -6  -7   4  490.15   38.80
  -6  -7   4  526.55   38.10
  -5  -7   4   91.69   13.00
  -5  -7   4   90.09   13.80
  -5  -7   4  105.29   15.80
  -5  -7   4   85.09   15.20
   5  -7  -4  118.19   17.30
  -5   7   4   73.19   15.50
  -4  -7   4  820.32   49.20
  -4  -7   4  874.71   51.89
   4  -7  -4  825.02   51.49
  -4  -7   4  761.52   48.90
  -4  -7   4  817.52   48.90
  -4   7   4  772.52   51.29
  -3  -7   4  502.55   32.30
   3  -7  -4  543.75   36.70
  -3  -7   4  559.64   34.90
  -3   7   4  433.66   33.40
  -2  -7   4  214.18   16.80
   2  -7  -4  219.78   21.60
  -2  -7   4  292.47   22.50
  -2   7   4  236.98   19.30
  -2   7   4  258.87   22.40
   1  -7  -4 8430.66  440.16
  -1  -7   4 7859.61  438.36
  -1   7   4 9999.00  434.96
  -1   7   4 8746.72  440.16
   0  -7  -4    2.00    6.50
   0  -7   4    4.60    6.60
   0   7   4   -1.00    2.70
   0   7   4    1.80    5.60
   0   7  -4    2.10    4.20
   0   7  -4   -2.10    6.20
  -1  -7  -4 7121.89  383.86
  -1  -7  -4 7432.06  393.86
   1  -7   4 8172.88  394.96
   1  -7   4 7869.21  383.56
  -1   7  -4 7354.06  393.86
   1   7   4 8553.14  395.66
  -1   7  -4 8346.87  390.86
   2  -7   4  265.97   23.00
   2  -7   4  268.77   15.90
   2  -7   4  263.57   20.90
  -2  -7  -4  227.28   22.00
  -2   7  -4  238.68   23.00
   2   7   4  248.68   22.60
  -2   7  -4  247.08   20.40
   3  -7   4  540.25   36.30
   3  -7   4  520.45   38.10
  -3  -7  -4  526.65   38.20
   3   7   4  589.94   38.90
  -3   7  -4  542.85   36.50
  -3   7  -4  522.05   38.30
   4  -7   4  826.32   51.99
   4  -7   4  735.63   56.49
  -4  -7  -4  813.92   53.29
  -4   7  -4  813.22   53.29
   4   7   4  914.21   48.10
   4   7   4  836.72   52.69
   4   7   4  772.22   46.00
   5  -7   4  106.49   17.80
   5  -7   4   86.29   14.10
  -5  -7  -4   72.89   14.90
   5   7   4   66.99   11.50
  -5   7  -4   58.89   13.60
   5   7   4   69.49   13.50
   5   7   4   71.19   12.70
   6  -7   4  503.75   38.10
   6  -7   4  416.96   36.10
  -6  -7  -4  503.25   36.90
   6   7   4  491.15   33.50
   6   7   4  436.76   34.20
  -6   7  -4  567.64   39.10
   7  -7   4  298.77   28.70
   7  -7   4  274.67   31.60
  -7  -7  -4  312.57   30.20
   7  -7   4  337.47   30.80
   7   7   4  332.97   27.00
   7   7   4  287.67   27.70
  -7   7  -4  337.27   29.90
   7   7   4  316.27   27.40
   8  -7   4   39.50   17.00
   8  -7   4   75.39   16.40
  -8  -7  -4   73.69   16.10
   8  -7   4   68.99   15.70
  -8   7  -4   80.19   18.00
   8   7   4   76.69   14.20
   8   7   4   73.09   14.80
   8   7   4   71.29   16.80
  -9  -7  -4  311.67   27.70
   9  -7   4  277.37   32.00
   9  -7   4  274.47   34.70
   9  -7   4  293.37   27.90
   9   7   4  233.38   24.50
   9   7   4  334.27   33.00
   9   7   4  389.46   31.00
 -10  -7  -4    5.50    7.20
  10  -7   4   22.50   12.40
  10  -7   4   26.30   10.50
  10   7   4    8.40    6.30
  10   7   4   22.70   15.70
  10   7   4    3.70    7.90
  11  -7   4   27.50   12.00
 -11  -7  -4   17.50    7.90
  11   7   4    7.30    7.60
  11   7   4   -0.80    9.60
  11  -8  -4    1.10    6.40
  11  -8  -4   26.80    8.10
  11  -8  -4   23.20   15.90
  10  -8  -4    5.90    5.60
  10  -8  -4    7.30    7.30
  10  -8  -4    3.90   12.20
   9  -8  -4   36.80   12.90
  -9  -8   4   28.00    5.20
   9  -8  -4   28.30   10.00
  -9  -8   4   19.80   12.20
   9  -8  -4   54.89   12.00
  -9  -8   4   56.59   17.20
   8  -8  -4    2.60    5.90
  -8  -8   4   12.30   10.40
   8  -8  -4    3.70    5.60
  -8  -8   4   10.30    5.20
   8  -8  -4    5.80    9.40
  -8  -8   4   11.60    6.60
  -8  -8   4   -1.00    9.90
   7  -8  -4  469.35   36.00
   7  -8  -4  458.65   40.80
  -7  -8   4  516.35   32.30
  -7  -8   4  520.75   40.30
  -7  -8   4  482.55   33.20
  -7  -8   4  469.05   39.80
   7  -8  -4  521.15   40.80
  -6  -8   4    7.70    5.40
   6  -8  -4   -3.30    4.30
  -6  -8   4   -1.60    5.40
  -6  -8   4    8.40    6.10
  -6  -8   4    1.50    6.80
  -5  -8   4  310.07   24.30
  -5  -8   4  298.57   25.60
  -5  -8   4  332.77   27.20
   5  -8  -4  297.67   26.50
  -5  -8   4  257.77   22.90
  -4  -8   4  157.28   17.40
  -4  -8   4  159.98   17.10
  -4  -8   4  147.09   16.30
   4  -8  -4  153.28   18.40
  -4  -8   4  167.98   16.90
  -3  -8   4  253.57   19.90
  -3  -8   4  276.17   22.90
  -3  -8   4  263.67   22.90
   3  -8  -4  207.98   22.70
  -3   8   4  260.67   22.00
   2  -8  -4  125.39   18.30
  -2  -8   4   82.89   15.10
  -2   8   4  100.59   16.20
  -2   8   4   74.59   11.10
   1  -8  -4  577.04   38.90
  -1  -8   4  532.25   37.10
  -1   8   4  457.45   30.10
   1   8  -4  551.44   33.20
  -1   8   4  522.45   37.80
   0  -8  -4    6.90    7.70
   0  -8   4   -5.90    5.80
   0   8   4    1.90    2.60
   0   8  -4    3.70    5.10
   0   8   4    8.20    6.40
   1  -8   4  682.53   42.50
  -1  -8  -4  548.85   40.40
  -1   8  -4  544.45   35.70
   1   8   4  531.45   39.90
  -2  -8  -4  119.89   18.10
   2  -8   4   87.99    8.20
   2  -8   4   76.99   21.30
  -2   8  -4   92.19   17.60
   2   8   4  103.99   17.10
  -2   8  -4   92.99   12.80
   3  -8   4  240.98   20.70
   3  -8   4  246.28   23.60
   3  -8   4  271.77   17.40
  -3  -8  -4  266.17   24.40
   3   8   4  182.18   14.90
  -3   8  -4  243.78   21.50
  -3   8  -4  240.88   24.00
   4  -8   4  164.28   19.10
  -4  -8  -4  163.58   22.60
   4  -8   4  170.98   18.20
   4   8   4  125.99   13.20
   4   8   4  180.78   19.50
  -4   8  -4  173.88   20.40
   4   8   4  157.58   12.80
   5  -8   4  294.57   27.40
  -5  -8  -4  299.67   27.60
   5  -8   4  281.27   26.50
   5   8   4  276.57   22.10
   5   8   4  233.98   20.00
  -5   8  -4  279.07   27.20
   5   8   4  310.47   26.70
   6  -8   4   15.30    8.40
   6  -8   4   16.90    8.20
  -6  -8  -4   -4.50    7.30
   6   8   4   10.50    7.30
   6   8   4   -0.10    5.00
  -6   8  -4    9.80    8.30
   6   8   4    4.80    5.40
  -7  -8  -4  472.25   37.60
   7  -8   4  446.26   38.10
   7  -8   4  523.85   44.00
   7  -8   4  543.05   41.50
   7   8   4  420.56   36.50
   7   8   4  510.55   37.20
   7   8   4  494.25   35.00
  -8  -8  -4   23.50   11.00
   8  -8   4    3.70    6.40
   8  -8   4   15.70    9.60
   8  -8   4   17.30   13.20
   8   8   4   19.30    8.80
   8   8   4   -1.30    6.00
   8   8   4   16.40    8.70
   9  -8   4   32.00   13.10
  -9  -8  -4   11.80   10.00
   9  -8   4   46.10   15.00
   9   8   4   48.40   12.20
   9   8   4   42.60   14.10
   9   8   4   25.10    8.60
 -10  -8  -4   11.80    8.70
  10  -8   4   20.70    8.90
  10  -8   4   14.80   12.70
  10   8   4    5.00    6.40
  10   8   4    3.30    8.70
  10   8   4   20.90   12.80
 -11  -8  -4    4.00    9.20
  11  -8   4   28.90   14.70
  11  -8   4   14.80   12.30
  11   8   4    9.00   12.60
  11   8   4   14.50    9.10
  11   8   4  -28.00   17.50
  10  -9  -4   62.29   13.00
  10  -9  -4   65.49   18.10
  10  -9  -4   73.09   15.00
   9  -9  -4   50.39   11.80
  -9  -9   4   36.20    6.40
  -9  -9   4   61.69   15.90
   9  -9  -4   49.60   15.80
  -9  -9   4   44.70    8.70
  -9  -9   4   58.99   16.60
   9  -9  -4   27.90   11.00
  -8  -9   4   63.79   10.80
  -8  -9   4   52.89   14.60
   8  -9  -4   61.79   17.80
   8  -9  -4   53.39   13.10
   8  -9  -4   64.29   13.90
  -8  -9   4   53.79   10.30
  -8  -9   4   67.79   17.30
  -7  -9   4  181.28   18.80
  -7  -9   4  202.68   24.50
  -7  -9   4  183.48   18.60
   7  -9  -4  214.38   22.50
   7  -9  -4  196.78   27.70
  -7  -9   4  219.48   24.70
   7  -9  -4  259.97   23.30
  -6  -9   4   37.70   10.20
   6  -9  -4   26.30    8.80
   6  -9  -4   20.20    7.80
  -6  -9   4   26.10   10.10
  -6  -9   4   25.90   10.70
  -6  -9   4   15.10    8.30
   5  -9  -4  427.06   34.80
  -5  -9   4  432.96   33.60
  -5  -9   4  426.86   32.30
  -5  -9   4  514.25   34.00
  -5  -9   4  421.46   33.50
   4  -9  -4   -8.20    5.10
  -4  -9   4   -3.10    4.10
  -4  -9   4   -0.90    4.60
  -4  -9   4    4.20    5.70
  -4  -9   4    6.70    5.60
  -3  -9   4   17.00    7.00
  -3  -9   4    6.90    5.80
   3  -9  -4   20.50    9.80
   2  -9  -4   -7.10    4.50
  -2  -9   4   -2.50    5.60
   1  -9  -4  131.89   19.80
  -1   9   4  130.09   19.50
   1   9  -4  111.89   12.20
   0  -9  -4    8.70    7.90
   0  -9   4    2.30    6.90
   0   9   4   -1.80    5.20
   0   9  -4   -3.60    3.50
  -1  -9  -4   72.79   15.60
   1  -9   4  114.99   18.10
  -1   9  -4  101.69   13.00
   1   9   4  111.29   18.30
   2  -9   4   -2.60    2.00
   2  -9   4    3.80    7.80
  -2  -9  -4    1.10    7.00
   2   9   4   -3.10    4.80
  -2   9  -4   -2.30    4.20
  -3  -9  -4    2.10    6.30
   3  -9   4   14.20    8.50
   3  -9   4    5.80    5.40
   3  -9   4   16.60    4.90
   3   9   4   15.00    8.40
  -3   9  -4   15.80    7.30
   4  -9   4    3.60    7.00
   4  -9   4    3.40    4.80
  -4  -9  -4    8.90    8.60
   4  -9   4   12.30    5.90
   4   9   4    7.40    4.20
   4   9   4   -3.40    6.90
   5  -9   4  422.56   35.90
  -5  -9  -4  397.36   36.40
   5  -9   4  441.06   34.50
   5   9   4  444.56   35.90
   5   9   4  422.76   28.80
   5   9   4  437.76   27.60
   6  -9   4   32.50   10.20
   6  -9   4   26.70   11.80
  -6  -9  -4   32.70   15.90
   6   9   4   35.50    9.40
   6   9   4   27.80    7.30
   6   9   4   24.10   10.10
   7  -9   4  190.48   28.50
   7  -9   4  239.88   24.90
  -7  -9  -4  212.88   28.40
   7   9   4  206.88   19.90
   7   9   4  199.68   21.40
   7   9   4  199.88   23.20
   8  -9   4   40.30   12.50
  -8  -9  -4   45.70   14.70
   8  -9   4   73.49   15.50
   8  -9   4   55.89   17.20
   8   9   4   57.19   12.10
   8   9   4   72.09   15.80
   8   9   4   49.50   13.90
   9  -9   4   47.90   15.20
  -9  -9  -4   56.69   15.10
   9  -9   4   81.89   18.10
   9   9   4   31.90   11.50
   9   9   4   31.50   14.80
   9   9   4   46.70   11.80
  10  -9   4   82.09   18.20
 -10  -9  -4   59.59   16.30
  10  -9   4   70.69   19.50
  10   9   4   55.89   15.00
  10   9   4   75.79   20.00
  10   9   4   42.50   14.10
  10 -10  -4   13.10   13.00
  10 -10  -4   33.00   11.80
  10 -10  -4   16.80   12.10
  10 -10  -4    5.20    8.20
   9 -10  -4   21.10    9.30
   9 -10  -4   32.60   12.90
  -9 -10   4   31.10   20.20
  -9 -10   4   22.30    9.70
   9 -10  -4   13.80   10.40
  -9 -10   4   20.60    7.70
   8 -10  -4  227.98   24.80
   8 -10  -4  221.28   24.00
  -8 -10   4  255.77   22.40
  -8 -10   4  284.37   22.00
  -8 -10   4  239.98   27.10
  -8 -10   4  253.27   37.00
   8 -10  -4  233.08   33.60
  -7 -10   4   17.00    8.70
   7 -10  -4    9.50    7.80
  -7 -10   4    9.50    9.60
   7 -10  -4    2.00    8.70
  -7 -10   4    4.20    6.90
   7 -10  -4    9.10    7.20
  -7 -10   4   18.90   10.60
  -6 -10   4  161.78   22.70
  -6 -10   4  103.09   17.70
  -6 -10   4  121.99   17.80
  -6 -10   4  154.48   21.00
   6 -10  -4  139.29   20.40
   6 -10  -4  106.09   18.90
  -5 -10   4   25.80    9.10
  -5 -10   4    6.90    7.90
  -5 -10   4   24.30    8.70
   5 -10  -4   19.90    7.60
  -5 -10   4   14.20    8.80
   5 -10  -4   12.60    7.70
  -4 -10   4   16.80    8.60
  -4 -10   4   29.20    9.20
  -4 -10   4   33.00    9.30
  -4 -10   4   23.40    8.90
   4 -10  -4   27.50   11.90
  -3 -10   4    6.30    7.20
  -3 -10   4   -1.30    5.70
   3 -10  -4    0.40    6.90
  -2 -10   4   -3.40    6.10
   2 -10  -4    1.90    6.60
  -2 -10   4   -2.70    5.70
   2  10  -4   -0.90    4.90
  -1 -10   4   21.70   10.70
   1 -10  -4   13.10    3.80
   1 -10  -4    3.00    7.40
   1  10  -4   11.80    5.10
  -1  10   4    1.90    7.30
   0 -10   4  186.98   25.50
   0 -10  -4  166.08   23.60
   0  10   4  160.68   23.30
   0  10  -4  159.28   15.40
   1 -10   4    5.40    7.80
  -1 -10  -4   11.10    8.60
   1  10   4   -0.90    6.90
  -1  10  -4   23.00    6.60
   2 -10   4  -11.20    5.60
   2 -10   4    1.00    2.60
  -2 -10  -4    6.80    7.70
  -2  10  -4    3.50    5.00
   2  10   4   -0.50    5.90
   3 -10   4   -6.10    4.20
   3 -10   4    5.70    7.70
  -3 -10  -4   12.10    7.60
   3 -10   4    4.20    3.70
   3  10   4    1.80    7.00
   4 -10   4   28.30    7.00
  -4 -10  -4   39.00   13.80
   4 -10   4   39.90   10.10
   4 -10   4   43.30   13.00
   4  10   4   38.00   12.60
  -5 -10  -4   30.10   14.20
   5 -10   4   17.90    7.90
   5 -10   4   14.60   11.10
   5  10   4   10.30    8.20
  -6 -10  -4  100.39   20.20
   6 -10   4  171.78   25.30
   6 -10   4  129.39   20.10
   6  10   4   84.89   18.10
   7 -10   4    8.80    7.30
  -7 -10  -4   -2.40    8.90
   7 -10   4   20.60   11.50
   7 -10   4   17.30   10.50
   7  10   4   11.30    7.50
   7  10   4    0.50    6.90
   7  10   4   -0.30    6.00
  -8 -10  -4  241.18   26.70
   8 -10   4  257.67   28.70
   8 -10   4  264.87   46.80
   8 -10   4  272.97   37.90
   8  10   4  240.48   25.80
   8  10   4  268.47   23.70
   8  10   4  201.48   29.10
   9 -10   4   13.80   10.90
   9 -10   4  -13.60    8.10
  -9 -10  -4   35.80   14.50
   9  10   4   14.50    8.90
   9  10   4   16.90    8.60
 -10 -10  -4   -2.20    9.60
  10 -10   4   11.30   12.30
  10 -10   4   -8.30   12.70
  10  10   4   25.80   12.00
 -10 -11   4    3.60   10.10
  10 -11  -4  -19.30    7.40
 -10 -11   4    0.40    7.70
  10 -11  -4    3.70   10.50
  10 -11  -4   13.50   11.40
   9 -11  -4    1.60    9.30
   9 -11  -4   11.20   11.20
   9 -11  -4    9.90   12.50
   9 -11  -4   -2.00    8.60
  -9 -11   4    7.20    8.70
  -9 -11   4   15.30   10.50
  -8 -11   4   24.90   10.00
  -8 -11   4    6.00   11.40
   8 -11  -4   13.20   10.10
  -8 -11   4   13.00    9.70
  -8 -11   4   22.80   10.20
   8 -11  -4   -0.60    7.70
   8 -11  -4   13.40    9.30
   8 -11  -4    7.40   12.00
   7 -11  -4    5.50    7.50
  -7 -11   4  -13.60    6.60
  -7 -11   4    3.40    8.10
   7 -11  -4    3.60    7.40
   7 -11  -4    7.80    7.50
  -7 -11   4   -4.00    5.60
  -7 -11   4    4.30    6.50
  -6 -11   4   15.40    8.80
   6 -11  -4    4.00    6.60
  -6 -11   4   12.00    8.80
  -6 -11   4    2.60    8.00
  -6 -11   4   15.80    8.20
   6 -11  -4    2.30    6.80
  -5 -11   4   10.90    7.30
  -5 -11   4   10.00    7.60
   5 -11  -4   -1.80    7.00
  -5 -11   4   22.90    9.00
   5 -11  -4   14.00    8.90
  -5 -11   4    1.90    6.70
   4 -11  -4   86.89   18.80
  -4 -11   4  137.29   22.00
  -4 -11   4  149.49   16.20
  -4 -11   4  114.09   17.60
   3 -11  -4   42.70   13.70
  -3 -11   4   47.40   14.10
   3 -11  -4   53.89   10.10
  -3 -11   4   58.79   13.30
   2 -11  -4   30.00    6.20
   2 -11  -4   18.00    8.70
  -2 -11   4   29.10   10.40
  -2 -11   4   34.50   11.90
   2  11  -4   27.40    7.30
  -1 -11   4   53.69   14.00
  -1 -11   4   40.30   12.20
   1 -11  -4   18.10   10.90
   1 -11  -4   41.90    4.90
   1  11  -4   38.30    8.30
   0 -11  -4   -7.30    6.90
   0 -11   4   -9.10    6.80
   0  11   4    3.60    6.30
   0  11  -4    1.40    4.10
  -1 -11  -4   17.40   10.40
   1 -11   4   38.30   13.30
  -1  11  -4   50.09    9.70
   1  11   4   40.60   12.90
   2 -11   4   32.60   12.90
   2 -11   4   25.10    5.90
  -2 -11  -4   63.69   15.00
   2  11   4   21.20   11.20
  -2  11  -4   21.60    7.50
   3 -11   4   51.39    8.40
  -3 -11  -4   28.90   12.40
   3 -11   4   43.90   13.00
   3  11   4   45.90   13.40
   4 -11   4   96.59   15.20
   4 -11   4  147.79   22.40
  -4 -11  -4  115.39   21.40
   4 -11   4  113.49   21.50
   4  11   4  106.09   20.40
   5 -11   4   30.90   12.80
  -5 -11  -4   18.10   12.80
   5 -11   4   23.80    7.60
   5 -11   4    9.10    5.90
   5  11   4   22.70   11.80
   6 -11   4   50.29   14.20
  -6 -11  -4    2.90   11.40
   6 -11   4   -5.20    6.90
   6 -11   4   -1.00    6.00
   6  11   4    4.60    4.20
   6  11   4   -3.60    9.20
   7 -11   4    0.70    6.20
  -7 -11  -4   24.60   16.50
   7 -11   4   12.50   10.80
   7  11   4   -4.40    4.90
   7  11   4   -1.20    8.00
   8 -11   4    9.60    8.80
   8 -11   4   -0.80   12.90
   8 -11   4   12.30   12.10
   8  11   4   23.30    8.60
   8  11   4   13.10    9.50
   9 -11   4   12.60   10.50
  -9 -11  -4    5.80   11.90
   9  11   4    3.60    9.60
   9  11   4    4.60    8.40
 -10 -11  -4   13.60   12.20
  10 -11   4   20.10   16.20
  10  11   4   -1.90    9.10
  -9 -12   4    6.50    9.40
   9 -12  -4   -6.60    7.60
  -9 -12   4   -0.50   11.10
   9 -12  -4    2.50   12.40
   9 -12  -4    6.40    8.60
   9 -12  -4    7.70   10.00
   8 -12  -4   -3.40    8.60
   8 -12  -4   12.70    9.30
  -8 -12   4   37.40   12.60
  -8 -12   4   24.90   14.70
   8 -12  -4   16.40   11.90
  -8 -12   4   24.70   11.50
   8 -12  -4    9.50   10.30
  -7 -12   4   -9.80    9.20
  -7 -12   4    0.80    8.70
  -7 -12   4    2.10    8.20
   7 -12  -4    4.20   10.30
   7 -12  -4    8.70    8.70
   7 -12  -4    3.10    7.60
  -7 -12   4    4.10    8.20
  -6 -12   4   95.39   18.20
   6 -12  -4   87.19   16.20
   6 -12  -4  110.59   21.50
   6 -12  -4  108.19   19.70
  -6 -12   4   65.39   16.20
  -6 -12   4   98.19   16.80
  -6 -12   4   91.59   17.90
  -5 -12   4   83.89   14.30
   5 -12  -4   80.19   17.20
  -5 -12   4   82.89   16.60
   5 -12  -4   91.19   14.60
  -5 -12   4   91.99   16.70
  -5 -12   4   71.79   15.60
   5 -12  -4   86.29   18.80
  -4 -12   4    6.20    7.40
  -4 -12   4    6.30    7.40
   4 -12  -4    2.50    8.20
   4 -12  -4   -1.40    3.80
  -4 -12   4   -0.50    5.00
  -3 -12   4   94.79   17.70
  -3 -12   4  121.59   20.10
   3 -12  -4  127.59   13.50
   3 -12  -4  132.49   22.90
  -3 -12   4  117.09   15.90
   3  12  -4  154.88   14.50
   2 -12  -4  148.39   24.30
  -2 -12   4  158.18   23.80
   2 -12  -4  106.89   10.60
  -2 -12   4  126.69   21.50
   2  12  -4  106.69   12.30
   1 -12  -4   26.50   11.60
  -1 -12   4   14.70   10.00
  -1 -12   4    9.60    8.30
   1  12  -4    1.20    3.60
   0 -12   4   12.50    9.20
   0 -12   4    8.50   10.00
   0 -12  -4   18.10   11.80
   0  12  -4   16.60    6.50
  -1 -12  -4    4.20    6.90
   1 -12   4    3.80    7.30
  -1  12  -4    4.20    5.50
   2 -12   4  129.89   23.40
   2 -12   4  132.49   12.10
  -2 -12  -4  132.79   23.20
   2  12   4  113.79   20.50
  -3 -12  -4   98.69   19.30
   3 -12   4  188.88   27.30
   3 -12   4  127.69   12.60
   3  12   4  118.99   21.60
  -4 -12  -4   15.10    9.40
   4 -12   4    1.90    4.60
   4 -12   4   -8.60    3.80
   4 -12   4    4.40    9.50
   4  12   4    4.30    9.00
  -5 -12  -4   83.89   20.70
   5 -12   4   81.59   13.30
   5 -12   4  103.19   22.50
   5 -12   4   84.39   15.70
   5  12   4   62.19   17.60
  -6 -12  -4   96.09   21.20
   6 -12   4   88.79   18.30
   6 -12   4  110.59   23.00
   6 -12   4  104.79   18.00
   6  12   4   51.19   15.80
   7 -12   4    0.50   10.80
   7 -12   4    7.80    8.20
  -7 -12  -4   -6.10   11.80
   7 -12   4   -0.30    9.80
   7  12   4    1.60   10.00
   7  12   4    2.50    5.30
  -8 -12  -4   39.20   19.10
   8 -12   4    9.70    8.20
   8  12   4    8.60    7.20
   9 -12   4    1.40   11.60
  -9 -12  -4    5.50   11.60
   9  12   4    6.70    8.60
   8 -13  -4    9.40    8.70
  -8 -13   4   32.60   13.10
   8 -13  -4  -13.50    9.60
   8 -13  -4    9.40   11.60
   8 -13  -4   15.30   13.50
  -8 -13   4    4.10   13.10
   7 -13  -4   34.40   13.80
  -7 -13   4   27.70   10.80
  -7 -13   4    5.30    9.00
   7 -13  -4    5.30   11.20
  -7 -13   4   33.30   14.10
   7 -13  -4   24.30   12.10
   7 -13  -4    8.70    8.00
  -6 -13   4    7.80    9.00
   6 -13  -4    8.50    9.30
   6 -13  -4    7.60    7.20
  -6 -13   4  -13.80    6.60
   6 -13  -4   13.00   11.00
  -6 -13   4    3.60   10.60
  -6 -13   4    6.80    7.70
  -5 -13   4    6.30    5.70
  -5 -13   4    0.60    8.90
  -5 -13   4   -3.00    6.20
   5 -13  -4   -0.50    5.20
   5 -13  -4    1.40    8.70
   5 -13  -4  -12.40    7.90
  -5 -13   4   -6.30    5.20
   4 -13  -4   51.29   15.90
  -4 -13   4   64.59   16.00
  -4 -13   4   57.59   11.00
  -4 -13   4   74.29   17.20
   4 -13  -4   78.69   12.00
   4 -13  -4   63.59   17.40
   4  13  -4   49.50   11.00
   3 -13  -4   48.40   16.20
  -3 -13   4   46.10   14.60
  -3 -13   4   58.69   16.40
   3  13  -4   55.29    9.30
  -2 -13   4   36.60   12.10
   2 -13  -4    3.00   10.00
   2 -13  -4   17.40    4.30
  -2 -13   4   35.40   13.70
   2  13  -4   15.10    5.80
   1 -13  -4  152.58   25.40
  -1 -13   4  150.38   24.70
   1  13  -4  102.69   12.00
   0 -13   4    0.30    8.20
   0 -13   4   -1.90    7.50
   0 -13  -4   -6.50    7.40
   0  13  -4    3.80    4.50
   1 -13   4  104.89   20.60
   1 -13   4  126.39   23.00
  -1 -13  -4   98.39   19.60
   2 -13   4   22.60    6.50
  -2 -13  -4   18.40   10.90
  -3 -13  -4   51.69   16.80
   3 -13   4   54.19   15.00
   3 -13   4   52.19    9.10
   4 -13   4   91.29   21.20
   4 -13   4   78.99   12.10
  -4 -13  -4   76.29   18.90
  -5 -13  -4   14.30   10.70
   5 -13   4   -7.40   11.60
   5 -13   4  -14.30    6.30
   5 -13   4   -5.70    4.90
   5 -13   4   -5.00    5.80
   6 -13   4   -2.60    6.00
  -6 -13  -4    2.40   10.90
   6 -13   4   13.40   11.60
   7 -13   4    5.60    9.00
   7 -13   4    5.10   12.80
  -7 -13  -4   57.49   19.00
   8 -13   4   23.60   11.60
   8 -13   4   -1.90    9.50
  -8 -13  -4    9.90   12.70
   8 -14  -4   17.20    9.10
   8 -14  -4   -2.90    9.70
  -8 -14   4    9.00   14.60
   8 -14  -4   -0.20    9.60
  -8 -14   4    8.20   12.50
   7 -14  -4   34.70   11.20
  -7 -14   4   28.30   12.80
   7 -14  -4    7.20   10.00
  -7 -14   4   25.10   13.30
   7 -14  -4   12.10   11.00
  -7 -14   4   23.10   13.40
   6 -14  -4   -1.60    6.50
  -6 -14   4   13.40   10.40
  -6 -14   4   -4.20   12.40
  -6 -14   4   -0.20    9.40
  -6 -14   4   -2.70    5.70
   6 -14  -4   -0.10    7.60
  -5 -14   4    8.90   13.30
   5 -14  -4    7.20    9.30
   5 -14  -4   15.80    7.20
  -5 -14   4   -1.80    5.40
   5 -14  -4    3.70   14.50
  -5 -14   4    3.60    7.70
  -5 -14   4   -8.00    6.40
   4 -14  -4   10.90    6.60
  -4 -14   4   37.60   20.50
   4 -14  -4   37.50   15.50
   4 -14  -4   26.30   12.20
  -4 -14   4   17.50   11.70
  -4 -14   4   35.60   11.80
   4  14  -4   19.50    6.90
  -3 -14   4   39.60   14.70
  -3 -14   4   54.79    9.40
   3 -14  -4   47.50   16.20
   3 -14  -4   34.70    7.20
   3  14  -4   37.50    7.90
   2 -14  -4   84.69   20.60
  -2 -14   4  100.99   21.30
  -2 -14   4   84.09   18.70
   2  14  -4   96.49   11.00
  -1 -14   4    1.10    8.60
   1 -14  -4   -7.40    8.10
  -1 -14   4   26.10   13.50
   1  14  -4    5.70    4.20
   0 -14   4   71.59   18.00
   0 -14  -4   45.30   15.60
   0 -14   4   79.79   19.60
   1 -14   4   -8.60    8.50
  -1 -14  -4  -10.70    6.20
   1 -14   4   23.10   13.30
   2 -14   4   61.99   17.80
   2 -14   4   87.39   20.10
  -2 -14  -4   50.49   16.40
   2 -14   4   99.69   10.50
   3 -14   4   29.30   13.80
   3 -14   4   57.49   17.80
  -3 -14  -4   41.10   14.10
  -4 -14  -4   25.70   13.40
   4 -14   4   50.39   16.20
   4 -14   4   33.30   12.70
   4 -14   4   30.00    7.90
   5 -14   4  -15.70    6.20
   5 -14   4    9.20   10.50
   5 -14   4   14.80    6.80
  -5 -14  -4    8.70   11.60
   5 -14   4    3.50   11.10
   6 -14   4   -8.70    5.50
   6 -14   4    3.30   12.10
   6 -14   4   -1.20   11.20
  -6 -14  -4    3.50   12.90
   7 -14   4   42.00   13.10
  -7 -14  -4   35.00   19.20
   7 -14   4   33.10   14.80
   7 -14   4   25.80   12.90
  -8 -14  -4   19.20   17.90
   8 -14   4  -16.40    8.20
   8 -14   4   16.30   13.10
  -7 -15   4   13.80   13.10
  -7 -15   4    5.70   10.70
   7 -15  -4   13.60   11.30
   7 -15  -4   22.90   10.00
   7 -15  -4    1.50   10.40
  -7 -15   4    9.70   15.80
  -6 -15   4   16.40   16.40
   6 -15  -4   -6.50    5.30
  -6 -15   4  -13.10   10.80
   6 -15  -4   26.40   14.40
  -6 -15   4   11.30   10.00
  -5 -15   4    1.70   10.00
  -5 -15   4   27.90   17.60
  -5 -15   4   57.79   16.40
   5 -15  -4   37.40   13.10
   5 -15  -4   32.40    7.90
   5  15  -4   27.10    7.40
   4 -15  -4    5.00    5.70
  -4 -15   4   14.00    9.80
  -4 -15   4   20.50   11.40
  -4 -15   4   -4.80    4.60
   4 -15  -4    8.40   11.10
   4  15  -4   -1.40    4.20
   3 -15  -4   30.40   14.80
  -3 -15   4   15.20   13.20
   3 -15  -4    2.60    4.30
  -3 -15   4    1.50    4.30
  -3 -15   4    0.50    9.10
   3  15  -4   10.30    5.10
   2 -15  -4   24.50   12.30
  -2 -15   4    9.10   11.10
  -2 -15   4   13.70   13.40
  -2 -15   4   10.30    4.80
   2  15  -4   21.70    5.50
   1 -15  -4  -13.30    6.20
  -1 -15   4    9.00    9.40
  -1 -15   4  -13.10    9.20
   0 -15  -4   13.30   11.90
   0 -15   4  -12.50    7.50
   1 -15   4    4.70   10.60
  -1 -15  -4    0.50   10.90
   2 -15   4   32.20   14.90
   2 -15   4   11.10    5.60
  -2 -15  -4   10.60   11.40
   3 -15   4    4.50    5.10
   3 -15   4   11.20    7.20
  -3 -15  -4    5.00   10.20
   3 -15   4    5.30   10.90
  -4 -15  -4   -3.90   10.50
   4 -15   4   -4.70    8.40
   4 -15   4    0.40    9.50
   4 -15   4   -2.30    4.30
  -5 -15  -4   37.90   17.00
   5 -15   4   22.30   12.80
   5 -15   4   29.00   14.20
   5 -15   4   32.20    9.20
   6 -15   4   20.30   13.50
   6 -15   4   -1.80    9.00
   6 -15   4    3.20   12.30
  -6 -15  -4   50.29   22.60
  -7 -15  -4    5.40   18.50
   7 -15   4  -12.80    7.20
  -6 -16   4   14.70   13.20
   6 -16  -4    4.60    7.80
   6 -16  -4    4.70   13.60
   6  16  -4   -0.80    6.80
  -5 -16   4   -0.10    9.90
   5 -16  -4   13.60   13.90
  -5 -16   4    0.90   11.10
   5 -16  -4    7.30    6.90
   5  16  -4    0.70    4.50
  -4 -16   4   14.90   11.30
   4 -16  -4    0.40    5.00
   4 -16  -4   -9.90    9.40
  -3 -16   4   10.30   11.60
   3 -16  -4   11.00   13.30
   2 -16  -4    0.90   10.50
  -2 -16   4   -1.20    2.60
  -2 -16   4    4.70   10.00
   1 -16  -4   -1.70   11.80
  -1 -16   4    3.60    9.90
   0 -16   4    0.00    9.70
   0 -16  -4   -4.60    6.70
   1 -16   4   10.10   10.70
  -1 -16  -4   -4.70    6.50
   2 -16   4   17.10   11.30
  -2 -16  -4   -6.30    9.50
   2 -16   4   -0.70    5.70
  -3 -16  -4  -17.20    9.20
   3 -16   4   -7.90   10.40
   3 -16   4   -3.30    7.70
   3 -16   4    6.70    4.90
   4 -16   4    6.10   10.30
   4 -16   4    1.50    6.10
   4 -16   4    8.90    8.20
  -4 -16  -4   -4.10   10.50
  -5 -16  -4    2.30   15.20
   5 -16   4   15.80   13.80
   6 -16   4   -8.60    9.50
   6 -16   4   13.60   14.80
  -6 -16  -4   24.40   17.50
  -4 -17   4  -10.50    8.10
  -4 -17   4   -4.30   11.60
   4 -17  -4   -2.50   12.00
  -3 -17   4   -5.80   11.00
   2 -17  -4  -10.70   10.10
  -2 -17   4   10.90   11.00
   1 -17  -4  -10.70    9.30
  -1 -17   4    8.90   12.30
   0 -17  -4   -7.70   12.20
   0 -17   4    5.70    4.30
   0 -17   4   12.60   13.40
   1 -17   4    5.10   10.70
   1 -17   4   -6.40    4.90
  -1 -17  -4    1.00   12.90
   2 -17   4   15.00   13.40
  -2 -17  -4    6.40   15.20
   2 -17   4  -10.00    6.60
  -3 -17  -4   -4.50   12.40
   3 -17   4   -7.40    5.00
   3 -17   4    5.80    8.30
   3 -17   4    8.90   13.50
   4 -17   4   -7.30    9.40
   4 -17   4   -8.50    5.20
   4 -17   4   -9.30   11.30
   2 -18  -4  -10.70   10.50
  -2 -18   4    3.90   11.60
  -1 -18   4   -4.20    9.20
   1 -18  -4   -3.60   10.50
   0 -18   4   22.40   14.00
   0 -18  -4   -0.50   14.60
   1 -18   4   -0.20    4.40
  -1 -18  -4    9.90   12.30
   2 -18   4   -4.20   12.40
  -2 -18  -4    3.20   13.70
   2 -18   4   -6.50    5.70
 -10   0   5   -1.10    9.40
  -9   0   5   -1.00    8.70
  -8   0   5   -0.80    7.90
   8   0  -5    1.40    6.40
  -7   0   5    1.40    7.70
   7   0  -5   -9.80    5.50
  -6   0   5   -3.30    5.30
   6   0  -5    0.20    5.70
  -5   0   5    5.80    6.50
  -5   0   5    2.30    1.80
   5   0  -5    0.00    1.70
   5   0  -5    3.80    5.40
  -4   0   5    4.80    5.60
   4   0  -5    7.80    5.80
   4   0  -5   -2.30    2.30
  -4   0   5   -0.30    5.30
   3   0  -5    3.00    3.00
  -3   0   5    4.00    3.60
  -2   0   5   -4.00    3.20
   2   0  -5    0.80    3.20
   1   0  -5    1.60    3.80
  -1   0   5   -1.30    3.80
   0   0  -5    4.50    4.40
   0   0   5    1.80    4.60
  -1   0  -5   -1.90    4.50
  -1   0  -5   -4.30    3.40
   1   0   5   -1.10    4.70
   2   0   5    5.40    5.90
  -2   0  -5    3.20    4.50
  -2   0  -5   -5.10    4.00
   2   0   5   -5.40    3.90
   3   0   5    5.40    5.50
   3   0   5    0.40    4.90
  -3   0  -5   -2.20    4.30
  -4   0  -5    0.20    5.20
  -4   0  -5    0.60    4.70
   4   0   5    1.70    5.00
   4   0   5    3.00    5.80
   5   0   5   -5.60    3.70
  -5   0  -5   -2.80    4.90
   5   0   5    1.10    4.90
   6   0   5   -0.20    5.60
  -6   0  -5    6.90    7.00
   6   0   5    0.40    5.90
  -7   0  -5    1.20    5.00
   7   0   5    0.20    5.70
  -7   0  -5   -1.70    5.90
   7   0   5  -10.10    5.00
  -8   0  -5    6.00    8.40
   8   0   5   -4.50    8.40
   8   0   5   -0.30    6.50
   8   0   5   -0.90    5.60
  -8   0  -5    8.30    6.60
  -9   0  -5   -6.20    8.00
   9   0   5  -15.70    5.50
   9   0   5   26.70   12.30
  -9   0  -5    3.70    5.20
 -10   0  -5    2.80    7.30
 -10   0  -5    5.00    9.60
  10   0   5   -0.60    6.70
  10   0   5   -3.90    5.60
  10   0   5   19.20   15.40
 -11   0  -5    7.20    7.60
  11   0   5   -3.20    9.50
  11   0   5  -18.80    6.20
 -12   0  -5   22.20    9.10
 -10  -1   5   57.79   18.90
  -9  -1   5   29.30   13.20
  -9   1   5   36.60   15.10
   8  -1  -5  138.79   23.40
  -8  -1   5  162.28   26.90
  -8   1   5  208.68   31.50
   7  -1  -5  160.08   23.00
  -7  -1   5  142.49   24.10
   7   1  -5  110.39   19.70
  -7   1   5  147.09   23.70
   6  -1  -5   75.39   14.90
  -6  -1   5   76.89   16.30
  -6   1   5   71.49   16.10
   6   1  -5   53.99   12.70
   5  -1  -5  113.69    8.60
   5  -1  -5  118.29   17.10
  -5  -1   5  134.99   19.50
   5   1  -5   90.29   14.80
  -5   1   5  102.79    8.60
  -5   1   5  113.99   18.40
  -4  -1   5 1386.76   76.79
  -4  -1   5 1167.18   67.79
   4  -1  -5 1270.27   67.79
   4  -1  -5 1225.98   73.69
  -4   1   5 1279.17   76.09
   4   1  -5 1469.65   75.09
  -4   1   5 1277.67   67.79
   4   1  -5 1360.76   66.89
  -3  -1   5   14.40    5.10
   3  -1  -5   20.00    5.60
   3   1  -5   19.50    6.60
   3   1  -5   24.10    5.20
  -3   1   5   24.00    6.30
   2  -1  -5 3086.09  152.68
  -2  -1   5 2971.80  152.08
  -2   1   5 3035.10  152.68
   2   1  -5 2926.61  151.98
  -1  -1   5 3087.49  153.38
   1  -1  -5 3020.60  153.68
   1   1  -5 3095.79  153.48
  -1   1   5 2860.61  153.48
   0  -1   5   -1.30    3.60
   0  -1  -5   -1.40    4.60
   0   1  -5    3.70    5.10
   0   1   5    0.30    4.20
  -1  -1  -5 2556.34  137.09
  -1  -1  -5 2536.55  138.29
   1  -1   5 3077.59  139.59
  -1   1  -5 2737.83  138.79
   1   1   5 2546.35  137.99
  -1   1  -5 2656.13  137.79
  -2  -1  -5 3224.18  157.48
   2  -1   5 2850.01  157.48
   2  -1   5 3178.38  158.48
  -2  -1  -5 3106.59  158.18
  -2   1  -5 3032.60  157.88
   2   1   5 2974.20  157.08
  -2   1  -5 2995.20  158.28
   2   1   5 3198.58  158.08
   3  -1   5   17.20    7.30
  -3  -1  -5    9.20    9.10
  -3  -1  -5   13.70    5.90
   3  -1   5   18.80    7.60
  -3   1  -5   24.90    7.10
  -3   1  -5   16.00    6.90
   3   1   5   22.40    7.20
   4  -1   5 1377.26   75.49
  -4  -1  -5 1397.46   74.09
   4  -1   5 1238.18   73.19
  -4  -1  -5 1408.46   74.39
  -4   1  -5 1265.67   74.09
  -4   1  -5 1285.27   74.19
   4   1   5 1341.17   73.39
   4   1   5 1170.98   73.19
   5  -1   5   93.19   15.40
  -5  -1  -5  111.59   15.10
   5  -1   5  129.19   17.10
   5   1   5   97.99   15.40
   5   1   5  112.79   13.50
  -5   1  -5  105.89   15.60
   6  -1   5   62.89   12.80
  -6  -1  -5   66.89   12.70
   6  -1   5   46.90   11.80
   6   1   5   51.79   11.40
  -6   1  -5   64.59   12.30
   6   1   5   64.49   12.60
  -6   1  -5   82.99   15.20
   7  -1   5  142.69   21.40
   7  -1   5  141.99   19.60
  -7  -1  -5  144.49   17.30
   7   1   5  105.39   16.90
  -7   1  -5  152.48   21.90
   7   1   5  142.49   21.50
  -7   1  -5  146.99   19.50
   8  -1   5  164.58   18.80
  -8  -1  -5  152.08   22.30
   8  -1   5  188.98   28.60
   8  -1   5  194.18   27.10
  -8  -1  -5  148.99   18.30
   8   1   5  208.58   28.40
   8   1   5  164.28   18.50
  -8   1  -5  164.88   23.20
  -8   1  -5  173.58   19.50
   8   1   5  198.38   22.70
   9  -1   5   30.10   10.30
  -9  -1  -5   32.30    9.60
   9  -1   5   18.10    8.70
  -9  -1  -5   37.50   14.10
  -9   1  -5   31.60   10.40
  -9   1  -5   36.70   13.60
   9   1   5   33.10   13.00
   9   1   5   28.20   13.70
   9   1   5   46.80   15.20
  10  -1   5   23.40   14.80
 -10  -1  -5   47.30   14.60
  10  -1   5   30.80   13.10
 -10  -1  -5   36.20   10.20
  10  -1   5   35.40   10.80
  10   1   5   15.60    9.00
 -10   1  -5   64.79   13.70
  10   1   5   16.00   14.10
 -10   1  -5   24.10   11.80
  10   1   5   36.10   12.80
  11  -1   5  -14.10    7.40
  11  -1   5   -9.50    6.20
 -11  -1  -5   -1.70    6.10
  11   1   5   -9.40    5.70
 -11   1  -5    2.30    7.60
  11   1   5   -9.20    8.30
  12  -1   5   18.40    9.70
 -12  -1  -5   49.60   12.10
  12  -1   5   44.00   17.60
  12   1   5   30.20   17.70
 -12   1  -5   67.29   13.50
 -10  -2   5   17.90   12.60
   9  -2  -5   31.30   13.50
  -9  -2   5   20.10   11.10
  -9   2   5   19.00   11.70
   8  -2  -5    5.20    8.40
  -8  -2   5   25.70   13.10
  -8   2   5   22.70   10.60
  -7  -2   5  196.28   24.80
   7  -2  -5  228.98   25.00
  -7   2   5  234.58   26.90
   6  -2  -5   99.79    8.20
   6  -2  -5   92.59    7.90
   6  -2  -5  118.49   19.80
  -6  -2   5   99.59   18.60
  -6   2   5  108.19   20.00
   6   2  -5   88.49   15.30
   5  -2  -5  272.67   17.80
  -5  -2   5  294.87   15.40
  -5  -2   5  226.78   24.70
   5  -2  -5  279.17   25.00
   5   2  -5  278.57   24.00
  -5   2   5  225.48   24.00
  -4  -2   5    3.50    5.10
  -4  -2   5   23.80    9.40
   4  -2  -5    8.10    3.90
   4   2  -5    7.60    3.60
  -4   2   5    5.20    3.80
  -4   2   5   14.60    8.00
   4   2  -5    0.80    4.50
  -3  -2   5  600.44   36.70
   3  -2  -5  619.74   37.40
  -3   2   5  718.13   43.10
  -3   2   5  689.73   38.30
   3   2  -5  633.14   39.50
   3   2  -5  640.54   36.30
   2  -2  -5  106.79   11.30
  -2  -2   5  112.59   10.90
   2   2  -5  111.19   11.20
  -2   2   5  100.69   11.40
   2   2  -5  140.39   11.80
   1  -2  -5  314.47   23.20
  -1  -2   5  375.86   23.60
   1   2  -5  359.16   23.70
  -1   2   5  342.87   23.60
   0  -2   5   48.90    8.50
   0  -2  -5   43.60    8.50
   0   2  -5   41.30    8.80
   0   2   5   49.80    9.60
  -1  -2  -5  326.47   23.70
   1  -2   5  345.77   23.90
  -1  -2  -5  341.07   22.40
   1   2   5  321.77   24.00
  -1   2  -5  335.37   23.10
  -1   2  -5  322.47   23.90
  -2  -2  -5  111.79   11.90
  -2  -2  -5  118.39   14.00
   2  -2   5  114.09   13.10
   2   2   5  114.79   13.40
  -2   2  -5  118.49   13.80
  -2   2  -5  120.39   13.40
   3  -2   5  640.74   39.40
  -3  -2  -5  581.44   40.30
  -3  -2  -5  580.74   37.20
   3  -2   5  633.64   39.40
  -3   2  -5  618.64   38.90
   3   2   5  593.54   39.00
  -3   2  -5  659.13   39.80
   3   2   5  587.34   37.60
   4  -2   5   23.90    8.10
  -4  -2  -5   11.70    5.70
   4  -2   5   13.40    7.50
  -4  -2  -5   -9.50    6.70
  -4   2  -5    9.10    6.20
  -4   2  -5   17.20    6.90
   4   2   5    6.70    6.00
   4   2   5    8.80    6.80
  -5  -2  -5  275.37   22.70
   5  -2   5  279.47   24.60
   5  -2   5  247.78   21.80
   5   2   5  275.57   23.30
  -5   2  -5  251.37   21.90
   5   2   5  234.08   22.00
  -5   2  -5  271.77   23.00
  -6  -2  -5  111.19   16.60
   6  -2   5   83.09   14.10
   6  -2   5   91.89   16.30
  -6   2  -5   75.09   13.70
   6   2   5   77.39   14.10
   6   2   5  135.59   17.60
  -6   2  -5  137.79   18.70
   7  -2   5  207.48   20.10
  -7  -2  -5  184.58   19.70
   7  -2   5  201.18   22.80
  -7   2  -5  199.18   20.50
  -7   2  -5  195.88   21.50
   7   2   5  230.38   22.70
   7   2   5  159.58   21.10
  -8  -2  -5   22.00    9.20
   8  -2   5   21.30   10.50
   8  -2   5   22.90    9.70
   8   2   5   16.50    8.00
  -8   2  -5   11.20    8.20
  -8   2  -5   17.70    9.50
   8   2   5    8.30    9.60
   8   2   5   20.50   11.10
   9  -2   5   18.60   12.70
   9  -2   5    4.60    8.80
  -9  -2  -5   16.20    8.30
   9  -2   5   29.10    8.80
  -9  -2  -5    6.70   12.30
   9   2   5   22.00   13.60
   9   2   5    3.20    8.60
   9   2   5    9.80    9.20
  -9   2  -5   10.90    8.10
  -9   2  -5   28.10   12.50
 -10  -2  -5   16.10   12.80
 -10  -2  -5   12.80    7.50
  10  -2   5    4.90    6.70
  10  -2   5   47.80   15.40
 -10   2  -5   24.60    8.90
 -10   2  -5   21.00   14.00
  10   2   5   44.50   13.50
  10   2   5    5.50    7.20
  10   2   5   25.30   16.70
  11  -2   5   -5.40    6.40
  11  -2   5   15.30   12.80
 -11  -2  -5   -3.80    6.10
 -11   2  -5   10.40    8.10
  11   2   5   12.90   10.90
 -12  -2  -5   -3.50    8.20
  12  -2   5  -15.70    8.50
  12  -2   5  -10.00   10.90
  12   2   5   -0.50    9.20
  12   2   5    0.50    7.50
 -12   2  -5    1.40    8.10
 -10  -3   5   40.70   16.60
  10  -3  -5   48.50   14.90
   9  -3  -5   38.30   12.80
  -9  -3   5   15.90   10.90
  -9   3   5   30.20   14.70
  -8  -3   5   41.60   14.80
   8  -3  -5   64.29   16.60
  -8   3   5   25.90   11.70
  -7  -3   5   -3.50    6.40
   7  -3  -5    0.20    2.50
   7  -3  -5   -3.00    6.90
   7  -3  -5    2.70    3.10
  -7   3   5   -5.40    5.80
   6  -3  -5   15.40    4.90
   6  -3  -5   15.50    4.80
  -6  -3   5   18.40    8.60
   6  -3  -5    6.90    7.00
  -6   3   5    6.90    9.10
  -5  -3   5  289.87   18.50
   5  -3  -5  286.17   26.50
   5  -3  -5  335.37   21.60
  -5  -3   5  325.07   28.50
  -5   3   5  330.37   28.70
  -4  -3   5   45.70    6.80
   4  -3  -5   40.60    7.70
   4   3  -5   47.10    7.20
  -4   3   5   43.20    8.00
  -4   3   5   54.09   12.80
   4   3  -5   50.79   10.10
   3  -3  -5  139.59   14.00
  -3  -3   5  127.19   11.40
  -3   3   5  117.99   11.90
   3   3  -5  126.69   13.10
   3   3  -5  106.09   10.80
  -3   3   5  127.39   15.30
   2  -3  -5 1037.30   56.69
  -2  -3   5  956.80   54.89
   2   3  -5  970.30   55.09
  -2   3   5 1074.29   56.59
   2   3  -5  948.31   54.09
   1  -3  -5  235.58   18.60
  -1  -3   5  206.78   17.20
   1   3  -5  205.78   16.90
  -1   3   5  214.38   17.90
   1   3  -5  209.48   14.10
   0  -3   5   -2.10    4.30
   0  -3  -5   -5.50    4.80
   0   3   5    0.00    5.40
   0   3  -5    0.30    4.80
  -1  -3  -5  215.58   16.10
  -1  -3  -5  180.78   17.90
   1  -3   5  221.58   18.50
  -1   3  -5  212.38   18.50
   1   3   5  210.28   18.10
  -1   3  -5  217.78   17.60
  -2  -3  -5 1000.70   55.69
   2  -3   5  999.20   58.69
   2  -3   5  999.00   58.19
  -2  -3  -5 1017.50   58.39
   2   3   5 1014.90   58.69
  -2   3  -5  984.00   58.69
  -2   3  -5 1070.69   58.39
   3  -3   5  171.28   19.70
  -3  -3  -5  157.98   13.70
   3  -3   5  156.48   16.20
  -3  -3  -5  139.19   17.60
  -3   3  -5  103.19   14.70
  -3   3  -5  102.89   15.20
   3   3   5  131.99   18.10
   3   3   5  151.68   14.40
  -4  -3  -5   54.09   12.00
   4  -3   5   41.90   11.10
  -4  -3  -5   35.50    8.80
   4  -3   5   57.09   11.40
  -4   3  -5   47.10    8.50
  -4   3  -5   39.00    9.20
   4   3   5   39.00    8.60
   4   3   5   42.60   10.40
  -4   3  -5   45.00   10.00
  -5  -3  -5  314.07   25.80
   5  -3   5  324.07   26.00
   5  -3   5  340.97   27.60
   5   3   5  301.57   25.10
   5   3   5  319.77   25.40
  -5   3  -5  319.27   26.20
  -5   3  -5  317.07   24.60
   6  -3   5   16.00    7.60
  -6  -3  -5    1.50    4.70
   6  -3   5   10.50    8.00
   6   3   5    8.60    6.50
  -6   3  -5    7.50    6.90
  -6   3  -5   19.50    8.00
   6   3   5    9.60    6.80
   7  -3   5    2.30    5.80
   7  -3   5    4.80    6.90
  -7  -3  -5   -3.50    5.00
   7   3   5   -3.50    5.30
   7   3   5    1.60    5.10
  -7   3  -5   12.50    7.10
  -7   3  -5   -3.30    6.00
   7   3   5    2.70    6.80
  -8  -3  -5   56.79   12.20
   8  -3   5   45.80   12.30
   8  -3   5   65.09   18.10
   8  -3   5   51.09   12.30
   8   3   5   50.99   14.30
  -8   3  -5   62.29   14.80
  -8   3  -5   63.09   14.00
   8   3   5   44.20   12.50
   8   3   5   36.30   10.40
   9  -3   5    8.30   12.50
   9  -3   5   27.20   11.60
  -9  -3  -5   31.70   10.00
   9  -3   5   21.60    8.80
  -9  -3  -5   13.60   11.60
   9   3   5   10.90    9.10
  -9   3  -5   18.30    9.30
  -9   3  -5   24.30   12.10
   9   3   5   29.10   12.90
 -10  -3  -5   40.10   11.60
  10  -3   5   37.80   11.50
  10  -3   5   32.30   12.90
  10   3   5   18.40   10.90
  10   3   5   13.30   15.00
 -10   3  -5   39.50   15.80
 -10   3  -5   65.59   13.60
  10   3   5   10.50    9.10
 -11  -3  -5    1.00    6.30
  11  -3   5   -9.80    6.50
  11  -3   5    4.70   10.20
  11   3   5  -10.60    8.50
 -11   3  -5   13.30    6.50
  11   3   5   -9.90    6.60
  12  -3   5  -10.10    6.80
  12  -3   5  -24.30    9.30
 -12  -3  -5   -0.20    7.50
  12   3   5   27.20   13.80
  12   3   5   -0.90    6.30
 -12   3  -5    9.20    8.70
  10  -4  -5   19.30   11.90
 -10  -4   5   27.30   14.40
   9  -4  -5   21.30   10.40
   9  -4  -5   27.00    3.80
  -9  -4   5   13.90   12.10
   8  -4  -5   55.59    7.80
   8  -4  -5   37.50    7.20
  -8  -4   5   47.40   16.30
   8  -4  -5   50.69   15.90
  -8   4   5   28.30   12.00
   7  -4  -5    9.60    4.60
   7  -4  -5   12.00    9.10
  -7  -4   5    4.80    8.30
  -7  -4   5    9.10    8.90
   7  -4  -5    7.30    4.20
  -7   4   5   18.80   10.00
  -6  -4   5    2.20    5.40
  -6  -4   5    2.20    2.20
  -6  -4   5    4.00    2.60
   6  -4  -5    8.30    4.20
   6  -4  -5   13.20    8.50
  -6  -4   5   -1.60    5.90
  -6   4   5   -3.30    8.30
  -5  -4   5  489.65   37.80
  -5  -4   5  431.06   33.80
   5  -4  -5  471.35   30.80
  -5  -4   5  489.95   28.50
  -5  -4   5  540.65   29.00
  -5   4   5  501.35   38.80
  -4  -4   5   27.80    8.30
   4  -4  -5   39.90    7.90
  -4  -4   5   39.20    7.20
  -4   4   5   37.60    8.30
  -4   4   5   32.20    9.60
  -3  -4   5 1258.07   67.99
   3  -4  -5 1212.48   69.09
   3   4  -5 1315.07   68.09
  -3   4   5 1240.28   69.49
  -3   4   5 1258.07   72.49
  -2  -4   5   -1.10    3.80
   2  -4  -5   10.70    6.50
  -2   4   5    5.00    5.40
   2   4  -5   10.20    5.20
   1  -4  -5   11.20    6.60
  -1  -4   5   19.50    6.80
  -1   4   5   12.20    6.60
   1   4  -5   27.70    7.70
   0  -4  -5 2028.90  111.59
   0  -4   5 2098.69  110.99
   0   4  -5 2012.40  113.39
   0   4   5 2235.48  112.19
  -1  -4  -5   18.20    5.10
   1  -4   5   16.40    6.90
  -1  -4  -5   10.80    7.20
   1   4   5   23.00    8.50
  -1   4  -5   18.60    6.70
  -1   4  -5   22.70    8.30
  -2  -4  -5    8.50    4.10
   2  -4   5   23.60    8.50
   2  -4   5   22.00    7.90
  -2  -4  -5   23.20   13.20
   2   4   5   50.59   12.70
  -2   4  -5   15.90    7.30
  -2   4  -5   11.70    3.10
  -2   4  -5    4.90    5.40
   3  -4   5 1333.87   72.79
  -3  -4  -5 1197.38   67.59
  -3  -4  -5 1220.08   71.19
   3  -4   5 1248.78   71.29
  -3   4  -5 1192.38   70.59
   3   4   5 1284.17   67.99
  -3   4  -5 1181.68   66.09
   3   4   5 1369.76   71.79
  -3   4  -5 1228.58   71.79
  -4  -4  -5   35.80   10.50
   4  -4   5   46.10   10.80
   4  -4   5   29.40    8.80
  -4   4  -5   28.80    9.50
   4   4   5   37.50    9.20
   4   4   5   26.90    7.10
  -4   4  -5   27.00    8.60
  -4   4  -5   26.90    6.90
   5  -4   5  496.35   35.50
  -5  -4  -5  462.85   35.40
   5  -4   5  512.75   37.10
  -5   4  -5  534.75   34.30
   5   4   5  466.15   33.70
   5   4   5  500.95   34.80
  -5   4  -5  495.45   36.40
   6  -4   5    2.90    5.80
   6  -4   5    2.40    7.00
  -6  -4  -5    3.90    7.20
  -6   4  -5   16.80    7.70
   6   4   5   -1.50    5.80
  -6   4  -5    2.90    6.40
   6   4   5   11.10    6.60
   7  -4   5   32.70   10.10
   7  -4   5   10.50    8.10
  -7  -4  -5   -3.40    6.80
   7   4   5    8.10    6.90
  -7   4  -5   10.30    6.90
   7   4   5    7.50    8.10
  -7   4  -5   13.60    7.80
   7   4   5   13.50    8.40
  -8  -4  -5   39.40   11.50
   8  -4   5   46.30   11.20
   8  -4   5   26.20   12.80
   8  -4   5   47.60   14.80
   8   4   5   25.80   10.00
  -8   4  -5   33.10   10.70
  -8   4  -5   39.30   12.40
   8   4   5   55.89   14.40
   9  -4   5   34.90   12.40
  -9  -4  -5   16.30    9.50
   9  -4   5   34.80   10.80
   9  -4   5   13.30   13.50
  -9   4  -5   30.10   10.90
   9   4   5   26.30   14.10
  -9   4  -5    9.00   10.10
   9   4   5   17.90    9.30
   9   4   5   17.90    8.60
  10  -4   5   32.80    9.00
 -10  -4  -5   49.00   12.60
  10  -4   5   23.20   13.10
  10   4   5   31.50   17.00
  10   4   5   23.60    9.70
 -10   4  -5   27.00   10.70
 -10   4  -5   39.10   15.90
  10   4   5   31.10   11.90
 -11  -4  -5   14.20    9.20
  11  -4   5    0.40    8.20
  11  -4   5   30.80   15.20
 -11   4  -5   33.10   10.50
  11   4   5   13.70    8.30
  11   4   5    5.50   11.60
 -12  -4  -5   15.10    8.30
  12  -4   5   -9.10   11.40
  12  -4   5   21.30   10.30
  12   4   5   -9.60   10.90
  12   4   5   -9.20    6.40
  10  -5  -5    4.50    9.30
 -10  -5   5  -18.30   10.60
  -9  -5   5   27.00   14.40
   9  -5  -5   25.30    5.70
   9  -5  -5   13.20    4.90
   9  -5  -5   11.70   10.40
  -9  -5   5   18.10   12.10
  -8  -5   5   66.19   17.70
   8  -5  -5   18.10    5.90
  -8  -5   5   12.00   10.10
   8  -5  -5   44.70    8.60
   8  -5  -5   33.40   12.10
   7  -5  -5   19.10    9.30
  -7  -5   5   37.90   11.30
   7  -5  -5   61.19   10.20
  -7  -5   5   65.39   16.90
  -7   5   5   23.90   12.10
  -6  -5   5    5.30    3.50
  -6  -5   5   15.60    8.60
   6  -5  -5   10.70    5.40
  -6  -5   5   27.00    9.60
  -6  -5   5    7.70    3.80
   6  -5  -5   14.30    9.20
  -6   5   5   12.60   10.20
  -5  -5   5   10.80    7.90
  -5  -5   5    7.50    4.40
  -5  -5   5    7.80    4.40
  -5  -5   5    0.50    6.20
   5  -5  -5    3.50    4.70
  -5   5   5    8.80    8.50
  -4  -5   5  196.08   16.30
   4  -5  -5  203.98   18.30
  -4  -5   5  221.88   19.40
  -4   5   5  243.48   22.60
  -4   5   5  205.48   18.40
  -3  -5   5  524.85   33.20
   3  -5  -5  605.24   36.10
  -3  -5   5  511.35   33.20
   3   5  -5  503.05   33.10
  -3   5   5  507.65   35.80
  -3   5   5  555.34   35.30
   2  -5  -5  680.73   41.90
  -2  -5   5  664.53   40.80
  -2   5   5  648.84   41.20
   2   5  -5  643.74   40.40
  -2   5   5  698.03   42.00
  -1  -5   5   31.80    7.80
   1  -5  -5    7.50    8.20
   1   5  -5   21.70    7.40
  -1   5   5   24.90    7.60
   0  -5   5    4.30    5.60
   0  -5  -5   47.60   13.60
   0   5   5   19.90    8.50
  -1  -5  -5   26.60    5.50
  -1  -5  -5   19.30   12.30
   1  -5   5   20.00    8.10
  -1   5  -5   29.40    7.40
   1   5   5   54.79   11.20
  -1   5  -5   17.20    7.60
   2  -5   5  655.63   41.80
   2  -5   5  678.43   43.20
  -2  -5  -5  626.74   37.50
  -2  -5  -5  739.23   44.60
  -2   5  -5  641.24   43.40
   2   5   5  694.13   43.50
  -2   5  -5  634.04   41.20
  -3  -5  -5  527.35   32.30
   3  -5   5  578.54   37.80
  -3  -5  -5  553.34   37.40
   3  -5   5  514.95   36.00
   3   5   5  566.84   37.70
  -3   5  -5  535.25   36.30
   3   5   5  516.15   32.60
  -3   5  -5  513.05   37.60
   4  -5   5  230.48   21.60
  -4  -5  -5  169.08   19.50
   4  -5   5  194.28   20.40
   4   5   5  197.38   20.20
  -4   5  -5  229.98   22.10
  -4   5  -5  202.08   16.30
  -4   5  -5  205.88   20.20
   4   5   5  223.58   20.00
   5  -5   5   12.90    6.90
   5  -5   5    0.40    4.90
  -5  -5  -5    3.80    7.30
   5   5   5    8.80    6.90
  -5   5  -5   11.80    8.80
   5   5   5    5.60    5.30
  -5   5  -5    8.80    5.30
  -6  -5  -5   -2.30   11.30
   6  -5   5    3.70    6.40
   6  -5   5   10.70    6.50
   6   5   5    9.20    6.90
   6   5   5   -0.10    6.00
  -6   5  -5    4.20    5.90
   6   5   5    9.20    7.20
  -6   5  -5    9.30    6.90
  -7  -5  -5   50.59   13.40
   7  -5   5   48.10   12.40
   7  -5   5   49.50   14.30
  -7   5  -5   54.69   12.80
  -7   5  -5   48.00   12.30
   7   5   5   31.30   11.70
   7   5   5   31.40   10.40
   8  -5   5   11.80    7.20
   8  -5   5   30.50   14.50
   8  -5   5   25.60    7.50
  -8  -5  -5   28.70   10.80
   8   5   5   30.00   10.20
  -8   5  -5   25.30   11.30
   8   5   5   31.50   11.30
   8   5   5   66.19   16.50
  -8   5  -5   35.50   10.90
   9  -5   5   10.80    9.10
   9  -5   5    8.90    6.90
  -9  -5  -5    8.80    7.20
   9  -5   5   25.00   14.50
   9   5   5   13.00    8.40
   9   5   5    2.50   11.30
  -9   5  -5   12.20    8.80
   9   5   5    8.60    9.90
  10  -5   5   35.20   10.40
 -10  -5  -5    9.10    6.70
  10  -5   5   -8.00    8.30
 -10   5  -5    3.30    7.50
  10   5   5    3.20    6.50
  10   5   5  -10.70   10.80
  10   5   5   10.70   11.20
 -11  -5  -5   33.20   10.80
  11  -5   5   48.50   16.90
  11   5   5   34.40    9.70
 -11   5  -5   58.19   14.70
  11   5   5   51.09   17.30
  11  -6  -5    9.30   12.00
  10  -6  -5    9.70   11.90
 -10  -6   5   16.90   13.40
  10  -6  -5    1.90    4.70
  10  -6  -5    7.60    5.10
  -9  -6   5   88.59   19.20
   9  -6  -5   75.39   11.30
  -9  -6   5   57.89   16.40
   9  -6  -5   75.59   11.80
   9  -6  -5   52.19   15.80
  -8  -6   5  195.58   28.20
   8  -6  -5  184.08   25.70
  -8  -6   5  185.88   28.90
   8  -6  -5  138.09   14.60
   8  -6  -5  140.39   14.80
   7  -6  -5   56.19   10.60
  -7  -6   5   47.60   13.30
   7  -6  -5   35.30   12.70
  -7  -6   5   36.30    6.00
  -7  -6   5   26.60   11.20
  -7  -6   5   48.00    6.80
   7  -6  -5   43.00    8.90
  -7   6   5   21.50   12.30
   6  -6  -5   57.89   13.70
  -6  -6   5   88.89    9.80
  -6  -6   5   61.09   15.10
  -6  -6   5  114.09   17.70
   6  -6  -5   83.49   13.50
  -6  -6   5   79.99    9.60
  -6   6   5  102.39   19.20
  -5  -6   5   11.80    5.30
   5  -6  -5    1.40    4.80
  -5  -6   5   10.10    4.80
  -5  -6   5    6.70    6.10
  -5  -6   5    4.80    6.50
  -5   6   5    3.40    7.30
   4  -6  -5   32.00    8.10
  -4  -6   5   26.20    6.80
  -4  -6   5   25.70    8.30
  -4   6   5   36.20   10.50
  -4   6   5   24.30    8.20
   3  -6  -5   16.50    7.80
  -3  -6   5   19.00    6.70
  -3  -6   5   20.00    6.20
  -3   6   5   19.10    7.40
  -3   6   5   19.30    7.40
   2  -6  -5  341.67   26.90
  -2  -6   5  337.07   22.10
  -2  -6   5  323.97   25.30
   2   6  -5  377.76   26.60
  -2   6   5  339.77   26.70
  -2   6   5  368.46   25.90
   1  -6  -5  166.18   17.60
  -1  -6   5  167.78   16.60
  -1   6   5  159.28   16.90
  -1   6   5  148.79   14.20
   1   6  -5  146.99   15.80
   0  -6  -5   89.89   14.50
   0  -6   5  150.58   18.40
   0   6  -5  118.99   13.40
   0   6   5  115.29   16.70
   0   6  -5  107.19   15.90
  -1  -6  -5  110.99   17.00
   1  -6   5  138.39   16.10
  -1  -6  -5  133.09   10.80
   1   6   5  137.19   19.10
  -1   6  -5  160.08   15.30
  -1   6  -5  137.39   19.30
  -2  -6  -5  337.57   21.70
   2  -6   5  326.57   27.50
  -2  -6  -5  318.77   27.70
  -2   6  -5  352.76   28.40
   2   6   5  381.66   28.70
  -2   6  -5  409.66   27.40
   3  -6   5    9.10    6.30
  -3  -6  -5    5.20    7.10
   3  -6   5    1.50    4.40
  -3   6  -5   15.60    8.50
  -3   6  -5   15.60    7.00
   3   6   5   27.80    8.60
   4  -6   5   13.20    8.90
   4  -6   5   31.70    9.60
  -4  -6  -5   20.30    9.50
  -4   6  -5   15.80    8.80
   4   6   5   26.60    6.80
  -4   6  -5   24.50    8.20
   4   6   5   37.00   10.90
  -5  -6  -5    1.60    7.00
   5  -6   5    4.30    6.70
   5  -6   5   12.60    7.30
   5   6   5    6.60    5.30
   5   6   5    8.60    7.50
  -5   6  -5    4.50    6.80
  -6  -6  -5   66.99   14.00
   6  -6   5   89.89   16.40
   6  -6   5   51.79   13.90
   6   6   5   53.69   11.00
  -6   6  -5  117.59   19.20
   6   6   5   87.09   14.20
   6   6   5   93.99   20.20
   7  -6   5   63.39   14.90
   7  -6   5   52.69   13.70
  -7  -6  -5   24.90   11.60
   7   6   5   38.50   11.00
   7   6   5   32.90   10.80
   7   6   5   58.09   12.80
  -7   6  -5   56.09   14.00
  -8  -6  -5  138.39   21.90
   8  -6   5  177.28   23.70
   8  -6   5  176.68   37.10
   8  -6   5  115.69   21.80
  -8   6  -5  175.28   20.70
   8   6   5  189.58   20.70
   8   6   5  117.29   21.40
   8   6   5  153.48   21.80
   9  -6   5   93.49   22.60
   9  -6   5  103.89   22.00
   9  -6   5   97.99   17.30
  -9  -6  -5   68.49   14.80
   9   6   5   53.49   12.90
  -9   6  -5   77.99   17.00
   9   6   5   82.69   16.20
   9   6   5   90.79   19.50
  10  -6   5   24.30   10.10
  10  -6   5    3.40   10.80
 -10  -6  -5    9.80    7.20
 -10   6  -5    7.60    9.20
  10   6   5   11.20    7.40
  10   6   5    6.90    9.40
  10   6   5   -1.90    9.70
  11  -6   5   12.40   10.20
 -11  -6  -5    1.90    8.30
  11   6   5    0.30    7.20
  11   6   5   -0.40    9.10
  11  -7  -5   -0.50   11.60
  11  -7  -5    2.00    3.90
  11  -7  -5  -10.10    3.70
 -10  -7   5   89.89   21.50
  10  -7  -5  135.99   26.40
  10  -7  -5  113.59   12.70
  10  -7  -5  107.79   12.70
  -9  -7   5   33.40   14.80
   9  -7  -5   45.80   14.80
   9  -7  -5   47.20   10.10
  -9  -7   5    9.60   12.00
   9  -7  -5   23.80    8.50
  -8  -7   5  103.09   21.00
   8  -7  -5  104.29   20.40
  -8  -7   5  120.19    9.80
  -8  -7   5   81.39   17.90
  -8  -7   5  112.99    9.30
   8  -7  -5  116.39   16.30
   8  -7  -5  130.39   17.40
   7  -7  -5   29.80   13.30
  -7  -7   5   15.70    5.20
  -7  -7   5   18.10   10.90
   7  -7  -5   28.20    9.00
  -7  -7   5   25.30    6.60
   7  -7  -5   15.30    7.20
  -7  -7   5    4.60    7.00
  -6  -7   5   28.70    6.10
  -6  -7   5    2.70    5.00
  -6  -7   5    6.00    8.30
  -6  -7   5    5.50    6.40
   6  -7  -5    7.50    5.60
  -6   7   5   14.80    9.30
   5  -7  -5   76.89   13.70
  -5  -7   5   89.99   17.00
  -5  -7   5   73.19   12.10
  -5  -7   5   88.99   12.60
  -5  -7   5   70.19   13.40
  -5   7   5   42.30   12.50
   4  -7  -5    6.20    4.60
  -4  -7   5   13.00    6.10
  -4  -7   5   12.10    5.90
  -4   7   5    2.50    6.80
   3  -7  -5   91.49   14.80
  -3  -7   5   89.59   10.70
  -3  -7   5  109.09   12.90
  -3   7   5   99.59   15.90
  -3   7   5  121.99   17.90
  -2  -7   5    2.00    5.30
  -2  -7   5    6.00    3.30
   2  -7  -5    9.60    6.70
  -2   7   5    1.80    4.90
  -2   7   5    8.10    6.00
   1  -7  -5    1.00    5.10
  -1  -7   5    5.50    2.70
  -1  -7   5    2.00    4.90
  -1   7   5    1.50    6.20
  -1   7   5   -0.30    3.40
   1   7  -5    9.20    6.70
   0  -7   5    4.20    5.70
   0  -7  -5   -1.20    5.60
   0   7  -5   -1.50    3.70
   0   7  -5    2.40    5.60
   0   7   5    2.00    5.60
   1  -7   5    4.10    5.40
  -1  -7  -5   -0.90    5.30
  -1  -7  -5    5.20    3.00
  -1   7  -5   -0.90    5.90
  -1   7  -5    8.00    4.80
   1   7   5   -4.90    5.00
  -2  -7  -5    0.70    6.50
   2  -7   5    3.40    6.20
  -2  -7  -5    7.00    3.10
  -2   7  -5    9.90    6.00
   2   7   5   -1.80    4.30
  -2   7  -5    1.20    6.20
   3  -7   5   81.29   13.20
   3  -7   5   89.29   16.80
  -3  -7  -5   93.39   16.30
   3   7   5   98.59   17.20
  -3   7  -5  103.39   16.80
  -3   7  -5  122.09   16.70
   4  -7   5    6.80    6.50
   4  -7   5   22.60    9.00
  -4  -7  -5   24.60   10.30
  -4   7  -5    5.10    7.80
   4   7   5   10.00    4.50
   5  -7   5   63.29   14.90
  -5  -7  -5  118.59   21.00
   5  -7   5   76.39   15.00
   5   7   5   51.39   13.90
   5   7   5   64.09   11.50
  -5   7  -5   99.49   18.60
   5   7   5   57.79   10.60
  -6  -7  -5   15.60   11.40
   6  -7   5   19.10   10.10
   6  -7   5   12.00    9.30
   6   7   5    9.50    7.50
  -6   7  -5    1.90    7.70
   6   7   5   21.30   10.10
   6   7   5    7.70    6.20
  -7  -7  -5   12.40    9.30
   7  -7   5   17.70   10.50
   7  -7   5   13.80   10.20
   7   7   5   16.80    7.70
  -7   7  -5   34.80   10.80
   7   7   5   33.60   11.60
   8  -7   5  123.19   23.00
  -8  -7  -5  103.69   18.90
   8  -7   5  101.39   20.00
   8  -7   5  117.79   20.30
   8   7   5  103.29   18.30
   8   7   5   95.19   16.70
   8   7   5  110.49   19.80
  -8   7  -5  176.88   25.90
   9  -7   5   47.70   14.50
  -9  -7  -5   17.30    9.50
   9  -7   5   27.10   13.70
   9   7   5   13.70    8.90
   9   7   5   36.90   11.40
  -9   7  -5   30.40   11.60
   9   7   5   38.50   13.70
  10  -7   5  125.99   20.10
  10  -7   5   65.79   18.80
 -10  -7  -5   96.89   17.30
  10   7   5   94.89   17.40
  10   7   5  100.09   25.60
  10   7   5  104.69   18.60
  11  -7   5    1.80   13.20
 -11  -7  -5    1.80    7.50
  11  -7   5  -12.10   10.70
  11   7   5    5.20   11.40
  11   7   5    6.20    7.70
  11  -8  -5  -16.20    5.20
  11  -8  -5   -1.30    6.20
  11  -8  -5  -14.60   10.50
  10  -8  -5    6.10    6.50
  10  -8  -5  -10.50   10.10
 -10  -8   5   36.10   14.00
  10  -8  -5   -4.30    5.00
   9  -8  -5   79.39   20.20
  -9  -8   5   91.09   21.50
  -9  -8   5   85.99   19.10
   9  -8  -5   72.69   14.30
   8  -8  -5   50.89    9.40
   8  -8  -5   54.49   12.80
  -8  -8   5   40.10    7.90
   8  -8  -5   42.60   14.70
  -8  -8   5   48.10   15.40
  -8  -8   5   52.09   15.20
  -7  -8   5  149.39   22.80
  -7  -8   5  124.89   20.30
   7  -8  -5  145.49   20.30
  -7  -8   5  109.99   12.70
   7  -8  -5  131.29   22.50
  -7  -8   5  119.59   21.80
   7  -8  -5  123.19   18.60
   6  -8  -5   -2.50    4.90
  -6  -8   5    1.50    7.10
  -6  -8   5    1.00    5.60
   6  -8  -5   -2.40    5.60
  -6  -8   5    2.90    3.80
  -6  -8   5   -2.80    4.50
  -5  -8   5  326.17   27.30
  -5  -8   5  317.87   29.20
   5  -8  -5  315.77   27.90
  -5  -8   5  351.86   26.10
  -5  -8   5  330.77   25.40
  -5   8   5  331.77   30.10
  -4  -8   5   31.40    8.50
  -4  -8   5   21.30    7.90
  -4  -8   5   16.90    7.80
   4  -8  -5   20.70    8.50
  -4   8   5   11.20    8.20
   3  -8  -5  225.18   22.40
  -3  -8   5  244.08   21.20
  -3  -8   5  231.98   18.10
  -3   8   5  205.08   19.70
  -3   8   5  211.88   23.20
   2  -8  -5   16.40    8.00
  -2  -8   5   10.30    4.60
  -2  -8   5    6.90    7.20
  -2   8   5   15.20    6.80
  -2   8   5    6.40    6.60
  -1  -8   5    0.20    5.30
  -1  -8   5   -0.70    2.30
   1  -8  -5   10.00    7.20
   1   8  -5    0.00    4.40
  -1   8   5   -1.60    5.40
  -1   8   5   -2.20    3.50
   0  -8  -5   51.29   12.00
   0  -8   5   56.79   11.80
   0   8  -5   37.40   11.80
   0   8  -5   38.30    8.30
   0   8   5   42.00    6.80
  -1  -8  -5    1.40    2.50
   1  -8   5   -2.20    4.60
  -1  -8  -5   -5.50    6.10
  -1   8  -5   10.90    8.70
   1   8   5    8.40    6.30
  -1   8  -5   -0.30    3.60
   2  -8   5    6.70    7.50
  -2  -8  -5    5.80    7.00
  -2   8  -5    4.00    5.60
   2   8   5    4.10    6.00
  -2   8  -5   25.10   10.30
  -3  -8  -5  196.08   22.60
   3  -8   5  195.38   22.10
   3  -8   5  202.08   20.20
  -3   8  -5  199.78   22.40
  -3   8  -5  219.48   20.70
   3   8   5  237.68   23.20
   4  -8   5   27.50    9.60
  -4  -8  -5   28.20   12.10
   4  -8   5   17.60    8.60
   4   8   5   34.30    7.30
  -4   8  -5   18.00    8.10
   4   8   5   28.30   10.40
  -4   8  -5   25.10   10.50
  -5  -8  -5  355.76   31.00
   5  -8   5  321.57   29.10
   5  -8   5  356.36   30.70
  -5   8  -5  386.26   31.50
   5   8   5  265.67   24.20
   5   8   5  313.57   29.10
   6  -8   5    8.30    8.70
  -6  -8  -5   -0.10    7.80
   6  -8   5   11.50    9.30
   6   8   5    3.70    5.90
   6   8   5   -4.30    4.80
   6   8   5    5.10    6.90
  -6   8  -5    1.60    6.70
  -7  -8  -5  124.19   21.00
   7  -8   5  107.19   20.20
   7  -8   5   83.59   21.50
   7   8   5  116.59   18.90
  -7   8  -5  129.69   21.90
   7   8   5  101.19   15.60
   7   8   5  124.09   21.60
   8  -8   5   27.10   15.70
  -8  -8  -5   37.90   14.10
   8  -8   5   65.39   15.60
   8  -8   5   60.09   17.00
   8   8   5   37.40   11.50
   8   8   5   33.60    9.40
   8   8   5   35.40   12.00
  -8   8  -5   62.89   14.50
   9  -8   5   88.79   20.60
  -9  -8  -5  123.19   20.40
   9  -8   5   72.69   16.60
   9   8   5   52.69   13.60
   9   8   5   86.29   18.40
   9   8   5   80.89   15.50
 -10  -8  -5   10.10    9.40
  10  -8   5    7.50    8.20
  10  -8   5    8.30    9.10
  10   8   5    2.20   10.90
  10   8   5   20.00   10.60
  10   8   5   12.00    9.60
 -11  -8  -5   17.40    8.40
  11  -8   5   11.60   10.80
  11  -8   5    4.30   11.50
  11   8   5   15.70    9.30
  11   8   5   32.00   13.10
  10  -9  -5    3.50    7.10
  10  -9  -5    1.70    6.40
  10  -9  -5   23.50   14.80
   9  -9  -5    7.00   10.80
  -9  -9   5   10.50    9.00
  -9  -9   5   -2.70    3.70
  -9  -9   5   10.30    5.20
   9  -9  -5   -0.60    6.50
   9  -9  -5   -1.40    6.60
  -9  -9   5   22.30   12.30
  -8  -9   5   14.10    7.30
   8  -9  -5   -6.10    8.80
  -8  -9   5   -6.20    6.00
   8  -9  -5  -12.70    4.80
  -8  -9   5   -0.20    7.80
  -8  -9   5    2.80    5.30
   8  -9  -5    0.40    5.80
   7  -9  -5    3.70    5.80
   7  -9  -5    6.70    8.80
  -7  -9   5   -7.40    7.90
  -7  -9   5    7.70    6.30
  -7  -9   5    3.80    8.80
   7  -9  -5    1.20    5.90
  -7  -9   5   14.30    7.00
  -6  -9   5   19.80    7.00
  -6  -9   5    5.00    7.80
  -6  -9   5    6.10    5.80
  -6  -9   5   11.70    8.20
   6  -9  -5    6.30    6.80
   6  -9  -5   16.80    7.50
  -5  -9   5   30.40    9.40
   5  -9  -5   35.70   10.80
  -5  -9   5   27.30    9.30
  -5  -9   5   36.00   11.60
  -4  -9   5   61.89   13.20
   4  -9  -5   59.79   14.70
  -4  -9   5   78.99   14.20
  -4  -9   5   58.49   11.40
  -4  -9   5   59.79   13.00
  -3  -9   5  320.27   23.50
  -3  -9   5  316.47   27.40
   3  -9  -5  306.57   28.50
  -3   9   5  335.37   26.00
  -2  -9   5   -3.70   10.60
   2  -9  -5    7.30    6.80
  -2  -9   5   -3.70    2.90
  -2   9   5    1.00    5.80
  -2   9   5    0.90    4.70
   1  -9  -5  273.27   25.80
  -1  -9   5  249.88   16.00
  -1  -9   5  263.67   24.90
   1   9  -5  269.47   20.50
  -1   9   5  221.08   17.30
  -1   9   5  243.38   24.70
   0  -9   5    2.30    6.90
   0  -9  -5   -2.20    4.80
   0   9   5    4.50    6.90
   0   9  -5   -9.40    3.20
   0   9   5   -0.40    2.40
   1  -9   5  203.38   23.00
  -1  -9  -5  256.77   24.40
  -1   9  -5  276.87   21.60
   1   9   5  210.28   23.90
   2  -9   5   -2.90    6.30
  -2  -9  -5   15.50    8.00
  -2   9  -5    7.50    4.80
  -2   9  -5   -3.90    6.20
   2   9   5    8.30    8.30
   3  -9   5  304.17   26.10
   3  -9   5  286.57   28.40
  -3  -9  -5  339.77   30.40
  -3   9  -5  308.17   25.90
  -3   9  -5  315.87   29.70
   3   9   5  309.87   29.10
   4  -9   5   59.19   14.40
   4  -9   5   43.40   11.10
  -4  -9  -5   53.19   15.20
   4   9   5   52.09    8.60
  -4   9  -5   54.09   16.10
   4   9   5   48.50   13.40
   5  -9   5   49.80   12.40
   5  -9   5   41.60   13.70
  -5  -9  -5   37.80   14.50
   5   9   5   44.10   13.50
  -5   9  -5   31.20   11.00
   5   9   5   28.80    7.80
   5   9   5   39.40    8.50
   6  -9   5   21.10    9.60
   6  -9   5    7.70    7.50
  -6  -9  -5    5.90   10.20
   6   9   5    7.00    6.20
   6   9   5   17.00    6.30
  -6   9  -5   11.40    8.00
   6   9   5    9.80    8.60
   7  -9   5   13.50    8.70
   7  -9   5   18.10    8.30
  -7  -9  -5    5.80    9.90
   7   9   5    6.60    6.80
   7   9   5   -2.50    6.90
   7   9   5    4.00    7.10
  -8  -9  -5   13.00    9.50
   8  -9   5   12.90    8.80
   8  -9   5    3.60   10.90
   8   9   5    5.30    6.70
   8   9   5    9.80    6.40
   8   9   5   -3.90    7.30
  -9  -9  -5   -0.40    9.40
   9  -9   5   11.30    9.60
   9  -9   5   -7.20   10.80
   9   9   5    0.70    9.50
   9   9   5   -0.50    7.00
   9   9   5    5.50    7.70
  10  -9   5   29.30   13.80
  10  -9   5   28.40   13.90
 -10  -9  -5   13.90   11.70
  10   9   5   24.00   11.90
  10   9   5   17.40   12.60
  10   9   5   24.70   11.90
  10 -10  -5   -9.20    8.30
  10 -10  -5   -9.50    5.90
   9 -10  -5   16.30   10.30
  -9 -10   5    9.30    6.70
  -9 -10   5   -1.80   14.80
   9 -10  -5   48.40   13.00
  -9 -10   5   10.40   10.10
   9 -10  -5    1.60    8.50
   8 -10  -5    3.80   11.00
  -8 -10   5   -0.40    5.20
   8 -10  -5   11.30    8.50
  -8 -10   5   14.90    9.10
  -8 -10   5   -1.40    6.40
   8 -10  -5    0.20    6.50
  -7 -10   5   30.30    8.60
   7 -10  -5   31.50   13.10
  -7 -10   5   28.80   13.60
   7 -10  -5   23.90   10.20
  -7 -10   5   20.80    9.50
   7 -10  -5   17.80    9.60
  -7 -10   5   28.20   12.60
   6 -10  -5  106.99   19.50
  -6 -10   5  128.99   20.10
  -6 -10   5  120.39   19.40
  -6 -10   5   97.39   15.90
  -6 -10   5  159.68   24.10
   6 -10  -5  109.09   19.80
  -5 -10   5  228.38   22.70
  -5 -10   5  199.38   21.70
  -5 -10   5  221.98   22.80
   5 -10  -5  200.88   23.30
  -5 -10   5  207.08   22.00
  -4 -10   5   74.59   12.80
  -4 -10   5   58.69   13.80
  -4 -10   5   45.90   12.70
   4 -10  -5   87.69   17.40
  -4 -10   5   66.59   14.50
   3 -10  -5  170.88   24.20
  -3 -10   5  107.09   14.40
  -3 -10   5  160.68   23.20
  -3 -10   5  119.09   19.30
  -2 -10   5  232.68   17.00
  -2 -10   5  234.28   23.60
   2 -10  -5  195.78   23.50
  -2  10   5  215.78   23.70
  -1 -10   5    2.40    2.60
   1 -10  -5    0.30    5.10
  -1 -10   5   -0.90    7.70
  -1  10   5    1.80    5.30
   1  10  -5    4.10    5.20
   0 -10   5 1218.08   72.29
   0 -10  -5  981.40   70.19
   0  10   5 1136.49   72.29
   0  10  -5 1189.48   65.39
   1 -10   5   -4.30    6.10
  -1 -10  -5    9.10    8.00
   1  10   5   -0.60    7.00
  -1  10  -5    3.00    3.60
   2 -10   5  247.08   25.40
  -2 -10  -5  278.57   27.40
  -2  10  -5  240.58   22.00
   2  10   5  261.27   26.50
  -3 -10  -5  115.89   19.90
   3 -10   5  118.09   19.90
   3  10   5  136.29   21.60
   4 -10   5   71.99   15.90
   4 -10   5   44.00   10.60
  -4 -10  -5   68.09   16.70
   4  10   5   59.59    7.20
   4  10   5   48.30   14.60
   5 -10   5  196.78   27.80
  -5 -10  -5  289.37   30.40
   5 -10   5  199.28   22.60
   5  10   5  207.08   24.30
   5  10   5  216.08   17.60
   6 -10   5   87.69   19.70
  -6 -10  -5  100.69   21.50
   6 -10   5  117.29   19.30
   6  10   5  116.89   13.50
   6  10   5  112.09   21.10
   6  10   5  115.19   15.80
   7 -10   5   15.80    9.60
  -7 -10  -5   23.30   12.50
   7  10   5    2.80    8.70
   7  10   5   35.10    9.40
   7  10   5   32.30    8.50
  -8 -10  -5   -8.90    8.70
   8 -10   5    6.80   10.50
   8 -10   5   -3.00   12.00
   8 -10   5   11.20   10.40
   8  10   5    4.30    8.50
   8  10   5   -6.20    6.00
   8  10   5   -9.90    7.70
  -9 -10  -5    1.50   14.30
   9 -10   5   12.50   11.30
   9 -10   5   28.40   13.00
   9  10   5   -5.20   10.50
   9  10   5   12.30   10.30
   9  10   5    7.60    8.10
 -10 -10  -5    2.60   10.50
  10  10   5  -29.10   12.80
  10  10   5    2.30   10.90
  10  10   5    5.40   11.40
  -9 -11   5   17.20   10.30
  -9 -11   5    0.80    7.10
  -9 -11   5   11.50   10.60
   9 -11  -5  -12.90    8.00
   9 -11  -5    8.30   11.60
   9 -11  -5  -14.10    9.20
   8 -11  -5   65.19   16.10
   8 -11  -5   77.89   29.60
  -8 -11   5   77.69   20.40
   8 -11  -5   71.49   18.70
  -8 -11   5   64.49   13.20
  -8 -11   5   92.29   18.80
  -7 -11   5   21.20    9.70
  -7 -11   5   -2.90    7.30
   7 -11  -5    9.60    9.50
  -7 -11   5   10.70    7.50
   7 -11  -5   17.30    9.60
  -7 -11   5   13.20   10.90
   7 -11  -5    9.10   10.30
  -6 -11   5  171.38   22.60
  -6 -11   5  113.89   19.30
  -6 -11   5  121.29   19.90
  -6 -11   5  112.49   17.60
   6 -11  -5  162.28   23.10
   6 -11  -5  140.79   21.90
   5 -11  -5   11.50    7.60
  -5 -11   5    3.00    7.30
  -5 -11   5    2.40    6.00
  -5 -11   5   13.00    8.90
  -5 -11   5   -0.40    5.50
  -4 -11   5  271.07   24.40
  -4 -11   5  260.57   22.40
  -4 -11   5  264.77   25.70
   4 -11  -5  228.68   26.80
  -4 -11   5  239.18   25.20
  -3 -11   5   36.40   11.90
  -3 -11   5   42.90   13.40
  -3 -11   5   58.89    9.70
   3 -11  -5   49.30   13.60
  -2 -11   5  203.28   22.50
  -2 -11   5  163.38   23.80
  -2 -11   5  147.69   14.10
   2 -11  -5  173.28   26.40
   2  11  -5  187.28   16.90
   1 -11  -5  165.58   25.60
   1 -11  -5  195.58   13.00
  -1 -11   5  175.28   25.00
  -1  11   5  185.08   26.90
   1  11  -5  181.48   17.70
   0 -11  -5   -4.50    6.60
   0 -11   5   -2.90    7.90
   0  11  -5   -1.30    4.40
   0  11   5    0.50    6.40
  -1 -11  -5  119.49   22.20
   1 -11   5  215.98   28.30
   1  11   5  233.08   25.10
  -1  11  -5  171.48   17.60
   2 -11   5  163.18   24.90
  -2 -11  -5  173.98   26.10
   2 -11   5  215.68   13.00
   2  11   5  167.78   25.90
  -2  11  -5  205.98   19.70
   3 -11   5   67.29   16.20
  -3 -11  -5   35.90   13.70
   3  11   5   40.70   13.90
  -4 -11  -5  271.47   30.00
   4 -11   5  258.07   24.80
   4 -11   5  269.77   29.40
   4  11   5  238.98   28.00
  -5 -11  -5    2.10   10.40
   5 -11   5    8.50   10.60
   5 -11   5    0.10    4.70
   5  11   5   -6.10    7.60
   6 -11   5  155.98   27.00
   6  11   5  160.38   25.10
   7 -11   5   24.10   13.40
   7 -11   5   29.20   11.40
   7 -11   5   17.30   10.60
  -7 -11  -5   47.10   17.60
   7  11   5    7.60    8.70
   7  11   5   19.80    7.30
   8 -11   5   80.39   17.50
  -8 -11  -5   99.29   20.00
   8 -11   5  101.79   26.80
   8  11   5  100.49   14.90
  -9 -11  -5    4.40   12.70
   9 -11   5    8.10   11.30
   9  11   5   20.20    9.40
   9  11   5   13.40   12.00
  -9 -12   5   -0.80    9.40
  -9 -12   5   20.20   11.90
   9 -12  -5   -5.40   13.20
   9 -12  -5  -21.20    7.80
   9 -12  -5    8.10   11.40
   9 -12  -5   -7.90    8.10
   8 -12  -5   16.50   10.20
  -8 -12   5   13.40    9.90
  -8 -12   5   26.60   11.10
   8 -12  -5   24.10   12.50
   8 -12  -5    5.50   11.30
   8 -12  -5   20.70   11.80
  -8 -12   5   20.10   14.90
  -8 -12   5   23.70   11.00
   7 -12  -5   -0.70    7.20
  -7 -12   5    2.70    7.90
   7 -12  -5    8.60    9.20
  -7 -12   5   -3.00    5.90
  -7 -12   5  -12.80    9.40
  -7 -12   5    2.30    8.40
   6 -12  -5   -0.60    9.00
  -6 -12   5    3.40    6.60
  -6 -12   5    0.60    8.80
  -6 -12   5    5.20    7.60
   6 -12  -5    4.20    7.80
  -6 -12   5    4.20    7.70
   5 -12  -5   47.60   13.00
  -5 -12   5   97.49   16.00
   5 -12  -5   90.49   18.90
  -5 -12   5   54.19   13.20
  -5 -12   5   88.79   16.40
  -5 -12   5   71.09   15.50
  -4 -12   5   26.70    8.40
  -4 -12   5   64.19   15.80
   4 -12  -5   45.40   15.00
  -4 -12   5   35.10   12.00
  -4 -12   5   37.90   10.50
  -3 -12   5  111.39   13.30
  -3 -12   5   62.29   15.90
   3 -12  -5  130.99   13.50
  -3 -12   5  107.19   18.60
   3  12  -5  120.19   15.90
   2 -12  -5   18.40    4.80
  -2 -12   5   14.30    5.10
   2 -12  -5   21.10   11.90
  -2 -12   5   -0.30    7.00
  -2 -12   5   14.20    9.80
   2  12  -5   24.00    7.60
  -1 -12   5   -7.90    7.30
   1 -12  -5   -7.90    5.60
   1  12  -5   -1.40    4.90
   0 -12   5  109.29   21.30
   0 -12  -5   76.69   18.40
   0  12   5   65.69   16.40
   0  12  -5   83.39   12.20
   1 -12   5   -4.10    7.00
  -1 -12  -5   -2.80    7.20
   1 -12   5    2.30    2.00
  -1  12  -5    0.60    5.00
   1  12   5   -5.80    6.80
   2 -12   5   23.00   12.00
   2 -12   5   20.40    3.70
  -2  12  -5   20.50    8.20
   2  12   5   27.80   13.10
  -3 -12  -5  111.49   21.90
   3 -12   5  142.19   24.60
   3  12   5  117.79   23.00
  -4 -12  -5   56.39   17.40
   4 -12   5   53.09   16.70
   4  12   5   27.50   12.50
   5 -12   5   44.70   12.60
  -5 -12  -5   53.69   15.50
   5 -12   5   42.30   16.30
   5  12   5   37.70   12.70
   6 -12   5    5.20   12.30
  -6 -12  -5   14.90   12.50
   6 -12   5    0.30    7.10
   6  12   5   -4.60    9.00
   7 -12   5    7.90   11.30
  -7 -12  -5   -8.10    9.70
   7 -12   5    1.20    7.00
   7  12   5    5.60   10.40
  -8 -12  -5   22.50   16.20
   8 -12   5    4.90    8.90
   8  12   5   20.90    8.80
   8  12   5   38.80   15.60
  -9 -12  -5   -5.00   13.80
   9 -12   5    0.50    8.80
   9  12   5   15.10   12.50
   9  12   5   14.20    8.40
  -8 -13   5   31.90   14.10
   8 -13  -5   -8.70    7.40
  -8 -13   5  -11.80   13.10
   8 -13  -5   -4.20    8.90
  -8 -13   5   -9.60    9.30
  -8 -13   5   -1.80   10.40
   8 -13  -5    4.00   10.20
   8 -13  -5  -38.70   17.50
   7 -13  -5    6.10    9.80
   7 -13  -5   -6.70    9.20
  -7 -13   5   26.80   11.20
  -7 -13   5    6.40    9.00
   7 -13  -5    2.20    7.60
  -7 -13   5    5.50    9.50
   7 -13  -5   10.10    9.60
  -7 -13   5    2.40   11.20
   6 -13  -5  -18.40    7.10
  -6 -13   5  -14.20    6.00
   6 -13  -5   -5.30    6.00
  -6 -13   5   -5.50    7.70
  -6 -13   5    4.40   10.80
  -6 -13   5  -10.10    6.90
   6 -13  -5  -18.30    8.60
  -5 -13   5   42.70   11.50
   5 -13  -5   26.40   13.10
  -5 -13   5   44.80   13.70
  -5 -13   5   48.90   15.50
   5 -13  -5   69.59   13.40
   5 -13  -5   85.99   19.30
  -5 -13   5   42.40   11.50
   4 -13  -5   28.70   12.70
  -4 -13   5   62.89   12.40
  -4 -13   5   67.69   15.90
  -4 -13   5   59.19   12.50
   4 -13  -5   54.79   10.80
  -4 -13   5   58.59   16.90
   3 -13  -5    2.70    9.60
  -3 -13   5   14.20   10.80
  -3 -13   5    9.90    7.10
   3 -13  -5   12.10    4.50
  -3 -13   5   22.60    9.90
  -3 -13   5    9.50    5.00
   3  13  -5    6.90    6.10
   2 -13  -5   20.20   11.20
  -2 -13   5    2.90    8.40
   2 -13  -5    9.70    3.90
  -2 -13   5   20.70   10.60
   2  13  -5    7.10    5.30
   1 -13  -5   -8.40    7.60
  -1 -13   5   -3.70    7.10
  -1 -13   5    8.00    8.90
   1  13  -5    5.40    5.40
   0 -13  -5   -9.30    6.40
   0 -13   5   -6.20    8.00
   0 -13   5    4.70    9.50
   0  13  -5    7.50    5.70
   1 -13   5    2.00    2.40
  -1 -13  -5   -3.30    7.10
  -1  13  -5   12.00    6.80
   2 -13   5    8.50    3.00
   2 -13   5    5.60   11.40
  -2 -13  -5    8.10    8.70
   2  13   5   11.30   12.10
  -3 -13  -5    4.70    9.70
   3 -13   5    9.10    8.90
   3  13   5    3.80   10.50
  -4 -13  -5   29.80   13.30
   4 -13   5   77.49   19.20
   4  13   5   48.50   17.70
  -5 -13  -5   46.90   16.80
   5 -13   5   70.99   15.30
   5  13   5   49.50   16.20
  -6 -13  -5  -18.40   10.20
   6 -13   5   -0.30    6.50
   6  13   5   -0.30    9.30
   7 -13   5   16.10   13.00
   7 -13   5   -1.30    7.60
  -7 -13  -5   50.99   20.50
   7  13   5   -0.20   12.50
  -8 -13  -5    5.70   12.40
   8 -13   5  -10.00    8.70
  -7 -14   5    7.20    9.10
  -7 -14   5   39.90   13.80
   7 -14  -5   27.30   10.70
  -7 -14   5   42.10   15.20
   7 -14  -5   20.80   12.10
   7 -14  -5   13.90   11.70
  -6 -14   5   -1.50    5.80
   6 -14  -5  -11.40    8.80
  -6 -14   5  -23.70    7.90
  -6 -14   5    4.40    8.40
   6 -14  -5   -0.10    5.80
  -6 -14   5   15.60   12.90
  -5 -14   5   18.50   10.40
   5 -14  -5    6.70    6.80
  -5 -14   5    9.00    6.20
   5 -14  -5   -5.10    9.00
  -5 -14   5    0.60    7.30
  -4 -14   5    2.30    8.20
  -4 -14   5    6.70   15.30
   4 -14  -5   30.00   13.90
  -4 -14   5   20.60    8.10
  -4 -14   5   12.50   10.30
   4 -14  -5   26.50    8.00
   4  14  -5   14.90    7.20
  -3 -14   5   20.80   11.80
  -3 -14   5    8.00   13.80
   3 -14  -5  -13.70    7.70
  -3 -14   5    1.00    5.10
   3 -14  -5    2.70    4.50
   3  14  -5   -2.50    6.00
  -2 -14   5  138.09   23.10
   2 -14  -5   91.69    7.40
  -2 -14   5  105.19   22.60
   2 -14  -5  132.09   25.00
   2  14  -5  129.99   14.20
  -1 -14   5   41.30   13.40
  -1 -14   5    6.20   11.00
   1 -14  -5   26.90   11.50
   1  14  -5   28.90    8.00
   0 -14  -5   24.80   13.50
   0 -14   5   38.20   16.50
   0 -14   5   39.00   14.70
   0  14  -5   50.89   10.30
   1 -14   5   27.60    4.70
   1 -14   5   39.20   15.50
   1 -14   5   25.30   13.30
  -1 -14  -5   11.70   10.50
   2 -14   5  173.68   26.40
   2 -14   5  111.99    9.10
  -2 -14  -5  121.69   23.90
  -3 -14  -5    1.20    8.30
  -4 -14  -5   35.80   15.40
   5 -14   5   -6.90    9.30
  -5 -14  -5    8.00   10.20
   6 -14   5   21.20   12.90
  -6 -14  -5   20.70   17.60
   6 -14   5   -7.80    7.00
  -7 -14  -5   62.49   23.30
   7 -14   5   19.60   11.40
   6 -15  -5   18.00    7.90
  -6 -15   5   18.60   15.00
  -6 -15   5  -10.30    8.80
  -6 -15   5    8.30    8.20
   6 -15  -5    6.30   11.10
  -6 -15   5    0.60   11.90
   5 -15  -5   18.50    7.40
  -5 -15   5    5.40    7.50
   5 -15  -5   -8.90   10.90
  -5 -15   5   11.50    8.90
  -5 -15   5   13.70   16.20
  -5 -15   5   16.20   10.60
   5  15  -5    9.30    8.50
  -4 -15   5   -8.50    3.90
   4 -15  -5   -6.90    8.10
   4 -15  -5    9.50    5.70
  -4 -15   5   -9.10    7.40
  -4 -15   5   -4.50   12.20
  -4 -15   5    3.10    8.20
  -3 -15   5   11.50    6.60
  -3 -15   5  -14.40   11.40
   3 -15  -5    4.20   10.00
   3 -15  -5    1.60    3.90
  -3 -15   5   23.40   10.20
  -3 -15   5   13.20    6.10
   3  15  -5    6.30    5.50
   2 -15  -5   15.60   12.50
  -2 -15   5   16.10   11.60
  -2 -15   5   10.40   11.30
  -2 -15   5   17.40    6.50
   2  15  -5   20.70    6.60
   1 -15  -5   49.60   17.20
  -1 -15   5   91.89   20.50
   1  15  -5  101.69   13.20
   0 -15   5   13.80   10.80
   0 -15  -5   -3.40    8.10
   1 -15   5   76.49   18.60
   1 -15   5   86.79    7.60
  -1 -15  -5  117.59   24.30
  -2 -15  -5    9.50   12.10
   2 -15   5   21.90    4.30
   2 -15   5   13.30   11.40
   3 -15   5    0.80    9.90
  -3 -15  -5  -11.20    9.00
  -4 -15  -5   -8.50   11.20
   4 -15   5  -22.30    7.50
   5 -15   5   12.70   11.50
   5 -15   5    1.70   12.00
  -5 -15  -5   27.30   16.70
   6 -15   5   34.00   16.30
   6 -15   5   11.10   15.00
  -6 -15  -5    1.20   17.10
  -5 -16   5   29.50   10.10
   5 -16  -5   31.90    9.00
  -5 -16   5   24.60   13.30
   5 -16  -5    7.30   11.80
  -5 -16   5   15.30    7.10
   5  16  -5   11.10    8.00
  -4 -16   5    0.60    9.30
   4 -16  -5    1.80   12.10
   4 -16  -5    8.20    5.90
  -4 -16   5  -12.70    7.40
   4  16  -5   -9.60    4.80
   3 -16  -5   30.50   13.60
  -3 -16   5   33.20    7.50
  -3 -16   5   34.30    9.60
  -3 -16   5   43.00   16.80
   3  16  -5   31.20    7.30
  -2 -16   5   -0.90    5.60
  -2 -16   5   -0.80    9.70
  -2 -16   5    0.70    7.90
   2 -16  -5    3.00   10.10
   2  16  -5   -6.90    4.60
   1 -16  -5    0.40   10.80
  -1 -16   5    4.50   10.40
   0 -16  -5   -1.40    9.50
   0 -16   5   -7.50    9.90
  -1 -16  -5   19.00   15.20
   1 -16   5   13.80   12.70
   2 -16   5   -7.40    9.50
  -2 -16  -5  -20.30    8.80
  -3 -16  -5   25.90   17.70
   3 -16   5   45.90   18.30
   4 -16   5    2.70   10.60
   4 -16   5    5.10   11.40
  -4 -16  -5   -1.40   13.40
   5 -16   5   42.80   19.60
   5 -16   5   48.60   18.90
  -5 -16  -5    8.70   13.30
   4 -17  -5    7.20   11.80
  -4 -17   5   -3.00    8.50
  -4 -17   5    7.00   13.50
   4 -17  -5  -10.60    4.20
  -3 -17   5   -9.10   11.00
  -3 -17   5   -2.70    6.60
   3 -17  -5   -7.30   11.30
  -2 -17   5   -1.80    4.10
  -2 -17   5   -2.70    5.70
  -2 -17   5    1.50    9.60
   1 -17  -5   -6.30   15.30
  -1 -17   5  -17.20    8.20
  -1 -17   5   -0.90    5.00
   0 -17   5   22.10   13.80
   0 -17  -5   -1.60   12.60
   1 -17   5  -14.60    9.00
  -1 -17  -5    6.20   15.40
   2 -17   5   -6.10    9.90
   2 -17   5   -2.20    7.80
  -3 -17  -5   11.90   18.30
   3 -17   5   14.20   16.00
   3 -17   5   -5.60    9.80
  -4 -17  -5   -2.50   15.10
   4 -17   5   -9.50   11.30
   4 -17   5  -23.30   11.60
  -1 -18   5   26.40   13.70
  -1 -18   5    1.70    5.20
   1 -18  -5  -17.40    8.90
   0 -18   5   14.00   13.80
   0 -18   5    0.30    5.20
   0 -18  -5    3.70   14.20
  -1 -18  -5   -2.00   12.80
   1 -18   5  -18.70   10.10
   1 -18   5   -5.90    6.50
 -10   0   6   87.59   20.40
  -9   0   6   47.40   15.40
   8   0  -6   50.69   15.00
  -8   0   6   63.79   18.00
   7   0  -6  118.19   19.50
  -7   0   6  119.49   21.90
  -6   0   6   26.80   10.70
   6   0  -6   23.60    9.80
  -5   0   6  178.38   20.50
  -5   0   6  147.39   11.70
   5   0  -6  143.69   10.90
   5   0  -6  152.98   18.00
   4   0  -6  265.37   17.40
   4   0  -6  270.37   22.80
  -4   0   6  251.97   17.30
  -4   0   6  243.68   24.10
  -3   0   6   17.50    6.20
   3   0  -6   24.60    5.90
  -2   0   6    3.40    4.10
   2   0  -6    5.40    3.80
   1   0  -6  431.96   28.80
  -1   0   6  464.75   29.20
   0   0  -6 2085.79  118.59
   0   0   6 2475.95  119.99
  -1   0  -6  466.05   31.30
  -1   0  -6  552.24   35.40
   1   0   6  449.26   31.80
  -2   0  -6   12.90    6.40
   2   0   6   11.10    6.90
  -2   0  -6   12.00    6.70
   3   0   6   15.10    6.50
  -3   0  -6   24.70    7.70
  -3   0  -6   16.90    7.40
   3   0   6   21.40    8.80
  -4   0  -6  251.27   22.40
   4   0   6  228.68   21.80
  -4   0  -6  292.77   23.50
   4   0   6  261.77   22.90
  -5   0  -6  185.38   19.00
  -5   0  -6  168.48   18.50
   5   0   6  153.28   17.30
   5   0   6  166.48   18.70
   6   0   6   28.20    9.90
  -6   0  -6   34.40   10.40
   6   0   6   31.90   10.20
   7   0   6  170.68   18.60
   7   0   6   97.79   18.00
  -7   0  -6  116.29   18.10
   8   0   6   46.00   12.10
   8   0   6   65.89   16.90
  -8   0  -6   67.79   14.10
  -8   0  -6   53.59   13.60
   9   0   6   31.60   10.00
   9   0   6   47.80   19.60
  -9   0  -6   54.19   16.30
   9   0   6   62.19   16.00
  -9   0  -6   49.60   12.80
  10   0   6  103.19   19.50
 -10   0  -6  108.89   22.70
  10   0   6   95.49   20.80
 -10   0  -6   93.89   16.50
  11   0   6    3.50   11.80
  11   0   6   -2.60    9.10
 -11   0  -6    4.90    7.60
 -12   0  -6   25.60    9.60
  12   0   6   -3.00    8.40
  12   0   6   24.90   14.10
 -11  -1   6    4.20   13.50
 -10  -1   6   86.99   20.70
 -10   1   6  107.89   24.70
  -9  -1   6   44.50   14.60
   9  -1  -6   44.10   15.90
  -9   1   6   47.90   16.00
   8  -1  -6  112.79   21.00
  -8  -1   6  105.29   22.10
  -8   1   6  103.09   27.20
  -7  -1   6   49.00   14.60
   7  -1  -6   28.60   10.40
   7   1  -6   59.89   15.20
  -7   1   6   65.29   16.50
   6  -1  -6    7.10    7.80
   6  -1  -6   10.50    2.80
  -6  -1   6   14.30    8.60
   6   1  -6    5.40    6.20
  -6   1   6   -0.90    6.60
  -5  -1   6   31.00   10.90
   5  -1  -6   20.60    9.30
   5  -1  -6   38.00    6.00
  -5  -1   6   24.00    5.20
  -5   1   6   36.50   12.30
  -5   1   6   36.80    6.00
   5   1  -6   47.20   11.80
   5   1  -6   35.80    5.20
   4  -1  -6   61.09    8.40
  -4  -1   6   50.29    7.40
   4   1  -6   51.99   11.40
  -4   1   6   54.99    8.80
   4   1  -6   52.39    7.50
  -4   1   6   58.19   13.00
   3  -1  -6    7.20    4.50
  -3  -1   6    4.50    4.50
   3   1  -6   16.80    7.30
   3   1  -6    7.70    4.20
  -3   1   6    9.80    5.00
  -2  -1   6   80.29   11.10
   2  -1  -6  109.49   13.60
  -2   1   6   90.79   12.60
   2   1  -6   97.89   10.90
   1  -1  -6  993.00   56.59
  -1  -1   6 1124.29   57.09
   1   1  -6  922.41   55.69
  -1   1   6  969.40   56.29
   0  -1   6   -0.80    4.50
   0  -1  -6   -0.80    4.60
   0   1   6    3.00    4.50
   0   1  -6   -6.60    4.00
  -1  -1  -6  917.31   55.59
   1  -1   6 1173.18   58.39
   1   1   6  900.11   56.19
  -1   1  -6  986.00   56.39
  -2  -1  -6   98.79   15.00
   2  -1   6  146.49   17.30
  -2  -1  -6   90.19   13.00
  -2   1  -6   97.39   14.30
   2   1   6  106.29   15.50
  -2   1  -6  103.89   14.90
   3  -1   6    5.20    5.90
  -3  -1  -6   16.00    6.20
  -3  -1  -6    2.40    5.70
   3  -1   6    5.00    5.40
   3   1   6   10.10    5.50
  -3   1  -6    8.60    6.00
   3   1   6    5.00    5.90
  -3   1  -6    9.00    6.80
  -4  -1  -6   19.50    7.80
   4  -1   6   39.70    9.80
   4  -1   6   50.99   11.80
  -4  -1  -6   41.40    9.10
   4   1   6   39.30    9.30
  -4   1  -6   56.89   11.80
   4   1   6   44.40   11.20
  -4   1  -6   53.79   11.90
  -5  -1  -6   33.30    9.50
  -5  -1  -6   31.90    9.60
   5  -1   6   23.80    9.00
   5  -1   6   31.80   10.10
  -5   1  -6   30.10   11.90
  -5   1  -6   37.90   11.20
   5   1   6   28.20    8.40
   5   1   6   25.20    9.30
   6  -1   6   14.20    8.20
  -6  -1  -6   13.90    8.10
   6  -1   6    5.60    6.80
  -6   1  -6    3.60    7.40
   6   1   6   -4.00    4.90
   6   1   6    0.10    6.30
   7  -1   6   78.69   22.30
   7  -1   6   57.99   14.90
  -7  -1  -6   57.89   13.00
   7   1   6   79.39   14.80
  -7   1  -6   66.79   13.90
  -7   1  -6   70.29   13.50
   7   1   6   44.60   12.10
   8  -1   6  140.99   20.40
   8  -1   6  120.69   20.90
  -8  -1  -6   98.49   17.60
   8   1   6  127.39   19.80
  -8   1  -6  141.99   21.30
  -8   1  -6  141.89   22.00
   8   1   6  133.49   21.40
   9  -1   6   47.40   17.10
   9  -1   6   41.30   14.20
  -9  -1  -6   53.49   13.40
  -9  -1  -6   50.89   16.10
   9  -1   6   68.99   14.90
   9   1   6   37.10   13.00
  -9   1  -6   37.90   12.00
   9   1   6   50.49   12.90
  -9   1  -6   26.00   12.60
   9   1   6   55.59   18.40
 -10  -1  -6  108.29   18.70
  10  -1   6  121.89   18.90
  10  -1   6   66.59   17.90
 -10  -1  -6   86.59   21.00
 -10   1  -6  150.38   21.70
 -10   1  -6  135.59   25.80
  10   1   6  113.99   21.80
  10   1   6   76.99   15.60
  10   1   6   89.49   22.40
  11  -1   6   -0.90    8.90
 -11  -1  -6    8.10    7.10
  11  -1   6  -12.10    8.60
 -11   1  -6    5.40    7.50
  11   1   6    7.70   10.50
  11   1   6   -6.20    8.70
 -12  -1  -6   65.99   14.60
  12  -1   6    7.80   12.20
  12  -1   6    5.70   15.00
  12   1   6   26.30   11.50
  12   1   6   57.89   19.90
 -12   1  -6   39.70   11.50
 -11  -2   6   40.00   17.80
 -10  -2   6   13.70   11.50
  10  -2  -6   14.80   11.90
 -10   2   6   21.90   15.20
  -9  -2   6   23.10   12.60
   9  -2  -6   24.80   10.70
  -9   2   6   11.40   11.00
  -8  -2   6  138.89   26.10
   7  -2  -6   48.40    4.50
  -7  -2   6   26.50   12.10
   7  -2  -6   28.10   10.50
   7  -2  -6   44.40    4.40
  -7   2   6   30.70   13.20
   6  -2  -6  540.65   31.30
   6  -2  -6  494.95   40.30
  -6  -2   6  574.34   43.10
  -6   2   6  552.84   43.40
   6   2  -6  587.74   41.30
   5  -2  -6   37.80   10.60
  -5  -2   6   73.39   10.40
   5  -2  -6   58.29    8.20
  -5  -2   6   35.30   11.50
   5   2  -6   42.60    5.80
  -5   2   6   48.10    7.70
  -5   2   6   57.29   13.40
   5   2  -6   60.79   13.00
  -4  -2   6  381.56   23.70
   4  -2  -6  375.96   24.60
  -4   2   6  414.06   31.70
  -4   2   6  389.36   25.00
   4   2  -6  403.46   28.90
   4   2  -6  344.97   23.20
  -3  -2   6    3.00    3.90
   3  -2  -6    6.80    4.50
  -3   2   6    8.50    4.90
   3   2  -6    2.00    3.80
   3   2  -6    2.40    4.40
   2  -2  -6 2412.16  122.29
  -2  -2   6 2246.58  121.29
   2   2  -6 2318.77  121.49
  -2   2   6 2401.76  122.49
   1  -2  -6  472.25   31.90
  -1  -2   6  521.45   32.20
  -1   2   6  520.55   33.00
   1   2  -6  488.35   32.00
   0  -2   6 5769.62  314.27
   0  -2  -6 6857.71  316.37
   0   2   6 6127.39  315.27
   0   2  -6 6360.46  315.17
   1  -2   6  478.05   32.00
  -1  -2  -6  488.25   30.70
  -1  -2  -6  452.35   32.20
  -1   2  -6  462.05   31.10
   1   2   6  482.25   32.50
   2  -2   6 2295.87  124.29
  -2  -2  -6 2350.26  125.29
  -2  -2  -6 2303.17  122.39
  -2   2  -6 2529.35  125.49
   2   2   6 2442.46  125.09
  -2   2  -6 2151.88  123.39
   3  -2   6    5.90    4.80
   3  -2   6   -3.30    4.20
  -3  -2  -6   -5.50    3.20
  -3  -2  -6   -1.30    6.20
  -3   2  -6    2.20    5.40
  -3   2  -6   -3.00    4.80
   3   2   6   10.80    7.00
   3   2   6   -0.20    4.50
   4  -2   6  336.27   27.70
   4  -2   6  339.07   28.50
  -4  -2  -6  402.66   28.00
  -4  -2  -6  431.66   30.00
  -4   2  -6  371.76   29.20
   4   2   6  419.96   29.50
  -4   2  -6  337.07   28.30
   4   2   6  375.86   28.10
  -5  -2  -6   39.90   10.00
   5  -2   6   58.79   12.80
   5  -2   6   62.39   12.60
   5   2   6   41.90   10.60
  -5   2  -6   46.50   11.50
   5   2   6   43.00   10.80
  -5   2  -6   56.99   12.00
   6  -2   6  481.75   37.90
   6  -2   6  558.54   41.40
  -6  -2  -6  513.65   38.40
   6   2   6  585.34   39.80
   6   2   6  548.85   39.60
  -6   2  -6  595.44   40.20
  -6   2  -6  568.54   39.20
  -7  -2  -6   38.30   11.10
   7  -2   6   41.20   11.80
   7  -2   6   30.20   10.90
  -7   2  -6   23.70    9.00
   7   2   6   37.10   10.80
  -7   2  -6   43.40   11.40
   7   2   6   32.60   13.90
  -8  -2  -6  146.89   21.80
   8  -2   6  182.98   23.80
   8   2   6  124.79   21.50
   8   2   6   99.99   19.50
  -8   2  -6  125.69   19.50
  -8   2  -6  153.08   22.20
   8   2   6  147.09   21.30
  -9  -2  -6   21.00    9.60
   9  -2   6   26.50    9.60
  -9  -2  -6    5.50    9.70
   9  -2   6   31.30   11.70
   9  -2   6    2.20   11.50
   9   2   6   28.90   10.40
   9   2   6   10.60    7.50
   9   2   6   23.90   11.70
  -9   2  -6   16.10   11.80
  -9   2  -6   16.70    9.70
  10  -2   6    6.40    8.60
 -10  -2  -6    5.30    7.70
  10  -2   6   23.80    9.00
 -10   2  -6    9.10   11.20
  10   2   6   -4.80    5.90
  10   2   6   28.60   15.40
  10   2   6   -4.70    6.80
 -10   2  -6   20.10   11.50
  11  -2   6    2.40   10.00
  11  -2   6    8.40   10.60
 -11  -2  -6   18.40    9.20
  11   2   6   12.00   10.60
  11   2   6   -2.30    8.40
 -11   2  -6   -4.10    6.70
 -12  -2  -6    2.70    9.90
  12  -2   6    6.20   12.30
  12  -2   6    4.60   10.60
 -12   2  -6   -7.10    6.20
  12   2   6   -3.00    9.00
 -11  -3   6   29.00   16.90
 -10  -3   6   20.40   14.30
  10  -3  -6   12.80   11.80
 -10   3   6   19.40   13.90
   9  -3  -6    1.50    9.40
  -9  -3   6   22.70   12.20
  -9   3   6    1.70   10.40
  -8  -3   6  357.76   37.10
   8  -3  -6  418.16   36.80
  -8   3   6  322.77   40.60
   7  -3  -6    3.50    2.70
   7  -3  -6    3.60    3.00
  -7  -3   6   -2.20    7.30
   7  -3  -6    3.50    7.80
  -7   3   6    8.00    8.80
   6  -3  -6 1410.46   88.89
  -6  -3   6 1560.64   91.59
   6  -3  -6 1500.15   79.49
  -6   3   6 1541.75   92.09
  -5  -3   6   86.59    9.40
  -5  -3   6   79.49   16.10
   5  -3  -6   92.09   10.40
   5   3  -6   85.99   14.20
  -5   3   6   88.69   16.80
  -5   3   6   88.39   10.20
   4  -3  -6 2170.98  108.89
  -4  -3   6 2080.89  106.59
   4   3  -6 2104.09  111.39
  -4   3   6 2014.60  108.09
   4   3  -6 1921.81  106.29
  -4   3   6 2118.99  115.49
   3  -3  -6  383.96   26.40
  -3  -3   6  364.66   24.90
  -3   3   6  409.96   26.70
   3   3  -6  335.87   24.50
   3   3  -6  353.46   25.80
  -3   3   6  439.46   30.80
   2  -3  -6  877.51   52.79
  -2  -3   6  861.91   51.19
   2   3  -6  926.81   51.69
   2   3  -6  954.80   50.69
  -2   3   6  884.51   52.49
  -1  -3   6    0.20    4.30
  -1   3   6   24.90    9.30
   1   3  -6    3.80    4.70
   0  -3   6   -4.00    3.80
   0  -3  -6   -1.80    4.50
   0   3  -6   -4.60    4.80
   0   3   6    4.90    6.20
  -1  -3  -6    2.40    4.80
  -1  -3  -6    7.70    7.90
   1  -3   6   -2.60    4.20
  -1   3  -6   15.80    5.90
  -1   3  -6    5.90    6.50
   1   3   6  -10.50    6.60
  -2  -3  -6  824.02   51.59
   2  -3   6  822.02   51.19
  -2  -3  -6  938.91   49.50
   2   3   6  814.62   52.39
  -2   3  -6  822.92   51.59
  -2   3  -6  829.52   50.89
  -3  -3  -6  358.36   30.50
   3  -3   6  391.06   29.10
  -3  -3  -6  464.35   27.90
   3  -3   6  395.86   29.20
   3   3   6  392.56   30.00
  -3   3  -6  360.66   28.90
  -3   3  -6  341.57   28.10
   3   3   6  395.86   27.80
   4  -3   6 2223.68  116.09
  -4  -3  -6 1959.20  111.89
  -4  -3  -6 2104.99  115.19
   4  -3   6 2162.68  115.29
   4   3   6 2051.09  114.69
  -4   3  -6 2099.59  115.39
  -4   3  -6 2140.19  115.69
   4   3   6 2130.99  113.09
  -5  -3  -6  116.29   18.30
   5  -3   6  107.59   16.50
   5  -3   6   96.69   15.70
   5   3   6  140.09   18.20
  -5   3  -6  129.29   19.30
  -5   3  -6   96.29   14.30
   5   3   6   98.59   16.00
  -5   3  -6  104.39   16.80
   6  -3   6 1524.65   92.69
  -6  -3  -6 1425.16   85.69
   6  -3   6 1459.95   88.59
   6   3   6 1375.86   85.59
  -6   3  -6 1625.34   88.09
  -6   3  -6 1452.45   85.29
   6   3   6 1641.54   87.89
   7  -3   6   -3.30    5.60
   7  -3   6    7.10    6.70
  -7  -3  -6   -8.30    5.10
  -7   3  -6    5.20    7.70
   7   3   6    5.30    6.30
  -7   3  -6    6.60    6.70
   7   3   6   -3.00    7.90
  -8  -3  -6  352.66   31.40
   8  -3   6  397.26   32.90
   8  -3   6  410.56   36.30
  -8   3  -6  396.86   33.50
   8   3   6  352.66   33.40
   8   3   6  374.36   35.70
  -8   3  -6  433.56   35.70
   8   3   6  447.36   33.10
   9  -3   6   15.80    7.60
   9  -3   6   -7.10   10.70
   9  -3   6   -9.20    6.90
  -9  -3  -6   22.20    8.80
  -9   3  -6   13.90   10.10
  -9   3  -6    2.40    8.60
   9   3   6    2.40   10.70
   9   3   6   15.20    9.60
   9   3   6    4.50    7.70
  10  -3   6   27.90   10.40
 -10  -3  -6   19.10    8.40
  10  -3   6   22.90   12.40
 -10   3  -6   11.20    8.60
  10   3   6   17.20   13.60
  10   3   6   19.90    9.60
  10   3   6    0.90    9.00
 -10   3  -6   30.20   14.80
  11  -3   6   26.40   11.50
  11  -3   6    1.70    9.70
 -11  -3  -6   10.30    8.90
  11   3   6   23.30   14.60
  11   3   6   17.30    9.70
 -11   3  -6   27.20   11.00
  12  -3   6    5.10   12.20
  12  -3   6   -9.30   10.10
 -12  -3  -6   -8.20    7.20
  12   3   6  -10.10    7.70
 -12   3  -6    8.70    9.40
  12   3   6    2.20   12.00
 -11  -4   6   13.20   17.00
 -10  -4   6   86.19   23.00
  10  -4  -6  102.59   23.50
  -9  -4   6   11.40   10.60
   9  -4  -6    7.40    9.30
  -9   4   6    4.80    8.50
  -8  -4   6  350.96   36.80
   8  -4  -6  350.26   34.80
   8  -4  -6  369.26   22.90
   8  -4  -6  370.86   22.90
  -8   4   6  375.06   36.30
  -7  -4   6    2.20    5.10
   7  -4  -6    5.80    3.90
   7  -4  -6   -5.30    7.10
   7  -4  -6    9.40    4.50
  -7   4   6    4.50    8.70
  -6  -4   6   80.29   12.40
  -6  -4   6   61.39   15.80
   6  -4  -6   83.79   16.90
   6  -4  -6   83.99   11.80
  -6  -4   6   52.99    6.30
  -6   4   6   63.89   16.20
  -5  -4   6  533.45   39.60
   5  -4  -6  467.85   32.20
  -5  -4   6  516.35   29.80
  -5   4   6  488.45   32.10
  -5   4   6  482.05   38.40
  -4  -4   6 1210.78   62.39
  -4   4   6 1069.59   63.69
   4   4  -6 1109.49   61.79
  -4   4   6 1146.79   69.19
  -3  -4   6  784.92   46.60
   3  -4  -6  843.72   49.00
   3   4  -6  761.52   46.60
  -3   4   6  774.72   47.60
   3   4  -6  846.72   47.10
  -3   4   6  803.92   50.79
   2  -4  -6 3519.65  180.48
  -2  -4   6 3585.34  179.08
   2   4  -6 3717.13  179.58
   2   4  -6 3199.88  175.58
  -2   4   6 3431.06  179.98
   1  -4  -6   13.30    8.50
  -1  -4   6   11.80    6.10
   1   4  -6   24.00    7.90
  -1   4   6   16.60    7.40
   1   4  -6   13.20    3.70
   0  -4   6 4123.09  218.78
   0  -4  -6 4191.08  220.08
   0   4  -6 4255.27  218.88
   0   4   6 4620.04  220.18
   0   4  -6 4218.48  210.68
   1  -4   6   20.30    7.70
  -1  -4  -6   13.60    9.10
  -1  -4  -6   20.60    6.10
  -1   4  -6   14.00    7.30
  -1   4  -6    8.90    6.00
   1   4   6    5.70    7.60
  -2  -4  -6 3289.77  176.78
   2  -4   6 3433.26  181.38
  -2  -4  -6 3535.05  181.48
  -2   4  -6 3386.06  181.18
   2   4   6 3760.42  181.58
  -2   4  -6 3498.25  180.38
  -3  -4  -6  892.11   48.20
  -3  -4  -6  818.32   51.19
   3  -4   6  817.92   51.39
   3  -4   6  797.72   50.39
  -3   4  -6  796.42   50.39
  -3   4  -6  789.92   45.20
   3   4   6  772.02   50.19
  -3   4  -6  836.22   51.59
  -4  -4  -6 1047.70   62.19
   4  -4   6 1087.69   65.59
  -4  -4  -6 1066.09   65.39
   4  -4   6 1158.18   66.49
   4   4   6 1191.38   65.79
  -4   4  -6 1058.19   60.69
   4   4   6 1123.79   62.69
  -4   4  -6 1037.90   65.49
  -4   4  -6 1075.59   65.79
  -5  -4  -6  581.94   39.60
   5  -4   6  562.84   44.00
   5  -4   6  520.25   39.00
  -5   4  -6  483.65   37.70
  -5   4  -6  549.85   39.10
   5   4   6  523.45   36.30
   5   4   6  507.25   37.20
  -5   4  -6  489.55   34.40
   6  -4   6   46.90   12.20
  -6  -4  -6   69.39   15.60
   6  -4   6   96.29   18.30
   6   4   6   90.19   24.90
  -6   4  -6   57.89   13.90
   6   4   6   80.79   14.10
  -6   4  -6   51.09   11.60
   7  -4   6    3.90    6.40
   7  -4   6    3.90    7.90
  -7  -4  -6    1.70    5.90
   7   4   6    5.60    6.40
   7   4   6   -4.80    6.60
  -7   4  -6    5.60    7.30
  -7   4  -6    1.20    5.40
  -8  -4  -6  362.46   32.00
   8  -4   6  389.36   32.90
   8  -4   6  418.86   36.90
   8   4   6  376.26   34.90
  -8   4  -6  370.76   33.40
  -8   4  -6  427.56   34.80
   8   4   6  382.16   32.00
   8   4   6  342.97   32.10
   9  -4   6   -6.30    7.40
   9  -4   6    5.70    5.80
  -9  -4  -6    3.80    5.80
   9  -4   6  -20.00   10.30
   9   4   6   -9.10    5.80
   9   4   6    3.20    8.30
  -9   4  -6    6.40   10.00
   9   4   6   -0.70   11.00
  -9   4  -6    1.20    7.30
  10  -4   6   68.19   16.00
  10  -4   6   77.19   19.30
 -10  -4  -6  107.29   18.70
 -10   4  -6  119.49   22.50
  10   4   6   79.39   22.40
  10   4   6   71.39   18.30
  10   4   6   67.39   14.70
 -10   4  -6  103.29   18.20
  11  -4   6   22.00   12.60
 -11  -4  -6   23.60    9.70
  11  -4   6   26.70   12.10
 -11   4  -6   32.40   11.30
  11   4   6   26.20   13.30
  11   4   6   15.30    9.50
 -11  -5   6  -11.70   12.20
  11  -5  -6  -12.10   13.60
  10  -5  -6  104.69   22.10
 -10  -5   6   80.59   21.10
   9  -5  -6   15.20    9.40
   9  -5  -6    9.20    4.20
   9  -5  -6   17.50    4.70
  -9  -5   6   22.40   12.30
  -9   5   6   19.90   11.70
   8  -5  -6  118.39   21.50
   8  -5  -6  164.08   13.90
  -8  -5   6  136.49   26.20
   8  -5  -6  138.09   13.80
  -8   5   6  185.98   30.00
   7  -5  -6    4.80    7.80
   7  -5  -6    2.90    3.90
   7  -5  -6   12.80    5.10
  -7  -5   6    5.80    8.70
  -7   5   6    8.80    9.50
  -6  -5   6  144.29   12.30
  -6  -5   6  150.28   12.50
  -6  -5   6  195.88   26.90
   6  -5  -6  169.28   16.00
   6  -5  -6  160.38   22.80
  -6   5   6  170.48   25.50
  -5  -5   6   90.39   10.50
   5  -5  -6   90.99   13.70
  -5  -5   6  130.89   20.50
  -5   5   6  109.19   15.00
  -5   5   6   95.39   17.60
  -4  -5   6  697.53   41.50
   4  -5  -6  688.33   43.40
  -4   5   6  641.84   42.50
  -4   5   6  732.43   47.30
   3  -5  -6   21.20    8.00
  -3  -5   6   16.00    6.20
  -3   5   6   26.70    9.20
   3   5  -6   22.60    7.90
  -3   5   6   21.00    7.30
  -2  -5   6  389.66   28.20
   2  -5  -6  399.76   29.80
   2   5  -6  413.26   28.80
  -2   5   6  403.36   29.40
   1  -5  -6  444.46   32.30
  -1  -5   6  435.76   30.30
  -1   5   6  420.26   31.30
   1   5  -6  410.86   30.20
   0  -5  -6   -0.20    5.60
   0  -5   6   -4.00    4.10
   0   5   6   11.30    7.20
   0   5  -6    6.60    7.90
   1  -5   6  447.66   31.70
  -1  -5  -6  391.56   26.40
  -1  -5  -6  488.45   33.80
  -1   5  -6  357.96   30.60
   1   5   6  476.65   32.90
  -1   5  -6  421.46   29.70
  -2  -5  -6  397.96   30.60
   2  -5   6  361.26   29.80
  -2  -5  -6  394.86   25.70
  -2   5  -6  435.26   30.10
  -2   5  -6  402.36   31.30
   2   5   6  404.36   31.00
  -3  -5  -6   16.80    5.80
  -3  -5  -6   15.70    8.30
   3  -5   6   24.70    7.70
   3  -5   6   23.90    8.20
  -3   5  -6   19.30    4.80
   3   5   6   31.50   10.60
  -3   5  -6   26.20   10.00
  -3   5  -6   15.90    7.00
  -4  -5  -6  737.53   45.10
   4  -5   6  815.42   57.39
  -4  -5  -6  758.92   49.40
   4  -5   6  750.22   49.30
  -4   5  -6  801.02   51.09
  -4   5  -6  685.43   43.10
   4   5   6  767.22   45.40
   4   5   6  738.73   49.00
   5  -5   6  133.69   19.40
   5  -5   6   71.99   14.60
  -5  -5  -6   76.59   15.70
  -5   5  -6   85.29   15.90
   5   5   6  110.99   21.60
  -5   5  -6  102.69   18.10
  -5   5  -6   98.29   13.20
   5   5   6  108.09   15.50
  -6  -5  -6  175.58   24.00
   6  -5   6  170.68   23.70
   6  -5   6  164.28   19.30
   6   5   6  165.28   19.70
  -6   5  -6  154.98   23.10
  -6   5  -6  152.88   17.00
   6   5   6  151.08   17.90
   7  -5   6    5.20    7.00
  -7  -5  -6    1.20    7.60
   7  -5   6   12.90    9.10
   7   5   6   12.20    6.40
   7   5   6    8.40    7.40
  -7   5  -6    8.10    6.30
  -7   5  -6    5.50    8.60
   7   5   6   -1.70    6.80
  -8  -5  -6  159.98   22.80
   8  -5   6  158.28   25.90
   8  -5   6  156.38   22.80
   8   5   6  148.69   22.30
   8   5   6  156.58   21.80
  -8   5  -6  149.29   22.10
  -8   5  -6  226.58   28.60
   8   5   6  191.98   26.70
  -9  -5  -6    6.10    8.20
   9  -5   6   21.00   17.00
   9  -5   6   27.10   10.50
   9  -5   6   34.10   12.80
  -9   5  -6   36.90   12.90
  -9   5  -6   21.40   10.40
   9   5   6   21.30    9.30
   9   5   6   20.90   13.80
   9   5   6   20.70   13.20
 -10  -5  -6   89.49   17.60
  10  -5   6   90.79   16.80
  10  -5   6   91.19   21.10
  10   5   6   87.99   18.80
 -10   5  -6  105.29   19.00
  10   5   6   85.69   23.40
  10   5   6   80.79   16.80
 -11  -5  -6   -3.40    8.80
  11  -5   6   17.80   10.90
  11  -5   6   -2.40   19.80
  11   5   6  -14.00    7.30
 -11   5  -6  -10.30    7.10
  11   5   6    8.50    9.90
 -11  -6   6   18.20   16.50
  11  -6  -6   32.70   15.50
 -10  -6   6   24.90   13.40
  10  -6  -6   32.10   13.90
  10  -6  -6   17.50    5.10
  10  -6  -6   39.60    6.50
  -9  -6   6   50.69   16.80
   9  -6  -6   13.70    9.80
   9  -6  -6   15.00    6.30
   9  -6  -6   36.30    7.90
   8  -6  -6  892.41   61.39
   8  -6  -6  775.42   48.50
   8  -6  -6  780.62   47.90
  -8  -6   6  832.02   66.39
  -8   6   6  759.72   60.49
  -7  -6   6    7.50    9.50
  -7  -6   6    0.40    3.40
   7  -6  -6   -0.10    4.70
   7  -6  -6    0.50    5.00
  -7  -6   6    0.80    8.40
  -7  -6   6    8.30    4.00
  -7   6   6    1.40    6.90
  -6  -6   6  576.34   40.80
  -6  -6   6  545.05   33.70
   6  -6  -6  553.04   37.20
  -6  -6   6  552.84   33.70
  -6  -6   6  529.15   42.90
  -6   6   6  571.74   44.10
   5  -6  -6  396.76   28.00
  -5  -6   6  309.47   24.40
  -5  -6   6  333.17   30.80
  -5  -6   6  389.86   29.10
  -5   6   6  393.86   33.60
   4  -6  -6  218.68   20.70
  -4  -6   6  274.67   20.40
  -4   6   6  219.58   20.70
  -4   6   6  246.08   24.00
  -3  -6   6  319.87   24.70
   3  -6  -6  331.07   26.40
  -3   6   6  302.47   25.80
   3   6  -6  362.66   26.00
  -3   6   6  333.47   27.10
  -2  -6   6   99.29   13.90
   2  -6  -6   84.89   14.70
  -2   6   6   76.79   14.70
   2   6  -6  107.49   15.00
  -2   6   6   93.69   14.30
   1  -6  -6   35.90   10.70
  -1  -6   6   32.90    9.00
   1   6  -6   34.40    9.30
  -1   6   6   41.70   10.30
   0  -6  -6   87.19   14.20
   0  -6   6   63.09   12.20
   0   6   6   82.79   15.10
   0   6  -6   71.29   14.30
   0   6  -6   81.49   12.50
  -1  -6  -6   31.00    6.10
   1  -6   6   21.20    8.20
  -1  -6  -6   23.10    9.40
   1   6   6   43.80   11.50
  -1   6  -6   47.80   10.00
  -1   6  -6   32.80    9.60
   2  -6   6  107.29   16.20
  -2  -6  -6   96.89   10.10
  -2  -6  -6   83.09   16.50
   2   6   6   67.39   13.40
  -2   6  -6   99.99   15.10
  -2   6  -6  103.19   16.90
  -3  -6  -6  296.37   27.20
   3  -6   6  356.46   27.60
   3  -6   6  300.17   44.60
  -3  -6  -6  323.87   22.30
  -3   6  -6  300.07   27.80
   3   6   6  352.66   28.50
  -3   6  -6  342.07   26.80
   4  -6   6  237.18   23.40
  -4  -6  -6  216.68   22.50
   4  -6   6  231.68   22.70
   4   6   6  234.08   19.40
  -4   6  -6  201.58   21.70
   4   6   6  207.78   25.20
  -4   6  -6  238.98   23.70
   5  -6   6  349.37   31.50
   5  -6   6  374.56   32.00
  -5  -6  -6  391.06   34.40
  -5   6  -6  384.76   33.00
  -5   6  -6  406.66   32.80
   5   6   6  396.06   32.20
   5   6   6  396.06   28.30
   6  -6   6  577.54   44.30
  -6  -6  -6  561.14   45.40
   6  -6   6  628.94   46.00
   6   6   6  662.43   45.80
   6   6   6  643.94   42.20
  -6   6  -6  653.13   46.80
  -7  -6  -6  -10.00    8.70
   7  -6   6   11.50    8.40
   7  -6   6   10.20    8.30
   7   6   6    6.10    8.10
  -7   6  -6    2.80    6.80
   7   6   6    6.60    8.50
   7   6   6    4.60    6.40
   8  -6   6  897.51   60.69
  -8  -6  -6  818.12   55.29
   8  -6   6  867.31   56.69
   8   6   6  809.32   54.99
   8   6   6  782.72   55.09
  -8   6  -6  800.42   56.49
   8   6   6  724.53   56.09
   9  -6   6   15.50    9.70
  -9  -6  -6   39.30   10.90
   9  -6   6   38.60   12.00
   9   6   6   45.30   15.00
   9   6   6   27.90   11.10
   9   6   6   30.40   11.30
  -9   6  -6   34.40   11.20
  10  -6   6   36.60   12.10
 -10  -6  -6   26.50   10.00
  10  -6   6   26.80   13.30
  10   6   6   42.00   18.10
 -10   6  -6   41.90   13.90
  10   6   6   33.70   11.30
  10   6   6   11.60    9.70
  11  -6   6   22.20   11.90
 -11  -6  -6   35.20   11.20
  11  -6   6   16.50   12.40
  11   6   6   16.90   11.10
  11   6   6   14.80    9.30
 -11   6  -6   40.60   14.50
 -11  -7   6   -3.70   12.40
  11  -7  -6    2.50    3.00
  11  -7  -6   11.30    3.50
  11  -7  -6    5.90   12.30
  10  -7  -6   45.60    9.80
  10  -7  -6   37.10   17.00
  10  -7  -6   45.30    9.50
 -10  -7   6   37.90   16.00
   9  -7  -6    3.40    5.20
  -9  -7   6    9.10    9.70
   9  -7  -6   11.70   10.00
   9  -7  -6   15.60    6.90
   8  -7  -6   18.50    7.30
  -8  -7   6   28.00   11.30
   8  -7  -6   29.70    9.00
  -8  -7   6   34.50    5.30
  -8  -7   6   98.09   26.60
   8  -7  -6   39.90   14.90
  -7  -7   6   21.70   11.80
   7  -7  -6   28.00    8.60
  -7  -7   6   14.60    4.90
   7  -7  -6   27.00    7.50
   7  -7  -6   27.40   13.10
  -7  -7   6   15.90    5.70
  -7  -7   6   25.50   11.30
  -7   7   6   13.80    9.10
  -6  -7   6   37.50    8.40
  -6  -7   6   50.69   11.70
   6  -7  -6   42.80   10.30
  -6  -7   6   62.89   15.80
  -6   7   6   51.69   13.60
  -5  -7   6   82.99   12.30
   5  -7  -6  109.09   16.50
  -5  -7   6   85.19   17.70
  -5  -7   6   95.69   15.10
  -5  -7   6  106.29   14.00
  -5   7   6   84.19   17.00
   4  -7  -6  134.69   18.80
  -4  -7   6  135.79   14.90
  -4  -7   6  151.58   15.30
  -4   7   6  139.59   20.00
  -4   7   6  161.18   18.00
  -3  -7   6   -0.10    3.90
  -3  -7   6   -3.70    3.70
   3  -7  -6   -1.10    5.40
  -3   7   6    1.00    5.20
  -3   7   6   -3.30    4.60
  -2  -7   6  290.77   24.50
   2  -7  -6  287.67   25.50
   2   7  -6  275.77   24.90
  -2   7   6  328.07   26.40
  -1  -7   6   52.89   11.80
   1  -7  -6   32.80   10.80
   1   7  -6   44.70   12.20
  -1   7   6   32.30    9.90
  -1   7   6   41.70    8.80
   0  -7  -6   -2.30    4.60
   0  -7   6   -9.60    3.70
   0   7  -6   -6.10    4.70
   0   7  -6   -0.60    4.60
   0   7   6    1.50    5.10
  -1  -7  -6   29.00   10.60
  -1  -7  -6   42.80    6.80
   1  -7   6   45.90   11.00
   1   7   6   24.80    9.80
  -1   7  -6   44.10   11.20
  -1   7  -6   35.60    8.90
   2  -7   6  251.87   25.00
  -2  -7  -6  284.57   18.60
  -2  -7  -6  271.87   26.20
  -2   7  -6  287.07   23.80
  -2   7  -6  302.77   26.90
   2   7   6  259.77   25.70
  -3  -7  -6    5.20    7.40
   3  -7   6   16.60    7.70
   3  -7   6   -8.30    5.20
  -3  -7  -6   -0.10    3.20
   3   7   6   31.00   10.10
  -3   7  -6    2.80    6.80
  -3   7  -6   -1.30    4.00
   4  -7   6  129.69   18.40
   4  -7   6  142.89   21.40
  -4  -7  -6  203.48   26.50
   4   7   6  141.59   21.00
  -4   7  -6  147.59   20.60
  -4   7  -6  133.99   22.00
   5  -7   6   81.89   15.60
   5  -7   6   99.39   18.80
  -5  -7  -6  108.89   18.00
   5   7   6   68.69   14.90
   5   7   6   90.99   13.00
  -5   7  -6   98.99   18.40
  -6  -7  -6   40.60   14.30
   6  -7   6   38.50   12.00
   6  -7   6   69.69   16.40
   6   7   6   49.40    9.90
   6   7   6   39.60   11.70
   6   7   6   31.70   10.20
  -6   7  -6   30.40   12.10
  -7  -7  -6    6.60   11.70
   7  -7   6   28.70   11.50
   7  -7   6   23.20   10.80
   7   7   6   34.80   11.70
   7   7   6   12.40    7.70
   7   7   6   11.80    8.60
  -7   7  -6   20.90   11.40
  -8  -7  -6   18.00   11.10
   8  -7   6   44.20   14.90
   8  -7   6   61.79   14.80
  -8   7  -6   35.50   11.30
   8   7   6   38.20   10.20
   8   7   6   17.80   10.90
   8   7   6   25.40   10.20
   9  -7   6    5.70    8.50
  -9  -7  -6    7.30    8.40
   9  -7   6    6.60    8.10
   9   7   6    5.00    8.20
   9   7   6   16.90   11.10
   9   7   6    7.20   11.20
  -9   7  -6   18.00    9.50
  10  -7   6   39.60   16.40
  10  -7   6   53.39   14.60
 -10  -7  -6   56.49   14.40
  10   7   6   75.19   16.90
  10   7   6   60.59   14.10
 -10   7  -6   44.70   15.30
  10   7   6   82.69   21.30
  11  -7   6   33.10   13.00
 -11  -7  -6  -17.10    7.40
  11  -7   6   11.00   10.80
  11   7   6    7.50   11.20
  11   7   6   -9.00    8.20
  10  -8  -6   31.10   13.60
  10  -8  -6   11.20    7.00
  10  -8  -6   11.70    8.40
 -10  -8   6   15.10   13.30
   9  -8  -6    5.90   10.40
  -9  -8   6    3.70   11.70
   9  -8  -6    1.50    6.00
  -9  -8   6    1.00    8.80
  -8  -8   6   27.90    6.70
  -8  -8   6   46.80    7.40
   8  -8  -6   20.10    9.30
   8  -8  -6   24.80    7.80
  -8  -8   6   32.70   13.80
   8  -8  -6   13.10    7.50
  -7  -8   6    8.60    9.10
  -7  -8   6   14.30    7.80
  -7  -8   6   16.20    6.20
   7  -8  -6    9.00    6.90
   7  -8  -6   13.50    9.00
  -7  -8   6   18.50    9.40
   7  -8  -6    7.70    5.90
  -6  -8   6   97.99   14.00
  -6  -8   6   90.49   13.80
   6  -8  -6   99.69   16.90
  -6  -8   6  120.09   19.20
  -6  -8   6   79.49   17.10
  -6   8   6   89.19   19.40
  -5  -8   6    2.00    6.70
  -5  -8   6   20.00    7.20
  -5  -8   6   11.20    6.80
  -5  -8   6   16.80    7.70
   5  -8  -6    5.90    5.80
  -5   8   6   10.70    8.40
  -4  -8   6  109.69   15.00
  -4  -8   6  121.89   16.70
   4  -8  -6  108.69   18.40
  -4   8   6  103.19   18.00
   3  -8  -6   15.20    8.70
  -3  -8   6    7.80    4.90
  -3  -8   6   13.90    7.00
  -3   8   6    8.50    6.90
  -3   8   6   10.30    7.30
  -2  -8   6  496.15   35.40
   2  -8  -6  493.95   37.20
  -2   8   6  465.95   36.30
   1  -8  -6    6.70    7.30
  -1  -8   6    6.50    6.10
  -1   8   6    6.10    7.20
   1   8  -6    3.60    7.30
  -1   8   6    4.00    5.00
   0  -8  -6   63.59   14.00
   0  -8   6   74.29   14.20
   0   8   6  108.89   18.20
   0   8  -6   68.69   12.30
   0   8  -6  104.99   17.00
  -1  -8  -6    3.50    3.10
  -1  -8  -6   -0.70    6.40
   1  -8   6    7.50    6.80
  -1   8  -6   19.10    7.50
  -1   8  -6    0.60    4.60
   1   8   6   14.60    7.80
   2  -8   6  528.05   38.30
  -2  -8  -6  460.85   28.10
  -2  -8  -6  474.85   38.30
  -2   8  -6  519.35   38.00
  -2   8  -6  488.25   34.60
   2   8   6  469.45   37.00
  -3  -8  -6   15.30    9.90
   3  -8   6   24.80    9.80
  -3   8  -6   10.20    9.00
   3   8   6    7.90    7.20
  -3   8  -6    5.80    7.50
   4  -8   6  187.38   26.10
  -4  -8  -6  117.69   21.60
   4  -8   6  106.29   17.20
  -4   8  -6   88.49   17.70
   4   8   6  124.59   20.60
  -4   8  -6   98.99   17.10
  -5  -8  -6   26.50   12.40
   5  -8   6   14.70    9.40
   5  -8   6   25.90   11.50
  -5   8  -6   18.60    9.20
   5   8   6    9.20    6.50
   5   8   6   15.70    9.80
  -6  -8  -6  100.39   20.60
   6  -8   6   70.69   16.90
   6  -8   6   99.19   19.90
  -6   8  -6   89.19   19.10
   6   8   6   82.29   17.20
   6   8   6  101.69   14.50
   7  -8   6    9.40    6.80
   7  -8   6   24.00   11.20
  -7  -8  -6   14.10   10.40
   7   8   6   17.20    7.70
   7   8   6   56.69   14.50
  -7   8  -6   33.30   13.40
   7   8   6    5.60    8.80
   8  -8   6   23.50   11.00
   8  -8   6   31.00   12.50
  -8  -8  -6   24.00   12.90
   8   8   6   11.10   10.80
  -8   8  -6   20.80   10.40
   8   8   6   11.70    9.20
   8   8   6   38.40   12.30
   9  -8   6   14.30   10.80
  -9  -8  -6   10.70   10.10
   9  -8   6   14.60   12.50
   9   8   6   14.40   12.40
  -9   8  -6   17.10   12.10
   9   8   6    4.40    7.60
   9   8   6   21.80    9.60
  10  -8   6   27.80   15.80
  10  -8   6   13.50   10.10
 -10  -8  -6   11.10   16.70
  10   8   6   41.80   13.60
  10   8   6   50.29   18.40
  10   8   6   13.10   11.60
  10  -9  -6    5.70    7.60
  10  -9  -6    2.50    7.70
 -10  -9   6   28.50   13.40
  -9  -9   6    2.30    4.70
  -9  -9   6   -3.50    7.30
   9  -9  -6   -4.30    6.00
   9  -9  -6   -8.70    9.60
   9  -9  -6   -8.50    6.30
  -9  -9   6   -1.30    3.70
   8  -9  -6   89.59   14.80
  -8  -9   6   77.59   11.90
  -8  -9   6   70.99   20.30
  -8  -9   6   94.79   18.20
  -8  -9   6   54.09   16.00
   8  -9  -6   54.19   12.80
   8  -9  -6   52.39   15.90
  -7  -9   6   12.70    6.40
   7  -9  -6   -5.50    4.20
  -7  -9   6   -5.10    6.40
  -7  -9   6    8.30    6.30
   7  -9  -6    3.40    8.40
  -7  -9   6    0.90    6.90
   7  -9  -6    1.80    5.80
  -6  -9   6  134.79   20.50
   6  -9  -6  124.69   19.50
  -6  -9   6  133.69   17.60
  -6  -9   6  123.59   17.30
  -6  -9   6   90.69   18.10
   5  -9  -6   71.59   14.80
  -5  -9   6   57.09   13.70
  -5  -9   6   59.99   12.10
  -5  -9   6   39.00   10.60
  -5  -9   6   61.09   12.60
  -5   9   6   52.29   13.80
   4  -9  -6  393.66   33.40
  -4  -9   6  369.86   30.60
  -4  -9   6  395.96   29.00
  -4  -9   6  433.06   32.50
  -4   9   6  394.96   31.80
   3  -9  -6    1.80    7.30
  -3  -9   6   -2.90    5.50
  -3  -9   6   -3.00    2.80
  -3   9   6    7.10    6.70
  -3   9   6   12.30    7.90
  -2  -9   6  315.37   21.00
   2  -9  -6  316.77   29.70
  -2  -9   6  368.16   29.20
  -2   9   6  307.47   29.50
  -2   9   6  349.87   26.20
   1  -9  -6   70.49   15.30
  -1  -9   6   22.90    9.80
  -1   9   6   52.19   13.90
   1   9  -6   49.50    9.90
  -1   9   6   67.89   10.50
   0  -9   6    9.30    7.90
   0  -9  -6   -3.50    5.80
   0   9   6   -1.40    3.10
   0   9   6   -7.60    4.90
   0   9  -6    7.90    5.50
  -1  -9  -6   61.79    7.10
  -1  -9  -6   63.49   15.10
   1  -9   6   61.59   13.60
  -1   9  -6   41.80   10.10
  -1   9  -6   90.49   17.50
   1   9   6   37.20   11.70
  -2  -9  -6  382.56   33.10
   2  -9   6  309.67   30.10
  -2   9  -6  372.66   32.50
  -2   9  -6  342.27   27.70
   2   9   6  390.16   32.40
   3  -9   6    0.00    7.80
  -3  -9  -6  -14.50    6.20
  -3   9  -6    2.80    7.30
   3   9   6    2.40    6.70
  -3   9  -6    5.30    6.70
  -4  -9  -6  374.36   36.80
   4  -9   6  387.66   35.30
   4  -9   6  406.66   33.20
   4   9   6  359.26   33.50
  -4   9  -6  374.96   32.10
  -4   9  -6  408.06   36.00
   4   9   6  492.85   27.90
   5  -9   6   43.30   13.00
  -5  -9  -6   83.99   19.30
   5  -9   6   34.10   11.50
   5   9   6   68.39   15.50
   5   9   6   33.40    8.40
  -5   9  -6   62.39   15.90
   6  -9   6   78.09   17.60
   6  -9   6  114.09   20.80
  -6  -9  -6   92.29   19.60
   6   9   6   94.39   15.30
   6   9   6  103.79   14.10
  -6   9  -6  118.79   23.20
   6   9   6  106.89   19.30
   7  -9   6   -2.50    8.50
  -7  -9  -6   -2.00    7.70
   7  -9   6   -2.30    8.60
   7   9   6   14.80    8.40
   7   9   6   -2.30    7.80
  -7   9  -6   -8.40    8.30
   7   9   6    9.20    6.90
  -8  -9  -6   91.09   20.70
   8  -9   6   87.49   19.00
   8  -9   6   52.19   16.00
   8   9   6   82.29   15.80
   8   9   6   93.39   18.30
   8   9   6   80.49   17.60
   9  -9   6   -4.20    9.70
   9  -9   6   -0.20   10.50
  -9  -9  -6  -15.60    8.10
   9   9   6    4.40   11.40
   9   9   6   18.50   10.00
   9   9   6   -3.30    8.50
  10  -9   6    5.80   21.50
 -10  -9  -6   37.30   13.70
  10   9   6    9.60   11.70
  10 -10  -6   28.90   16.30
  10 -10  -6   20.50   11.50
 -10 -10   6   18.40   13.40
  10 -10  -6   -8.80    7.70
   9 -10  -6    7.60   11.20
   9 -10  -6    5.20   12.00
  -9 -10   6   16.90    8.90
  -9 -10   6  -12.30   13.20
  -9 -10   6   -5.00    9.70
   9 -10  -6   -9.30    5.70
  -8 -10   6   91.79   14.10
  -8 -10   6   82.59   19.90
  -8 -10   6   71.39   18.90
   8 -10  -6   82.59   16.30
   8 -10  -6   64.09   18.90
   8 -10  -6   93.89   17.80
  -8 -10   6   93.99   14.10
  -7 -10   6   12.90    9.70
   7 -10  -6   -0.60    6.20
  -7 -10   6   10.50    7.70
   7 -10  -6    5.70    8.90
  -7 -10   6   11.70    6.70
  -7 -10   6   21.50   10.10
   7 -10  -6   -2.80    9.70
  -6 -10   6    0.70    5.50
  -6 -10   6    2.40    8.00
  -6 -10   6   -0.80    7.10
   6 -10  -6    4.30    7.50
  -6 -10   6   14.10    9.30
  -5 -10   6  156.68   19.00
   5 -10  -6  143.19   22.60
  -5 -10   6  168.68   22.00
  -5 -10   6  169.58   21.00
  -5 -10   6  169.68   21.90
   4 -10  -6   97.39   18.70
  -4 -10   6  121.69   19.10
  -4 -10   6  123.19   20.40
  -4 -10   6  118.89   16.00
  -3 -10   6  362.16   24.10
   3 -10  -6  306.77   30.40
  -3 -10   6  307.47   28.00
  -3  10   6  313.17   26.20
   2 -10  -6  921.21   60.99
  -2 -10   6  876.11   58.49
  -2 -10   6  985.40   50.09
  -2  10   6  805.12   52.39
  -2  10   6  942.41   61.79
  -1 -10   6   -4.50    4.70
   1 -10  -6    6.40    8.10
  -1  10   6    0.60    6.40
  -1  10   6   -0.10    3.60
   1  10  -6   -6.60    4.60
   0 -10  -6 2434.66  143.69
   0 -10   6 2568.54  143.29
   0 -10  -6 2634.94  130.09
   0  10   6 2687.03  145.29
   0  10  -6 2638.24  138.39
   1 -10   6    4.10    8.30
  -1 -10  -6    0.00    7.40
   1  10   6    0.20    1.70
  -1  10  -6    7.30    5.00
   1  10   6   11.40    8.90
   2 -10   6  834.22   60.09
   2  10   6  878.01   61.39
  -2  10  -6 1032.70   62.99
   3 -10   6  324.47   31.80
  -3 -10  -6  351.46   33.30
   3  10   6  368.76   32.90
  -3  10  -6  344.87   33.00
  -3  10  -6  287.87   27.10
   4 -10   6  111.19   17.70
   4 -10   6  112.59   20.90
  -4 -10  -6   93.09   21.00
   4  10   6  121.99   21.00
  -4  10  -6  102.99   20.60
  -4  10  -6   92.59   16.90
   4  10   6   81.49   10.60
  -5 -10  -6  191.18   29.20
   5 -10   6  147.79   21.40
   5 -10   6  175.08   26.50
   5  10   6  146.39   14.90
   5  10   6  154.88   25.60
  -5  10  -6  161.28   31.90
   6 -10   6    5.80    9.80
  -6 -10  -6   -7.40    9.00
   6 -10   6   18.30    8.80
   6  10   6   -1.10    5.30
   6  10   6   -1.50    8.80
   7 -10   6    2.30    9.20
  -7 -10  -6    6.60   13.70
   7 -10   6   16.30   11.40
   7  10   6    1.40    6.40
   7  10   6   -8.40    8.70
   7  10   6    5.70    6.90
   8 -10   6  141.89   24.70
  -8 -10  -6  110.89   22.20
   8 -10   6   98.59   21.10
   8  10   6   79.29   13.80
   8  10   6  121.89   22.10
   8  10   6   92.09   16.80
   9 -10   6   36.60   14.30
  -9 -10  -6   -8.20   12.10
   9  10   6    3.50    9.00
   9  10   6   -3.80   11.40
   9  10   6  -12.80    8.30
 -10 -10  -6   23.50   12.70
  10 -10   6   26.30   13.00
  10  10   6   14.50   13.50
  10  10   6   20.60   16.80
  10  10   6   25.50   10.70
  -9 -11   6   14.40    8.30
   9 -11  -6   -0.90    8.30
   9 -11  -6   -1.70   12.00
   9 -11  -6   22.50   16.50
  -9 -11   6   20.70   12.20
  -9 -11   6    7.50    9.30
   8 -11  -6   75.79   18.50
  -8 -11   6   80.99   17.90
   8 -11  -6   52.29   17.60
  -8 -11   6   70.29   14.20
  -8 -11   6   76.29   15.90
   8 -11  -6   57.19   13.30
  -8 -11   6   90.49   21.90
  -7 -11   6   30.70   10.20
  -7 -11   6   16.50    8.40
   7 -11  -6   22.10   10.90
  -7 -11   6   21.00   10.60
  -7 -11   6   24.00   12.50
   7 -11  -6   14.20   16.20
  -6 -11   6  212.18   22.20
  -6 -11   6  177.58   20.30
   6 -11  -6  156.68   24.50
   6 -11  -6  199.58   22.70
  -6 -11   6  163.58   22.60
  -6 -11   6  184.48   22.50
  -5 -11   6    4.20    6.70
  -5 -11   6    5.10    6.30
  -5 -11   6    2.40    6.80
   5 -11  -6   -7.50    5.50
  -5 -11   6   -5.70    6.00
  -4 -11   6   13.10    8.90
   4 -11  -6   -3.20    6.60
  -4 -11   6    6.20    7.80
  -4 -11   6    0.50    6.50
  -4 -11   6   10.70    6.30
  -3 -11   6  157.28   23.00
  -3 -11   6  108.39   20.30
  -3 -11   6  161.78   14.90
   3 -11  -6  132.99   22.90
  -2 -11   6   18.80    9.90
   2 -11  -6    4.40    7.20
  -2 -11   6   12.50    4.80
   2  11  -6    4.30    6.20
  -2  11   6   20.30    9.40
  -1 -11   6   49.10   13.00
   1 -11  -6   29.40   11.40
   1  11  -6   18.70    7.70
  -1  11   6    9.50    8.20
   0 -11   6    5.40    9.40
   0 -11  -6   -4.20    7.20
   0  11   6   -4.30    7.40
   0  11  -6    5.10    6.00
   1 -11   6   35.30   12.70
  -1 -11  -6   20.70   10.20
  -1  11  -6   22.20    8.20
   2 -11   6    3.90    8.30
  -2 -11  -6   -4.10    8.80
  -2  11  -6    5.50    6.00
   2  11   6    5.30    8.60
   3 -11   6  148.99   23.40
  -3 -11  -6  157.28   26.60
  -3  11  -6  141.89   19.20
   3  11   6  117.69   22.10
   4 -11   6   12.90   10.80
  -4 -11  -6   31.10   22.50
   4  11   6    0.40    8.60
   5 -11   6    3.30    8.00
   5 -11   6   -2.40    6.20
  -5 -11  -6   29.00   12.90
   5  11   6   -7.20    7.90
   5  11   6   -2.00    3.80
   6 -11   6  213.18   30.10
  -6 -11  -6  187.68   28.90
   6 -11   6  121.49   21.00
   6  11   6  202.58   17.40
   6  11   6  193.08   29.80
   7 -11   6   26.40   13.20
   7 -11   6   24.10   10.80
  -7 -11  -6   36.00   13.50
   7  11   6    5.10   10.00
   7  11   6   13.60    8.30
  -8 -11  -6   89.69   21.80
   8 -11   6  100.59   18.60
   8  11   6   47.30   11.40
   8  11   6   61.99   16.50
  -9 -11  -6    1.80   13.10
   9 -11   6    6.60   11.30
   9  11   6    2.40   12.30
   9  11   6   -2.30    9.20
   9  11   6    1.30   11.50
  -9 -12   6   24.90   13.90
   9 -12  -6   34.00   13.20
   9 -12  -6   55.89   16.60
   9 -12  -6   18.10   13.60
  -9 -12   6   52.99   13.40
   8 -12  -6  -23.70    9.10
  -8 -12   6   10.10    9.30
  -8 -12   6   18.30   13.60
   8 -12  -6  -11.60    9.20
  -8 -12   6    7.30    9.50
   8 -12  -6   20.40   10.40
  -8 -12   6    8.60    9.40
  -7 -12   6   -8.00    9.70
  -7 -12   6   17.60    9.80
  -7 -12   6    3.70    7.30
  -7 -12   6   17.50   10.00
   7 -12  -6    2.00    8.60
   7 -12  -6   -9.60    8.40
  -6 -12   6  106.09   18.20
  -6 -12   6  115.69   19.90
  -6 -12   6   91.69   17.90
  -6 -12   6  115.89   19.00
   6 -12  -6  101.89   21.80
  -5 -12   6    4.40    6.60
  -5 -12   6    6.20    8.60
  -5 -12   6   -1.10    6.40
   5 -12  -6  -10.10    6.00
  -5 -12   6    3.60    6.20
  -4 -12   6   26.50    9.50
  -4 -12   6   76.59   17.20
  -4 -12   6    9.20    8.60
   4 -12  -6   50.69   15.90
  -4 -12   6   31.10   11.30
  -3 -12   6   37.20   12.10
   3 -12  -6   27.20   12.40
  -3 -12   6   65.09   16.60
  -3 -12   6   48.10    9.50
   3  12  -6   31.80   10.30
  -2 -12   6   35.70   12.70
   2 -12  -6   17.70   11.50
  -2 -12   6   22.30    6.00
   2  12  -6   24.00    8.10
   1 -12  -6  127.99   22.50
  -1 -12   6  142.39   22.60
   1 -12  -6  132.19    9.40
  -1 -12   6  106.19    8.20
   1  12  -6  145.79   16.50
  -1  12   6   83.99   18.80
   0 -12   6   10.60    9.90
   0 -12  -6   11.20    8.70
   0  12  -6    2.90    5.70
   0  12   6    1.10    7.20
   1 -12   6  136.19   24.00
  -1 -12  -6  124.09   22.90
   1  12   6  121.09   21.10
  -1  12  -6  102.09   15.80
  -2 -12  -6    8.40    8.80
   2 -12   6   18.30   11.20
   2  12   6   15.70   10.00
  -2  12  -6   20.30    8.80
   3 -12   6   65.09   17.90
  -3 -12  -6   58.59   18.60
   3  12   6   56.59   17.10
  -3  12  -6   38.30   11.50
   4 -12   6   46.10   15.60
  -4 -12  -6   54.39   17.10
   4  12   6   48.80   29.10
   5 -12   6    9.30    8.10
   5 -12   6    6.90   12.10
  -5 -12  -6    0.40    9.90
   5  12   6   15.70   11.30
  -6 -12  -6  144.29   25.50
   6 -12   6   64.99   15.10
   6  12   6  118.89   22.90
   7 -12   6  -13.30    8.30
   7 -12   6  -12.20   10.70
  -7 -12  -6    7.00   12.80
   7  12   6   -3.20    9.50
   8 -12   6   -1.30    8.80
  -8 -12  -6    7.50   14.70
   9 -12   6   47.20   17.20
  -9 -12  -6   35.00   16.50
   8 -13  -6   -1.10    8.40
  -8 -13   6  -20.00    9.90
  -8 -13   6   -5.40    9.30
  -8 -13   6   35.40   17.40
  -8 -13   6    8.00   10.10
   8 -13  -6    2.10   12.30
   8 -13  -6   -0.10    7.20
  -7 -13   6   24.10   11.50
   7 -13  -6    3.90   10.30
   7 -13  -6    3.90    8.20
  -7 -13   6  -10.40    7.80
   7 -13  -6    2.20   10.30
  -7 -13   6   -0.90   12.30
  -7 -13   6   35.00   12.70
   6 -13  -6    1.30   10.30
  -6 -13   6   12.50   10.20
  -6 -13   6    0.00    7.20
   6 -13  -6   -4.30    7.20
  -6 -13   6   -8.40    7.90
  -6 -13   6    8.50    8.60
  -5 -13   6   12.10    8.20
  -5 -13   6   12.00   10.10
  -5 -13   6    0.00    5.70
  -5 -13   6    1.30    7.70
   5 -13  -6   -7.90    8.80
  -4 -13   6   26.60    9.90
  -4 -13   6   16.40    7.70
  -4 -13   6   24.20   12.80
   4 -13  -6    7.60   10.70
   3 -13  -6    6.70    5.00
  -3 -13   6    0.80    4.70
   3 -13  -6  -13.20    5.70
  -3 -13   6   -2.50    7.90
   3  13  -6    4.90    6.40
  -2 -13   6    3.30    7.20
   2 -13  -6   -2.20    5.40
  -2 -13   6    4.60    3.50
  -2 -13   6   14.00   12.60
   2 -13  -6   11.00    4.00
   2  13  -6    5.70    7.20
   1 -13  -6   28.50   12.00
  -1 -13   6   39.90   15.50
   1  13  -6    6.00    6.20
   0 -13  -6   -9.20    7.30
   0 -13   6    1.20   12.10
   0  13   6   -9.20    6.90
   0  13  -6   -0.60    4.80
   1 -13   6   -0.20    8.60
  -1 -13  -6    6.80    9.90
   1  13   6  -10.00    8.30
  -1  13  -6   20.80   12.80
   2 -13   6   -6.30    9.70
  -2 -13  -6    0.10    9.60
  -2  13  -6    0.50    5.90
   2  13   6    7.20    9.90
   3 -13   6   18.60   10.20
  -3 -13  -6   11.20    9.90
   3  13   6    7.70   10.40
  -4 -13  -6    7.90   11.10
   4 -13   6   29.60   17.80
   4  13   6   13.90   11.80
  -5 -13  -6   10.00   13.30
   5  13   6    6.20   11.60
   6 -13   6   -9.30    8.40
  -6 -13  -6   12.70   13.80
  -7 -13  -6   28.30   17.80
   7 -13   6   -7.80    8.00
   8 -13   6   -4.50    8.70
  -8 -13  -6   20.50   17.80
  -7 -14   6   20.20   13.80
   7 -14  -6    0.60   10.40
  -7 -14   6    4.30    9.60
  -7 -14   6    9.50   15.00
  -7 -14   6    4.20    9.40
   7 -14  -6   16.10   10.60
  -6 -14   6   -9.60   19.20
  -6 -14   6  -12.20   10.30
  -6 -14   6   -2.50    7.50
   6 -14  -6  -15.90    5.50
  -6 -14   6    1.60    9.10
   6 -14  -6    5.00   10.10
  -5 -14   6    7.50   11.30
  -5 -14   6    4.50    7.70
   5 -14  -6    7.30    9.80
  -5 -14   6    1.50    6.00
   5 -14  -6    4.30    6.40
  -5 -14   6   22.80   10.20
  -4 -14   6   -1.30    7.10
  -4 -14   6   -3.60    6.00
   4 -14  -6   -6.10    7.20
   4 -14  -6    1.40    5.30
  -4 -14   6    4.40    9.70
  -4 -14   6    3.20   10.60
   4  14  -6    4.40    7.90
  -3 -14   6   11.60    9.80
  -3 -14   6   10.20   13.30
  -3 -14   6   -1.50    5.10
   3 -14  -6   -1.00    8.60
   3  14  -6   18.50    7.40
   2 -14  -6    5.50    2.70
  -2 -14   6    2.00    4.40
   2 -14  -6   -0.90   10.70
  -2 -14   6    9.90    9.60
  -2 -14   6   -2.10   12.70
   2  14  -6    6.30    6.40
  -1 -14   6   -3.20    8.00
   1 -14  -6   -0.30    9.10
  -1 -14   6    6.40   12.20
   1  14  -6   10.30    6.70
   0 -14   6   13.90    9.20
   0 -14   6    5.30   11.70
   0 -14  -6  -17.60    6.60
   0  14  -6   -8.00    5.10
  -1 -14  -6   -6.80   10.00
   1 -14   6   10.40   12.40
  -1  14  -6    3.30    6.30
  -2 -14  -6   15.60   12.30
  -3 -14  -6    1.40   11.10
  -4 -14  -6   -1.50   10.10
  -5 -14  -6   20.40   15.80
   6 -14   6  -18.30   12.70
  -6 -14  -6   10.40   17.50
   7 -14   6   -6.40   10.50
  -7 -14  -6    4.60   17.30
  -6 -15   6   14.20   12.50
  -6 -15   6   15.80   12.00
  -6 -15   6    4.40    8.60
   6 -15  -6  -16.10    9.40
  -6 -15   6   -4.10   14.70
   6 -15  -6    2.10    6.60
   5 -15  -6   -1.90    9.40
  -5 -15   6   -5.30    7.10
  -5 -15   6  -15.40   12.40
   5 -15  -6    9.90    6.70
  -5 -15   6   -6.30    8.20
  -5 -15   6  -17.90    6.90
  -4 -15   6   79.39   20.20
  -4 -15   6   60.29   12.60
   4 -15  -6   51.09   17.70
   4 -15  -6   67.69   11.50
  -4 -15   6   66.19   24.00
  -4 -15   6   55.99   12.30
   4  15  -6   40.80   11.50
  -3 -15   6   17.90    9.60
   3 -15  -6   -5.10    3.60
  -3 -15   6   -0.70    6.10
  -3 -15   6   -4.50    5.30
   3 -15  -6   -9.60    7.60
   3  15  -6    5.50    6.70
  -2 -15   6    0.40    4.50
   2 -15  -6    0.40   10.80
  -2 -15   6   -1.00    8.20
   2  15  -6    5.10    5.70
   1 -15  -6   25.40   14.10
  -1 -15   6    8.80   10.20
   1  15  -6    7.00    6.60
   0 -15   6   13.20   11.20
   0 -15  -6   -9.40    8.70
   0  15  -6   -3.80    5.60
  -1 -15  -6   -0.50   12.70
   1 -15   6   12.30    9.80
  -2 -15  -6  -11.70    9.80
   2 -15   6   -6.50    8.60
  -3 -15  -6   -5.30   10.30
  -4 -15  -6   35.60   18.60
  -5 -15  -6   -4.30   16.40
  -6 -15  -6   18.30   16.90
  -5 -16   6   -3.40    7.90
   5 -16  -6  -12.70   13.50
  -5 -16   6    7.40   11.50
  -5 -16   6   -9.00    8.30
   5 -16  -6    4.50    6.10
   5  16  -6   13.80    9.20
  -4 -16   6    8.40    7.80
   4 -16  -6    0.00    6.20
  -4 -16   6  -10.90   10.20
  -4 -16   6  -19.00    7.10
   4 -16  -6  -26.00    8.00
   4  16  -6    2.30    7.40
  -3 -16   6    9.90    6.80
  -3 -16   6   -0.80   10.00
   3 -16  -6    2.60   11.00
  -3 -16   6  -11.20    5.20
   3  16  -6   10.10    7.50
  -2 -16   6   17.90    6.20
   2 -16  -6   17.30   14.30
  -2 -16   6   12.00   11.40
   2  16  -6    8.90    8.30
  -1 -16   6  -18.70    7.20
   1 -16  -6   -0.70   11.70
   1  16  -6    6.70    6.20
   0 -16   6   29.90   14.50
   0 -16  -6   -4.10   11.80
  -1 -16  -6   10.60   12.80
   1 -16   6   11.10   11.70
   2 -16   6    3.90   11.20
  -2 -16  -6   17.10   16.70
   3 -16   6   15.10   13.20
  -3 -16  -6    3.60   14.20
  -4 -16  -6    1.00   15.80
   4 -16   6  -19.00   10.00
   5 -16   6   10.20   12.60
   5 -16   6  -19.80   12.90
  -3 -17   6    2.10   12.10
  -3 -17   6   -0.60    6.90
  -3 -17   6   -1.90    6.20
   3 -17  -6   14.80   14.50
   3  17  -6   -1.80    7.00
  -2 -17   6   13.60    6.40
  -2 -17   6   -7.50    3.90
  -2 -17   6    7.60   12.90
   2 -17  -6    2.00   12.30
   2  17  -6  -12.50    6.20
  -1 -17   6    1.70   11.10
   1 -17  -6    7.90   14.00
   0 -17   6  -38.10   12.00
  -1 -17  -6    6.40   11.70
   1 -17   6   -9.70   11.70
   2 -17   6  -12.90   11.60
  -2 -17  -6  -26.60   11.30
   3 -17   6   -9.40   12.20
  -3 -17  -6    1.20   13.70
 -11   0   7   11.00   12.80
 -10   0   7    4.80   11.10
  -9   0   7  -14.10    8.20
   9   0  -7    1.20    9.50
  -8   0   7   -5.50    8.40
  -7   0   7   15.00    8.80
   7   0  -7   -5.00    4.90
   6   0  -7   -0.90    6.00
  -6   0   7   -0.60    2.10
   6   0  -7   -1.50    1.90
  -6   0   7   -0.10    8.30
  -5   0   7    5.40    3.80
   5   0  -7    3.90    2.90
   5   0  -7   -1.70    5.40
  -5   0   7    0.30    5.30
   4   0  -7   -3.00    3.00
   4   0  -7    2.30    5.20
  -4   0   7   -4.60    3.30
  -3   0   7    0.80    5.20
   3   0  -7    4.70    3.80
  -2   0   7   -4.90    3.90
   2   0  -7   -1.10    3.60
   1   0  -7  -19.20    6.00
  -1   0   7    5.90    9.40
   0   0  -7   -8.60    4.40
   1   0   7   -6.70    8.50
  -1   0  -7  -12.70    5.70
  -2   0  -7   -4.10    3.80
  -2   0  -7   -2.90    4.30
   2   0   7   -1.10    4.90
  -3   0  -7   -6.50    4.60
   3   0   7    0.00    5.70
  -3   0  -7    2.40    4.90
   4   0   7   -4.20    4.70
   4   0   7    0.20    5.70
  -4   0  -7   -3.70    5.10
  -4   0  -7   -3.60    3.00
  -5   0  -7   -1.60    4.90
   5   0   7   -4.80    6.40
  -5   0  -7   -3.90    6.50
   5   0   7   -6.30    4.70
   6   0   7    0.20    6.00
  -6   0  -7    3.00    7.70
   6   0   7   -7.70    5.40
   7   0   7   -7.00    6.80
  -7   0  -7   -1.30    5.50
   7   0   7   -0.40    5.70
  -8   0  -7   -6.80    4.70
   8   0   7    4.60    7.70
  -8   0  -7   -3.60    6.50
   9   0   7   -7.40    6.30
   9   0   7    8.40    8.60
  -9   0  -7    1.90    6.90
  -9   0  -7    7.70   11.70
   9   0   7   -6.30   11.10
  10   0   7    5.70   10.00
 -10   0  -7    0.30    6.40
  10   0   7    3.20    9.70
 -10   0  -7   -0.90    9.90
  11   0   7   -9.20    9.40
 -11   0  -7   -2.40    7.50
  11   0   7   -4.30    9.50
  12   0   7   -2.40   10.00
 -12   0  -7   21.80   13.70
 -11  -1   7   -6.10   12.20
 -11   1   7    6.10   16.20
 -10  -1   7   35.60   16.20
 -10   1   7    2.70    9.10
  -9  -1   7    5.50   11.30
   9  -1  -7   20.40   10.80
  -9   1   7   -3.90    6.30
  -8  -1   7   26.90   14.60
   8  -1  -7   42.20   13.70
  -8   1   7   24.20   11.60
   8   1  -7   38.70   15.40
   7  -1  -7   12.50    8.20
  -7  -1   7    9.70    9.40
  -7   1   7    8.40    8.50
   7   1  -7    5.40    8.10
  -6  -1   7   19.00    3.10
   6  -1  -7   19.00    9.50
   6  -1  -7   13.50    4.20
  -6  -1   7   10.30    8.90
  -6   1   7   20.80    4.90
   6   1  -7   15.80    7.70
   6   1  -7   13.30    2.80
  -6   1   7   23.30   11.40
   5  -1  -7   27.70    9.60
  -5  -1   7   31.20   11.40
  -5  -1   7   32.70    6.00
   5  -1  -7   27.50    5.90
  -5   1   7   34.40    6.70
   5   1  -7   28.40   10.70
   5   1  -7   29.80    5.80
  -5   1   7   15.40    9.10
   4  -1  -7  406.86   27.10
  -4  -1   7  431.96   27.00
   4   1  -7  432.26   27.00
  -4   1   7  429.96   27.40
   4   1  -7  425.86   31.60
   3  -1  -7  250.97   18.40
  -3  -1   7  224.98   17.40
   3   1  -7  203.98   17.30
  -3   1   7  205.98   18.10
   2  -1  -7 1821.72  102.89
  -2  -1   7 1971.20  103.29
  -2   1   7 1884.31  103.59
   2   1  -7 2107.69  103.79
  -1  -1   7  272.97   24.40
   1  -1  -7  246.68   30.90
   1   1  -7  312.97   25.70
  -1   1   7  405.36   29.40
   0   1  -7   -5.70    5.70
   0   1   7  -34.00   10.60
   1  -1   7  318.57   25.30
  -1  -1  -7  259.37   24.80
  -1   1  -7  347.27   25.30
   1   1   7  274.37   25.60
  -2  -1  -7 1995.40  102.89
  -2  -1  -7 1703.53  102.69
   2  -1   7 2055.09  104.69
  -2   1  -7 1896.31  103.99
   2   1   7 1866.41  103.29
  -3  -1  -7  213.28   20.00
  -3  -1  -7  193.68   20.40
   3  -1   7  235.78   21.90
   3  -1   7  258.97   22.00
   3   1   7  243.18   21.40
  -3   1  -7  205.48   21.10
  -3   1  -7  244.88   21.40
  -4  -1  -7  405.26   30.50
   4  -1   7  429.06   31.90
   4  -1   7  422.76   31.60
  -4  -1  -7  393.76   31.30
   4   1   7  437.66   31.30
  -4   1  -7  392.16   30.90
  -4   1  -7  398.16   32.10
   4   1   7  444.16   31.90
   5  -1   7   32.50   10.70
  -5  -1  -7   13.00    8.30
   5  -1   7   12.30    7.80
  -5   1  -7   33.50   11.50
  -5   1  -7   13.00    7.70
   5   1   7   36.40   11.10
   5   1   7   22.20    8.50
  -6  -1  -7    9.20    8.30
   6  -1   7    5.40    7.10
   6  -1   7   22.90    9.70
   6   1   7   10.00    9.20
  -6   1  -7   16.90    9.00
   6   1   7    8.60    8.20
   7  -1   7    6.40    8.40
   7  -1   7   23.50    9.60
  -7  -1  -7   -1.10    6.40
   7   1   7   31.10   11.70
  -7   1  -7    5.70    7.10
   7   1   7    9.70    8.50
   8  -1   7   30.30   11.80
   8  -1   7   20.20   10.40
  -8  -1  -7   35.90   12.60
   8   1   7   32.70   10.70
   8   1   7   50.09   13.10
  -8   1  -7   33.80   13.30
  -8   1  -7   26.90   10.90
   9  -1   7    5.70    8.90
  -9  -1  -7    5.80    8.30
   9  -1   7   31.60   10.50
  -9  -1  -7   17.80   11.40
   9   1   7   -4.80   11.00
  -9   1  -7   12.40   11.90
   9   1   7   16.90    9.30
  -9   1  -7   11.80    8.40
   9   1   7   10.80    8.70
  10  -1   7   22.30   11.90
 -10  -1  -7   31.90   10.80
  10  -1   7   17.10   10.40
  10   1   7   -5.90    9.00
 -10   1  -7   23.20   13.20
 -10   1  -7   13.60    9.00
  10   1   7   33.70   14.10
 -11  -1  -7    1.40    7.30
  11  -1   7    0.80   10.50
  11  -1   7   -6.90    9.20
 -11   1  -7    9.10    9.00
  11   1   7   12.70   12.00
  11   1   7  -24.30    8.20
 -11  -2   7    0.10   12.30
 -11   2   7   -2.90   11.80
 -10  -2   7   15.30   10.40
  10  -2  -7   -8.60    7.80
 -10   2   7   -4.90   10.60
  -9  -2   7   29.80   15.80
   9  -2  -7   38.10   15.10
  -9   2   7   35.10   15.30
   8  -2  -7   19.10   10.90
  -8  -2   7   42.70   14.40
  -8   2   7   29.10   14.40
   7  -2  -7   38.60    6.80
  -7  -2   7   44.50   15.00
   7  -2  -7   45.70    5.30
   7  -2  -7   35.30   10.30
   7   2  -7   41.00   12.80
  -7   2   7   35.00   12.90
   6  -2  -7   69.49    8.40
  -6  -2   7   49.50   14.30
   6  -2  -7   70.29   15.20
  -6  -2   7   80.79    6.40
   6   2  -7   47.50   12.00
  -6   2   7   74.09    8.50
  -6   2   7   57.69   14.40
   5  -2  -7   84.79   10.00
  -5  -2   7   76.39   16.30
   5  -2  -7   87.79   15.50
  -5  -2   7   80.09    8.90
  -5   2   7   63.39   14.70
  -5   2   7   81.09   10.70
   5   2  -7   63.19    7.80
   5   2  -7   53.49   12.30
  -4  -2   7   16.90    5.10
   4  -2  -7   14.50    6.10
   4   2  -7   12.60    6.90
  -4   2   7    1.30    7.50
  -4   2   7   12.90    6.00
   4   2  -7    8.00    4.30
   3  -2  -7  178.98   16.40
  -3  -2   7  177.58   15.90
   3   2  -7  174.38   15.50
   3   2  -7  180.28   17.20
  -3   2   7  193.08   16.80
  -2  -2   7   76.39   12.10
  -2   2   7   78.89   12.20
   2   2  -7   83.29   12.30
   1  -2  -7   16.60    8.20
  -1  -2   7   14.10    6.50
   1   2  -7   11.90    7.20
  -1   2   7   23.90    7.90
   0  -2  -7  -10.50    9.60
   0  -2   7   17.30    7.60
   0   2  -7   25.20    8.80
   0   2   7   54.89   13.60
  -1  -2  -7   23.80    6.70
   1  -2   7    7.60    6.20
  -1  -2  -7    6.80    8.00
   1   2   7    3.90    7.30
  -1   2  -7   28.70    8.30
  -1   2  -7   13.10    7.20
   2  -2   7   64.79   12.80
  -2  -2  -7   78.99   14.30
  -2  -2  -7   72.89   11.60
   2   2   7   78.79   13.20
  -2   2  -7   75.99   12.00
  -2   2  -7   68.29   12.70
  -3  -2  -7  207.98   18.50
   3  -2   7  226.98   20.80
  -3  -2  -7  196.38   19.70
   3  -2   7  195.28   19.30
  -3   2  -7  211.18   20.60
   3   2   7  156.28   18.50
  -3   2  -7  164.18   18.40
   4  -2   7    5.40    6.70
  -4  -2  -7   15.60    6.20
   4  -2   7    8.00    6.30
  -4  -2  -7    8.90    6.30
  -4   2  -7    7.60    7.70
   4   2   7    7.00    6.90
   4   2   7    9.90    6.30
  -4   2  -7    3.00    5.40
  -5  -2  -7   64.99   13.60
  -5  -2  -7   78.19   14.10
   5  -2   7   62.09   13.30
  -5   2  -7   96.49   17.20
  -5   2  -7   90.89   16.40
   5   2   7   89.69   15.70
   5   2   7   62.09   13.10
   6  -2   7   70.69   13.90
  -6  -2  -7   56.69   13.40
   6  -2   7   93.29   16.70
   6   2   7   72.09   14.80
  -6   2  -7   64.39   15.60
   6   2   7  118.09   19.20
   7  -2   7   27.20   10.70
  -7  -2  -7   24.50    9.60
   7  -2   7   52.79   13.70
   7   2   7   37.60   12.50
  -7   2  -7   26.80   10.80
  -7   2  -7   39.10   11.60
   7   2   7   17.60   10.20
  -8  -2  -7   33.90   10.90
   8  -2   7   18.20   10.10
   8  -2   7   51.09   12.90
   8   2   7   32.90   12.40
  -8   2  -7   27.30   10.60
   8   2   7   20.80   10.50
  -8   2  -7   16.60   10.00
   9  -2   7   42.50   14.70
  -9  -2  -7   50.59   13.60
   9  -2   7   52.99   12.40
  -9   2  -7   35.20   13.50
  -9   2  -7   30.30   11.40
   9   2   7   26.40   13.50
   9   2   7   10.00    8.30
   9   2   7   60.39   14.40
  10  -2   7   14.20    9.80
 -10  -2  -7   11.90    7.00
  10  -2   7   -0.60    6.80
 -10   2  -7    1.90   11.10
 -10   2  -7   14.10    9.60
  10   2   7   18.30   10.00
  10   2   7   -2.60    9.10
  11  -2   7   14.60   10.60
  11  -2   7  -12.90    8.10
 -11  -2  -7    7.80    9.40
  11   2   7    7.50   11.10
  11   2   7   13.30   10.30
 -11   2  -7   22.30   10.90
 -11  -3   7    0.60   11.90
  10  -3  -7    9.20   12.10
 -10  -3   7   34.30   16.00
  -9  -3   7   11.70   12.30
   9  -3  -7   -0.50    8.40
  -9   3   7    9.60    8.70
  -8  -3   7   60.19   16.10
   8  -3  -7   69.09    5.70
   8  -3  -7   33.10   12.30
   8  -3  -7   59.19    6.00
  -8   3   7   45.90   16.30
   7  -3  -7    9.40    3.90
   7  -3  -7   -0.30    7.50
  -7  -3   7   -7.30    6.90
  -7   3   7   -2.80    8.40
   6  -3  -7   39.30    7.50
   6  -3  -7   11.30    9.00
  -6  -3   7   32.30   12.20
   6   3  -7   22.70    9.00
  -6   3   7   27.50   11.20
  -5  -3   7   56.69    8.70
   5  -3  -7   44.40    8.20
  -5  -3   7   59.69   14.00
   5   3  -7   45.80   11.90
   5   3  -7   44.10    7.40
  -5   3   7   46.10    8.80
  -5   3   7   83.99   17.10
   4  -3  -7    2.80    4.00
  -4  -3   7    0.60    3.70
  -4   3   7   -0.40    6.00
   4   3  -7    4.60    5.70
  -4   3   7   -0.10    4.10
   4   3  -7   -3.20    3.40
   3  -3  -7   16.70    6.40
  -3  -3   7   13.80    5.10
   3   3  -7   12.20    6.40
   3   3  -7    9.70    5.60
  -3   3   7   13.40    6.50
  -2  -3   7  530.55   38.20
   2  -3  -7  699.13   41.00
  -2   3   7  687.43   41.10
   2   3  -7  614.14   37.40
   1  -3  -7  235.68   20.40
  -1  -3   7  223.58   19.30
  -1   3   7  222.48   19.90
   1   3  -7  237.18   20.00
   0  -3  -7    3.40    6.30
   0  -3   7    2.20    5.10
   0   3   7    3.40    6.30
   0   3  -7   -3.30    4.40
  -1  -3  -7  215.48   20.60
   1  -3   7  242.18   20.60
  -1  -3  -7  214.18   18.30
   1   3   7  194.38   19.80
  -1   3  -7  222.98   20.70
  -1   3  -7  210.58   19.10
  -2  -3  -7  632.04   42.90
   2  -3   7  640.74   41.90
   2   3   7  614.84   42.50
  -2   3  -7  737.63   42.80
  -2   3  -7  532.45   40.80
  -3  -3  -7    4.80    6.70
  -3  -3  -7   15.70    6.90
   3  -3   7    6.30    6.60
   3  -3   7   21.80    8.40
  -3   3  -7    0.60    5.80
  -3   3  -7    5.60    6.10
   3   3   7   15.40    8.30
   4  -3   7   -1.20    5.30
  -4  -3  -7    3.20    5.00
   4  -3   7    3.60    6.00
  -4  -3  -7   -4.40    5.80
   4   3   7   14.40    6.70
  -4   3  -7    6.60    6.90
  -4   3  -7   -1.30    4.80
   4   3   7    0.80    6.10
   5  -3   7   39.40   10.70
  -5  -3  -7   62.99   14.30
   5  -3   7   62.49   12.70
  -5  -3  -7   56.19   11.00
  -5   3  -7   47.30   12.40
   5   3   7   49.30   10.90
  -5   3  -7   45.80   11.10
  -5   3  -7   42.20    9.40
  -6  -3  -7   22.70    9.10
   6  -3   7   54.59   13.70
   6  -3   7   35.50   10.90
  -6   3  -7   44.40   12.90
   6   3   7   28.50   11.20
  -6   3  -7   41.30   10.10
   6   3   7   15.60    8.20
   7  -3   7    7.80    8.20
   7  -3   7   14.00    8.30
  -7  -3  -7   -1.80    6.40
   7   3   7    4.20    7.40
  -7   3  -7    4.20    6.80
   7   3   7    1.70    6.40
  -7   3  -7   -3.70    6.80
   8  -3   7   49.70   13.10
  -8  -3  -7   56.19   13.60
   8  -3   7   70.79   15.40
   8   3   7   41.60   12.80
   8   3   7   65.09   15.90
  -8   3  -7   48.60   12.40
  -8   3  -7   66.59   15.70
  -9  -3  -7    5.00    6.70
   9  -3   7    6.60    8.70
   9  -3   7    5.70    8.40
  -9   3  -7    1.60    8.30
  -9   3  -7   11.00   10.60
   9   3   7    5.00   20.60
   9   3   7    1.20    6.50
   9   3   7    2.60    7.70
 -10  -3  -7   24.90   10.40
  10  -3   7   25.70   11.00
  10  -3   7   52.09   16.50
 -10   3  -7   29.40   14.90
  10   3   7   15.00   10.40
  10   3   7   13.40   10.40
 -10   3  -7   33.90   10.40
  10   3   7   14.30   14.60
  11  -3   7   -2.40    8.50
  11  -3   7    6.00   10.60
 -11  -3  -7   -3.10    6.60
  11   3   7   -1.00    8.80
  11   3   7   -1.50   11.20
 -11   3  -7   22.20   13.30
 -11  -4   7   35.70   17.90
  11  -4  -7   42.20   24.10
 -10  -4   7   16.80   11.00
  10  -4  -7    3.10    9.70
 -10   4   7    1.00   11.40
  -9  -4   7    9.10   12.80
   9  -4  -7   22.90   10.30
  -9   4   7   10.60   11.30
  -8  -4   7   56.39   16.60
   8  -4  -7   82.09   19.60
   8  -4  -7   77.39    8.70
   8  -4  -7   79.09    8.60
  -8   4   7  155.58   26.40
  -7  -4   7   90.19   20.00
   7  -4  -7   76.49   10.70
   7  -4  -7   63.89   15.70
  -7   4   7   91.19   19.90
  -6  -4   7   21.10    9.70
   6  -4  -7    9.20    8.00
  -6  -4   7   25.40    5.70
   6  -4  -7   21.10   11.00
  -6   4   7   23.00   11.10
  -5  -4   7  538.45   41.80
   5  -4  -7  574.74   35.60
  -5  -4   7  521.05   32.60
  -5   4   7  533.55   34.80
  -5   4   7  546.75   41.70
   4  -4  -7    7.40    6.30
  -4  -4   7   15.20    6.00
   4   4  -7   33.60    7.20
  -4   4   7   28.50    7.50
  -4   4   7   35.00   11.60
   4   4  -7   26.60    8.20
   3  -4  -7  596.84   38.20
  -3  -4   7  563.44   36.10
   3   4  -7  578.74   36.10
  -3   4   7  583.94   38.00
  -3   4   7  535.75   39.80
   3   4  -7  570.14   39.10
   2  -4  -7  258.07   21.80
  -2  -4   7  259.07   20.70
  -2   4   7  228.58   21.00
   2   4  -7  269.77   18.50
   2   4  -7  219.28   20.50
   1  -4  -7   77.49   13.80
  -1  -4   7  100.19   13.90
   1   4  -7   71.29    7.90
  -1   4   7   66.19   13.10
   1   4  -7   91.79   14.50
   0  -4   7  795.62   50.59
   0  -4  -7  818.12   51.99
   0   4  -7  824.62   51.19
   0   4   7  873.71   52.59
   1  -4   7   66.29   12.80
  -1  -4  -7   69.99   11.00
  -1  -4  -7   92.99   15.70
  -1   4  -7   57.19   12.50
  -1   4  -7   92.49   13.20
   1   4   7   76.99   13.80
  -2  -4  -7  229.78   22.40
  -2  -4  -7  239.48   20.00
   2  -4   7  278.27   23.60
  -2   4  -7  282.57   23.20
   2   4   7  254.27   22.70
  -2   4  -7  267.17   23.50
   3  -4   7  541.95   37.30
   3  -4   7  483.95   36.40
  -3  -4  -7  477.55   33.10
  -3  -4  -7  496.65   36.90
  -3   4  -7  533.25   36.80
  -3   4  -7  544.15   38.00
   3   4   7  487.65   36.30
  -4  -4  -7   16.10    6.40
   4  -4   7   27.40    9.30
   4  -4   7   20.70    9.30
  -4  -4  -7   22.70   11.50
  -4   4  -7   31.30   10.70
  -4   4  -7   32.50    7.50
  -4   4  -7   31.50   10.10
   4   4   7   40.70   10.00
   4   4   7   35.00   12.00
  -5  -4  -7  501.15   38.70
   5  -4   7  529.85   39.00
   5  -4   7  524.95   39.50
  -5   4  -7  549.74   39.80
  -5   4  -7  499.45   34.70
   5   4   7  568.64   37.20
   5   4   7  485.05   37.90
  -5   4  -7  543.65   39.40
  -6  -4  -7   27.60   10.90
   6  -4   7   19.10    9.80
   6  -4   7   34.70   12.10
   6   4   7   26.90   10.30
   6   4   7   24.00    9.60
  -6   4  -7   34.20    9.40
  -6   4  -7   23.10   11.80
  -7  -4  -7   92.89   18.20
   7  -4   7   72.99   16.00
   7  -4   7   78.89   16.70
   7   4   7   63.49   13.60
  -7   4  -7   86.59   16.00
  -7   4  -7   94.99   19.20
   7   4   7   72.69   15.50
   8  -4   7   89.59   17.40
  -8  -4  -7   85.19   16.20
   8  -4   7   89.09   19.00
   8   4   7   80.29   16.70
  -8   4  -7  131.69   21.90
  -8   4  -7   87.79   17.30
   8   4   7   99.79   18.40
   8   4   7   53.99   15.10
  -9  -4  -7   29.20   11.60
   9  -4   7   18.60   12.30
   9  -4   7   14.00    9.60
  -9   4  -7   20.30   10.60
   9   4   7   22.30   10.10
   9   4   7   20.30   12.80
  -9   4  -7   25.60   12.70
   9   4   7    8.10    8.70
  10  -4   7   19.10   10.80
 -10  -4  -7   -2.40    9.00
  10  -4   7   -3.60    7.20
  10   4   7   13.20   12.60
  10   4   7  -10.30    6.80
 -10   4  -7    7.20   11.60
  10   4   7  -13.60    9.60
 -10   4  -7    4.30   15.30
 -11  -4  -7   12.10   10.30
  11  -4   7   31.50   23.30
  11   4   7   -5.00   11.80
  11   4   7    5.60   12.30
 -11   4  -7   26.30   10.60
 -11  -5   7   77.89   21.30
  11  -5  -7   98.89   23.70
 -10  -5   7    6.20   11.60
  10  -5  -7   -7.60    9.90
   9  -5  -7   41.60    6.70
   9  -5  -7   27.50    5.50
   9  -5  -7   32.80   13.30
  -9  -5   7   22.50   12.50
  -9   5   7   12.10   13.50
   8  -5  -7   35.80   12.50
   8  -5  -7   20.50    6.70
   8  -5  -7   50.19    8.40
  -8  -5   7   37.30   13.40
  -8   5   7   32.80   13.00
  -7  -5   7   51.79   15.70
  -7  -5   7   47.70    7.40
   7  -5  -7   51.39   10.20
   7  -5  -7   18.70   12.60
  -7  -5   7   40.10    5.00
  -7   5   7   50.89   16.60
   6  -5  -7  260.97   21.80
  -6  -5   7  224.18   17.90
  -6  -5   7  267.37   18.20
  -6  -5   7  224.28   27.80
  -6   5   7  279.77   29.50
  -5  -5   7   63.49   10.30
  -5  -5   7   66.09   15.10
   5  -5  -7   71.49   13.10
  -5   5   7   41.10   12.90
  -5   5   7   42.00   10.20
   4  -5  -7   51.09   11.30
  -4  -5   7   43.70    8.60
  -4   5   7   61.99   13.80
  -4   5   7   61.09   12.30
  -3  -5   7  123.99   14.50
   3  -5  -7  141.59   19.10
  -3   5   7  135.89   17.30
   3   5  -7  177.88   16.40
  -3   5   7  144.69   15.90
  -2  -5   7   -1.40    4.20
   2  -5  -7    6.70    6.60
   2   5  -7    5.30    5.80
  -2   5   7    1.50    5.00
   1  -5  -7  604.64   40.20
  -1  -5   7  572.44   38.80
  -1   5   7  529.35   38.60
   1   5  -7  584.24   39.20
   0  -5   7   -0.70    5.90
   0  -5  -7   -3.50    4.90
   0   5   7    9.50    6.50
   0   5  -7   -4.00    4.90
   1  -5   7  574.64   39.40
  -1  -5  -7  511.45   38.60
  -1  -5  -7  594.54   34.90
  -1   5  -7  556.94   39.50
   1   5   7  580.94   39.70
  -1   5  -7  525.25   37.20
   2  -5   7    3.10    6.50
  -2  -5  -7    2.30    6.70
  -2  -5  -7   -2.90    3.60
  -2   5  -7    5.20    6.20
  -2   5  -7    0.60    2.00
   2   5   7   -4.90    5.20
  -2   5  -7    5.00    5.90
  -3  -5  -7  166.18   15.30
  -3  -5  -7  142.99   20.00
   3  -5   7  162.78   19.10
   3   5   7  176.78   25.80
  -3   5  -7  166.98   19.60
  -3   5  -7  141.89   11.90
  -3   5  -7  170.08   18.60
  -4  -5  -7   73.59   15.30
   4  -5   7   59.59   12.50
   4  -5   7   79.29   15.50
  -4  -5  -7   61.39   10.80
  -4   5  -7   52.59   12.20
  -4   5  -7   65.09   10.30
  -4   5  -7   52.59   12.70
   4   5   7   62.39   13.20
   5  -5   7   60.19   13.70
   5  -5   7   47.80   12.70
  -5  -5  -7   34.70   16.20
   5   5   7   87.49   16.70
  -5   5  -7   59.39   13.30
   5   5   7   65.19   12.00
  -5   5  -7   51.49   10.20
  -5   5  -7   60.49   14.10
  -6  -5  -7  234.38   26.70
   6  -5   7  277.77   27.70
   6  -5   7  258.27   26.10
  -6   5  -7  259.47   23.10
   6   5   7  241.58   27.20
   6   5   7  283.97   25.10
  -6   5  -7  282.47   28.20
   7  -5   7   56.49   13.80
  -7  -5  -7   66.89   17.00
   7   5   7   43.10   11.90
   7   5   7   45.20   13.60
  -7   5  -7   52.69   11.80
  -7   5  -7   61.89   15.00
   8  -5   7   35.80   11.50
  -8  -5  -7   20.60    9.90
   8  -5   7   46.20   14.40
   8   5   7   22.80   10.80
  -8   5  -7   23.90   10.80
   8   5   7    8.30   11.10
  -8   5  -7   31.40   12.60
   8   5   7   23.80   10.80
  -9  -5  -7   34.10   12.90
   9  -5   7   39.50   14.10
   9  -5   7   40.70   12.70
   9   5   7   26.10   11.20
   9   5   7   38.50   12.70
  -9   5  -7   52.59   16.10
   9   5   7   55.39   16.00
  -9   5  -7   36.60   13.30
  10  -5   7   -2.40    7.60
 -10  -5  -7   -6.60    7.30
  10  -5   7   -7.00   10.50
  10   5   7    7.20   13.70
  10   5   7   -6.30    8.30
  10   5   7   -4.00    9.10
 -10   5  -7   10.00    8.80
 -11  -5  -7   78.19   20.60
  11  -5   7   95.69   20.00
  11  -5   7  103.59   25.40
  11   5   7   74.09   21.00
  11   5   7   43.90   16.40
 -11   5  -7   83.19   17.80
  11  -6  -7   -0.10   12.30
 -11  -6   7   -5.40   12.90
  10  -6  -7   27.40    5.20
  10  -6  -7   38.10   15.30
 -10  -6   7   41.30   17.30
  10  -6  -7   38.10    6.10
  -9  -6   7  -10.20    7.40
   9  -6  -7    1.10    3.70
   9  -6  -7    8.10    7.90
   9  -6  -7    3.80    4.10
  -9   6   7    7.10   10.30
   8  -6  -7   20.80    6.00
   8  -6  -7    1.20    9.30
   8  -6  -7    3.50    5.20
  -8  -6   7   26.40   12.30
  -8   6   7   24.50   12.80
   7  -6  -7   -2.90    4.60
   7  -6  -7    5.20    8.50
  -7  -6   7  -11.20    6.60
  -7  -6   7    4.10    2.90
  -7  -6   7   -1.70    3.90
  -7   6   7    6.60    9.50
   6  -6  -7  199.38   20.10
  -6  -6   7  211.08   25.60
  -6  -6   7  196.08   17.00
  -6  -6   7  224.98   17.30
  -6   6   7  264.47   28.20
  -5  -6   7  105.49   19.30
   5  -6  -7  122.29   18.20
  -5  -6   7  121.49   13.40
  -5   6   7  127.39   21.20
  -5   6   7  107.59   15.70
   4  -6  -7  233.78   21.40
  -4  -6   7  178.18   17.70
  -4   6   7  198.58   19.70
  -4   6   7  206.88   22.20
   3  -6  -7   70.39   14.00
  -3  -6   7   91.59   14.70
   3   6  -7   94.99   13.70
  -3   6   7   83.39   15.20
  -3   6   7   72.09   14.70
   2  -6  -7  398.76   33.10
  -2  -6   7  476.05   32.70
   2   6  -7  449.26   32.60
  -2   6   7  456.65   32.30
  -2   6   7  433.26   32.90
   1  -6  -7   -2.30    6.70
  -1  -6   7    1.80    4.40
  -1   6   7    0.20    5.20
   1   6  -7    8.70    6.80
   0  -6  -7  909.51   57.99
   0  -6   7 1002.30   57.59
   0   6  -7  851.21   56.49
   0   6  -7  892.81   54.99
   0   6   7  878.71   57.09
  -1  -6  -7    1.20    6.70
   1  -6   7   -0.40    5.90
  -1  -6  -7   -2.80    3.00
  -1   6  -7   -4.20    5.60
  -1   6  -7   -5.60    4.00
   1   6   7   -7.80    4.50
  -2  -6  -7  455.75   35.60
   2  -6   7  423.06   34.70
  -2  -6  -7  455.75   29.20
   2   6   7  443.46   35.30
  -2   6  -7  469.65   33.50
  -2   6  -7  483.65   36.20
  -3  -6  -7   87.19   11.60
   3  -6   7   81.19   16.10
  -3  -6  -7   61.59   14.60
   3   6   7   68.69   14.10
  -3   6  -7   85.89   16.40
  -3   6  -7   79.39   15.00
  -4  -6  -7  222.58   22.80
   4  -6   7  233.08   23.20
   4  -6   7  232.58   23.40
  -4  -6  -7  195.58   18.30
  -4   6  -7  195.28   21.90
   4   6   7  218.78   23.30
  -4   6  -7  207.78   23.60
   5  -6   7  133.59   20.60
   5  -6   7  133.99   20.00
  -5  -6  -7  131.99   20.70
  -5   6  -7  102.69   13.70
  -5   6  -7  116.29   19.40
   5   6   7  131.49   20.90
   5   6   7  110.89   15.40
  -5   6  -7   93.19   16.10
  -6  -6  -7  250.27   31.10
   6  -6   7  206.78   23.30
   6  -6   7  233.48   25.10
   6   6   7  163.18   23.80
  -6   6  -7  216.28   20.30
   6   6   7  221.08   21.40
  -6   6  -7  201.08   23.90
   7  -6   7   -2.50    6.40
  -7  -6  -7   -2.40    7.90
   7  -6   7    7.70    8.60
  -7   6  -7   -4.20    5.80
   7   6   7   12.30    7.40
   7   6   7   -1.00    7.80
   7   6   7   -8.30    6.00
  -8  -6  -7    4.60    7.90
   8  -6   7   33.50   12.30
   8  -6   7    7.30    8.20
   8   6   7   15.70    9.10
   8   6   7    2.60    7.10
   8   6   7    3.10    8.60
  -8   6  -7   24.80   10.30
   9  -6   7   13.10    8.80
   9  -6   7    1.90   10.60
  -9  -6  -7    2.60    8.50
   9   6   7    4.80    9.60
   9   6   7    6.90    9.30
  -9   6  -7    2.80    9.00
   9   6   7    3.20   11.60
  10  -6   7   62.09   14.40
  10  -6   7   40.40   16.00
 -10  -6  -7    7.50    9.50
  10   6   7   -4.60   10.30
 -10   6  -7   19.40   10.20
  10   6   7    9.60   15.00
  10   6   7   40.60   14.20
  11  -6   7   27.10   12.60
  11  -6   7  -23.90    8.00
 -11  -6  -7    1.40    8.50
  11   6   7    6.70   11.10
 -11   6  -7    0.20    9.70
  11   6   7    3.50   11.60
 -11  -7   7  -15.40   11.90
  11  -7  -7   -3.70   13.30
  10  -7  -7   15.10   12.60
  10  -7  -7   28.00    7.40
  10  -7  -7   23.00    7.10
 -10  -7   7   47.20   17.10
   9  -7  -7    7.90    5.70
  -9  -7   7   -9.10    9.00
   9  -7  -7   -5.90    5.20
   9  -7  -7    6.40   10.80
   8  -7  -7  117.09   16.20
   8  -7  -7   94.59   15.70
  -8  -7   7   62.29   18.00
   8  -7  -7  104.99   22.00
  -8   7   7   91.39   21.30
  -7  -7   7   12.80    5.20
   7  -7  -7   -0.60    7.10
  -7  -7   7    7.30    9.90
  -7  -7   7    5.50    3.80
   7  -7  -7    8.40    6.40
  -7   7   7   -8.30    8.60
  -6  -7   7   69.59   11.30
  -6  -7   7   79.89   12.20
   6  -7  -7   76.19   13.60
  -6  -7   7   57.19   16.30
  -6   7   7   59.59   14.90
  -5  -7   7   31.80   10.60
  -5  -7   7    6.10    6.30
   5  -7  -7    2.70    6.50
  -5   7   7  -10.10    7.90
  -4  -7   7  212.28   20.30
   4  -7  -7  269.07   23.70
  -4   7   7  238.18   24.60
  -4   7   7  230.08   22.70
   3  -7  -7   15.00    8.30
  -3  -7   7   14.70    7.50
   3   7  -7    8.70    7.10
  -3   7   7    5.70    6.30
  -3   7   7   19.50    8.90
  -2  -7   7  211.38   20.10
   2  -7  -7  182.18   21.00
  -2   7   7  167.88   18.30
   2   7  -7  239.78   21.50
  -1  -7   7   31.60   10.70
   1  -7  -7   12.60    9.30
   1   7  -7   21.20    7.90
  -1   7   7   25.20    9.60
   0  -7  -7    5.50    7.10
   0   7   7    5.80    7.20
   0   7  -7    5.30    5.80
   0   7  -7    3.40    7.50
  -1  -7  -7   19.20   11.40
  -1  -7  -7   34.40    6.80
   1  -7   7   22.60    9.30
  -1   7  -7   30.30   10.70
   1   7   7   14.20    7.60
[truncated: 303,814 more chars]
