# Supplementary material for: Crystal structure, Hirshfeld surface analysis and computational study of 2-chloro-N-[4-(methyl­sulfan­yl)phen­yl]acetamide
Source: Acta Crystallogr E Crystallogr Commun. 2020 Mar 31;76(Pt 4):594–8. doi: 10.1107/S2056989020002960 (PMC7133040; doi:10.1107/S2056989020002960)
Supplement: Supplementary file 2 [file e-76-00594-Isup3.hkl]

data_I                                                                          
_shelx_title ' kcbw15_0m_a_a.res in Pbca'                                       
_shelx_refln_list_code          4                                               
_shelx_F_calc_maximum      136.04                                               
_exptl_crystal_F_000       896.00                                               
_reflns_d_resolution_high  0.7501                                               
                                                                                
loop_                                                                           
 _space_group_symop_operation_xyz                                               
 'x, y, z'                                                                      
 '-x+1/2, -y, z+1/2'                                                            
 '-x, y+1/2, -z+1/2'                                                            
 'x+1/2, -y+1/2, -z'                                                            
 '-x, -y, -z'                                                                   
 'x-1/2, y, -z-1/2'                                                             
 'x, -y-1/2, z-1/2'                                                             
 '-x-1/2, y-1/2, z'                                                             
                                                                                
_cell_length_a     9.6659                                                       
_cell_length_b    14.0682                                                       
_cell_length_c    14.4869                                                       
_cell_angle_alpha  90.000                                                       
_cell_angle_beta   90.000                                                       
_cell_angle_gamma  90.000                                                       
                                                                                
_shelx_F_squared_multiplier     1.000                                           
                                                                                
loop_                                                                           
 _refln_index_h                                                                 
 _refln_index_k                                                                 
 _refln_index_l                                                                 
 _refln_F_squared_calc                                                          
 _refln_F_squared_meas                                                          
 _refln_F_squared_sigma                                                         
 _refln_observed_status                                                         
   4   0   0       2991.47       2649.99        71.24 o                         
   6   0   0          0.17         -0.84         3.49 o                         
   8   0   0       4946.62       4798.19       152.21 o                         
  10   0   0       1040.51        938.80        64.50 o                         
  12   0   0         15.09         50.30        29.06 o                         
   2   1   0      18507.34      17722.66       434.12 o                         
   4   1   0       1150.86       1132.47        22.82 o                         
   6   1   0       8558.08       7999.96       145.26 o                         
   8   1   0       1633.83       1590.38        42.02 o                         
  10   1   0         52.90         89.76        16.52 o                         
  12   1   0        248.26        223.15        66.18 o                         
   0   2   0       2801.67       3127.36       159.60 o                         
   2   2   0       2857.49       2545.37        50.20 o                         
   4   2   0       7694.69       7482.57       126.60 o                         
   6   2   0       1623.98       1437.24        33.79 o                         
   8   2   0          1.06         -3.68         3.71 o                         
  10   2   0         87.48         89.96         8.82 o                         
  12   2   0         29.59          0.78        18.51 o                         
   2   3   0         60.23         67.55         6.67 o                         
   4   3   0        764.13        721.63        21.04 o                         
   6   3   0         29.66         27.85         4.88 o                         
   8   3   0        682.92        622.49        20.02 o                         
  10   3   0        843.59        734.59        26.39 o                         
  12   3   0         26.82         20.92        21.35 o                         
   0   4   0       2364.18       2346.70        69.97 o                         
   2   4   0       1064.80       1053.76        37.34 o                         
   4   4   0        644.82        583.22        16.91 o                         
   6   4   0       2182.72       2108.53        48.32 o                         
   8   4   0       3122.61       2990.83        70.22 o                         
  10   4   0        147.78        195.85        23.07 o                         
  12   4   0         16.28         14.21         9.14 o                         
   2   5   0       1171.74       1250.00        40.69 o                         
   4   5   0       5079.49       5256.31       103.86 o                         
   6   5   0       1135.14       1112.75        31.28 o                         
   8   5   0        127.20        143.05        11.89 o                         
  10   5   0          8.30         15.80         6.43 o                         
  12   5   0          1.93         -1.23         8.39 o                         
   2   6   0       3538.80       3340.23        93.75 o                         
   4   6   0       1769.85       1530.29        46.22 o                         
   6   6   0        414.37        440.08        18.24 o                         
   8   6   0        690.65        694.30        22.15 o                         
  10   6   0         26.31         29.84         7.90 o                         
  12   6   0         25.35         24.40         8.80 o                         
   2   7   0       1935.29       1875.36        49.42 o                         
   4   7   0        436.12        410.72        21.52 o                         
   6   7   0       1949.94       1894.37        49.57 o                         
   8   7   0       1337.25       1342.87        40.83 o                         
  10   7   0        454.49        470.39        18.36 o                         
   0   8   0       8157.73       7099.71       373.76 o                         
   2   8   0       1476.05       1414.76        44.71 o                         
   4   8   0       1154.03       1085.94        34.89 o                         
   6   8   0       1134.26       1172.17        35.22 o                         
   8   8   0         11.54         16.14         8.16 o                         
  10   8   0          0.04         10.12         8.27 o                         
   2   9   0        261.31        301.76        16.87 o                         
   4   9   0        714.99        718.93        27.04 o                         
   6   9   0         20.15         18.64         6.37 o                         
   8   9   0          0.06         -5.93         5.93 o                         
  10   9   0         32.39         44.07         9.33 o                         
   0  10   0        149.25        191.92        15.65 o                         
   2  10   0        251.24        279.68        15.47 o                         
   4  10   0          1.12         -1.44         5.75 o                         
   6  10   0         64.95         73.36         9.85 o                         
   8  10   0         30.31         46.60         8.70 o                         
  10  10   0        118.48        127.42        13.32 o                         
   2  11   0        283.95        301.02        16.50 o                         
   4  11   0         36.60         31.98         7.83 o                         
   6  11   0         91.42         86.92         9.72 o                         
   8  11   0        164.76        148.42        12.98 o                         
  10  11   0         50.28         21.91        10.20 o                         
   0  12   0       2043.79       1865.24        91.42 o                         
   2  12   0        719.93        709.70        26.26 o                         
   4  12   0        167.99        195.23        16.32 o                         
   6  12   0          7.25         19.54         8.60 o                         
   8  12   0        105.12         94.80        10.41 o                         
   2  13   0        257.20        246.84        17.77 o                         
   4  13   0        248.43        227.05        18.65 o                         
   6  13   0        359.81        392.03        17.21 o                         
   8  13   0         11.78          9.68         8.38 o                         
   0  14   0        794.84        811.95        61.31 o                         
   2  14   0        122.41        148.43        21.33 o                         
   4  14   0         29.12         49.89         9.90 o                         
   6  14   0          0.02         -6.93         6.93 o                         
   8  14   0         97.63        111.31        13.23 o                         
   2  15   0        174.90        189.49        34.27 o                         
   4  15   0         46.35         31.60         9.15 o                         
   6  15   0        133.73        144.55        14.71 o                         
   0  16   0         34.99         14.76        23.92 o                         
   2  16   0          8.63         26.31        19.45 o                         
   4  16   0         32.81         26.54        14.78 o                         
   6  16   0         80.12         97.07        13.98 o                         
   2  17   0         17.05        -12.93        16.45 o                         
   4  17   0          2.46        -24.15        24.15 o                         
   0  18   0         14.47        -15.20        28.39 o                         
   2  18   0         33.79         28.02        28.72 o                         
   1   1   1       1182.82       1194.81        24.15 o                         
   2   1   1        332.78        443.85         8.39 o                         
   3   1   1       3365.39       3346.59        43.67 o                         
   4   1   1        160.12        225.90         5.41 o                         
   5   1   1          6.63         13.77         1.88 o                         
   6   1   1         55.54         86.54         5.17 o                         
   7   1   1         90.33        102.10         5.09 o                         
   8   1   1        835.81        771.00        15.53 o                         
   9   1   1         43.33         48.58         5.60 o                         
  10   1   1        517.89        483.74        18.29 o                         
  11   1   1        181.32        184.39        13.51 o                         
  12   1   1          5.58          1.84        13.88 o                         
   0   2   1        283.78        284.35        21.46 o                         
   1   2   1       1297.53       1315.73        19.84 o                         
   2   2   1       1430.72       1380.34        21.32 o                         
   3   2   1       7421.52       7423.00        93.75 o                         
   4   2   1       1047.66       1055.83        16.70 o                         
   5   2   1       3401.12       3463.93        48.17 o                         
   6   2   1         13.62         14.12         2.56 o                         
   7   2   1          3.59          6.62         2.49 o                         
   8   2   1         14.00         12.97         3.04 o                         
   9   2   1         68.70         76.92         6.41 o                         
  10   2   1         61.03         68.04         6.06 o                         
  11   2   1         71.37         66.52         9.04 o                         
  12   2   1         46.49         59.03        17.36 o                         
   1   3   1       7927.93       8066.20       157.53 o                         
   2   3   1        307.20        228.05         6.40 o                         
   3   3   1        222.82        228.05         6.86 o                         
   4   3   1       3051.26       3350.40        46.58 o                         
   5   3   1        317.65        358.72         8.60 o                         
   6   3   1       1728.37       1842.78        28.05 o                         
   7   3   1        182.76        160.14         6.15 o                         
   8   3   1         62.28         51.10         4.87 o                         
   9   3   1        419.73        381.01        11.48 o                         
  10   3   1        138.06        107.89         7.46 o                         
  11   3   1          9.48         22.99        14.91 o                         
  12   3   1          0.00         22.47        19.39 o                         
   0   4   1      10242.45      10359.81       230.17 o                         
   1   4   1       1043.00       1062.94        23.90 o                         
   2   4   1        527.26        489.31        12.01 o                         
   3   4   1        602.07        569.74        12.08 o                         
   4   4   1         15.57         20.03         3.12 o                         
   5   4   1        498.15        459.39        10.16 o                         
   6   4   1         13.24         12.30         3.02 o                         
   7   4   1        624.92        620.55        14.04 o                         
   8   4   1         10.14         14.95         3.22 o                         
   9   4   1         51.96         73.25         5.71 o                         
  10   4   1         24.06         22.64         7.66 o                         
  11   4   1          1.11         -4.74         5.17 o                         
  12   4   1         31.07         38.43        10.80 o                         
   1   5   1       1285.76       1174.19        27.03 o                         
   2   5   1         67.45         83.81         5.34 o                         
   3   5   1       1008.10       1002.71        19.53 o                         
   4   5   1       1871.43       1838.90        31.48 o                         
   5   5   1         51.47         46.38         4.53 o                         
   6   5   1        319.82        319.74         9.81 o                         
   7   5   1         23.74         25.44         4.29 o                         
   8   5   1        120.31        140.40         6.82 o                         
   9   5   1          1.33          1.00         4.26 o                         
  10   5   1        176.20        196.87        10.99 o                         
  11   5   1         41.85         53.68        11.85 o                         
  12   5   1         40.47         17.87        10.15 o                         
   0   6   1        684.70        791.55        81.56 o                         
   1   6   1        129.76        128.04         6.53 o                         
   2   6   1        196.27        224.35        14.91 o                         
   3   6   1       4024.15       4049.71       114.26 o                         
   4   6   1        734.30        759.86        16.37 o                         
   5   6   1       2558.06       2786.05        44.35 o                         
   6   6   1        238.76        272.94        10.13 o                         
   7   6   1        135.28        180.69         8.91 o                         
   8   6   1          6.91          3.99         3.62 o                         
   9   6   1         46.02         59.93         4.95 o                         
  10   6   1          5.27          7.61         5.01 o                         
  11   6   1         39.40         31.31         9.42 o                         
  12   6   1         12.48          5.41         9.32 o                         
   1   7   1          2.86          9.84         2.83 o                         
   2   7   1          0.74          6.69         3.05 o                         
   3   7   1        658.30        648.76        15.22 o                         
   4   7   1        119.27        118.73         7.16 o                         
   5   7   1         26.88         28.87         4.24 o                         
   6   7   1        490.66        485.34        13.85 o                         
   7   7   1         86.89         96.10         7.37 o                         
   8   7   1          0.05         -3.42         3.42 o                         
   9   7   1         53.66         46.12         4.86 o                         
  10   7   1         10.80          6.92         5.80 o                         
  11   7   1         27.41         33.91         6.59 o                         
   0   8   1       3395.37       3372.38       171.65 o                         
   1   8   1        327.39        322.26        11.04 o                         
   2   8   1       1032.42        932.18        22.49 o                         
   3   8   1        803.72        794.82        20.84 o                         
   4   8   1         26.51         35.51         4.15 o                         
   5   8   1        384.18        367.47        11.82 o                         
   6   8   1        102.33        107.01         7.15 o                         
   7   8   1        195.44        197.64        10.26 o                         
   8   8   1        132.08        165.25         9.04 o                         
   9   8   1          0.38         -3.75         3.75 o                         
  10   8   1         38.89         32.61         8.22 o                         
  11   8   1         28.77         27.95         6.74 o                         
   1   9   1        591.52        647.02        18.91 o                         
   2   9   1        674.51        637.69        16.88 o                         
   3   9   1        107.87        130.85         8.88 o                         
   4   9   1        420.77        444.92        12.13 o                         
   5   9   1         13.10         22.11         4.34 o                         
   6   9   1        138.40        163.47         9.11 o                         
   7   9   1         59.85         74.82         6.20 o                         
   8   9   1         78.21        118.15         7.57 o                         
   9   9   1        140.89        170.74         9.53 o                         
  10   9   1         70.16         67.09         7.80 o                         
  11   9   1         48.37         64.83         8.30 o                         
   0  10   1          2.95          7.62         7.79 o                         
   1  10   1          0.03          1.35         2.78 o                         
   2  10   1        214.01        197.83         7.96 o                         
   3  10   1         24.33         38.30         4.80 o                         
   4  10   1        480.78        461.48        13.45 o                         
   5  10   1         22.86         39.32         5.43 o                         
   6  10   1         18.12         17.30         4.34 o                         
   7  10   1          6.09         10.32         4.03 o                         
   8  10   1         11.27         14.56         4.98 o                         
   9  10   1          5.45         -1.05         4.80 o                         
  10  10   1          3.74          9.07         5.70 o                         
   1  11   1        126.42        100.98         9.35 o                         
   2  11   1        181.52        202.68        12.66 o                         
   3  11   1         49.27         49.86         5.80 o                         
   4  11   1        131.68        142.20         9.20 o                         
   5  11   1          5.08          6.75         3.71 o                         
   6  11   1         16.95         35.59         5.76 o                         
   7  11   1          0.54          5.79         3.98 o                         
   8  11   1         15.84         27.57         5.30 o                         
   9  11   1         10.78         18.62         6.99 o                         
  10  11   1         30.82         16.54         6.65 o                         
   0  12   1        510.32        491.40        32.05 o                         
   1  12   1          5.28          7.86         5.34 o                         
   2  12   1         12.24         12.29         4.31 o                         
   3  12   1         14.03          9.37         4.03 o                         
   4  12   1         17.86         27.86         5.33 o                         
   5  12   1         30.44         40.51         6.14 o                         
   6  12   1        199.02        220.26        10.14 o                         
   7  12   1         25.20         35.46         5.57 o                         
   8  12   1         96.72        119.67         7.76 o                         
   9  12   1         29.91         44.90         6.85 o                         
   1  13   1        123.98        125.72        15.14 o                         
   2  13   1         93.09         75.98         9.06 o                         
   3  13   1         75.15         91.21        10.31 o                         
   4  13   1          5.45          9.18         6.07 o                         
   5  13   1         22.87         15.70         4.74 o                         
   6  13   1          7.44          4.52         4.31 o                         
   7  13   1          3.10          0.26         4.19 o                         
   8  13   1          0.08         10.77         5.36 o                         
   9  13   1          2.35          8.28         8.66 o                         
   0  14   1         58.71         62.35        21.80 o                         
   1  14   1          0.09          6.47         6.07 o                         
   2  14   1          8.75         13.92         6.03 o                         
   3  14   1          5.15          9.15         5.62 o                         
   4  14   1         47.26         39.02         6.70 o                         
   5  14   1          2.39          8.81         7.12 o                         
   6  14   1          1.51          4.77         4.60 o                         
   7  14   1          6.98         11.08         7.95 o                         
   8  14   1         23.43          6.22         7.18 o                         
   1  15   1         24.07         10.41         8.00 o                         
   2  15   1         16.12         20.03         7.00 o                         
   3  15   1          1.82          9.58         7.33 o                         
   4  15   1          7.99         10.10         8.42 o                         
   5  15   1         22.21         23.07         6.51 o                         
   6  15   1         80.34         95.82         9.63 o                         
   7  15   1          2.05         -6.20         6.20 o                         
   0  16   1        234.07        211.33        34.75 o                         
   1  16   1         29.60         38.66        12.63 o                         
   2  16   1         85.45         83.49        12.64 o                         
   3  16   1          0.25         -2.06         8.24 o                         
   4  16   1         62.95         66.72        13.10 o                         
   5  16   1          6.15         10.78         7.15 o                         
   6  16   1         56.52         53.76         9.40 o                         
   1  17   1          3.17         -7.39        11.55 o                         
   2  17   1         24.67         17.08        12.91 o                         
   3  17   1          0.97          9.09        12.52 o                         
   4  17   1         31.37         30.70        14.57 o                         
   5  17   1         29.40         24.56        12.87 o                         
   0  18   1         20.77         11.01        38.90 o                         
   1  18   1         13.10          3.81        16.29 o                         
   2  18   1          6.07         10.26        14.63 o                         
   3  18   1         52.41         49.46        17.36 o                         
   0   0   2        967.00       1005.51        55.22 o                         
   1   0   2        195.50        205.61         8.16 o                         
   2   0   2         78.78         72.64         4.48 o                         
   3   0   2        852.88        823.15        20.58 o                         
   4   0   2         57.86         39.35         6.19 o                         
   5   0   2          3.90          3.96         3.63 o                         
   6   0   2       1375.65       1275.88        30.66 o                         
   7   0   2        423.61        412.84        15.54 o                         
   8   0   2       3403.08       3245.42        72.49 o                         
   9   0   2       1207.19       1158.56        36.30 o                         
  10   0   2        221.30        207.02        14.83 o                         
  11   0   2        280.72        220.86        23.45 o                         
  12   0   2          4.54         -0.22        23.70 o                         
   1   1   2        479.04        556.65         9.89 o                         
   2   1   2        119.84        106.00         4.65 o                         
   3   1   2       1386.45       1500.23        23.18 o                         
   4   1   2        666.21        677.74        14.18 o                         
   5   1   2       1837.43       1847.91        26.52 o                         
   6   1   2        201.91        233.76         6.63 o                         
   7   1   2        834.54        809.25        17.42 o                         
   8   1   2         27.27         33.02         4.85 o                         
   9   1   2        208.21        230.31        11.75 o                         
  10   1   2         50.14         60.42         6.79 o                         
  11   1   2          0.38          3.82         4.88 o                         
  12   1   2          3.42        -13.88        14.97 o                         
   0   2   2       3151.29       3329.78        85.70 o                         
   1   2   2       3034.71       3060.93        40.59 o                         
   2   2   2        420.91        416.86         8.21 o                         
   3   2   2       2600.79       2852.35        40.61 o                         
   4   2   2       3061.36       2993.85        39.11 o                         
   5   2   2       3023.94       3206.56        44.22 o                         
   6   2   2          5.26          8.24         2.43 o                         
   7   2   2        732.92        689.14        14.56 o                         
   8   2   2        222.76        231.07         9.82 o                         
   9   2   2         16.12         21.95         4.48 o                         
  10   2   2         10.55          8.77         4.81 o                         
  11   2   2         29.15         36.53        10.96 o                         
  12   2   2         33.48         38.88        11.23 o                         
   2   3   2       2055.96       2116.59        31.86 o                         
   3   3   2       7289.91       7102.94        96.44 o                         
   4   3   2        294.81        389.89         8.61 o                         
   5   3   2        230.56        162.73         5.83 o                         
   6   3   2       1191.54       1073.92        19.92 o                         
   7   3   2       1215.91       1238.01        21.44 o                         
   8   3   2        672.19        660.21        14.53 o                         
   9   3   2       1039.68       1062.61        20.90 o                         
  10   3   2        188.83        227.55        11.65 o                         
  11   3   2         75.17        101.82         9.54 o                         
  12   3   2         85.67        103.69        14.07 o                         
   1   4   2       4469.12       4447.50        82.84 o                         
   2   4   2       5323.29       5275.73        75.19 o                         
   3   4   2       4203.81       4103.15        57.60 o                         
   4   4   2        161.86        146.40         5.57 o                         
   5   4   2       4693.39       4439.88        61.08 o                         
   6   4   2        456.33        481.07        10.97 o                         
   7   4   2       3270.88       3189.95        45.22 o                         
   8   4   2        379.15        415.86        12.36 o                         
   9   4   2        421.62        467.27        14.76 o                         
  10   4   2         46.01         47.24         5.20 o                         
  11   4   2         54.26         62.85         8.23 o                         
  12   4   2          0.03          0.29         8.14 o                         
   1   5   2         10.95          3.36         2.79 o                         
   2   5   2        705.92        682.66        13.20 o                         
   3   5   2       1141.50       1096.55        19.26 o                         
   4   5   2        277.53        322.03         8.58 o                         
   5   5   2       2496.31       2414.92        34.79 o                         
   6   5   2        917.26        875.72        16.23 o                         
   7   5   2        715.59        649.36        13.85 o                         
   8   5   2         38.35         52.53         5.80 o                         
   9   5   2        124.03        119.05        10.07 o                         
  10   5   2         10.05         21.49         7.33 o                         
  11   5   2          1.88          3.92         4.25 o                         
  12   5   2        180.32        195.03        30.66 o                         
   0   6   2          9.21         16.42         9.55 o                         
   1   6   2        449.67        479.31        14.15 o                         
   2   6   2        553.47        599.31        13.04 o                         
   3   6   2       1003.90       1083.85        20.13 o                         
   4   6   2        311.33        264.43         8.03 o                         
   5   6   2        390.48        386.55        10.29 o                         
   6   6   2         95.31        110.32         5.95 o                         
   7   6   2          6.82         13.18         3.46 o                         
   8   6   2        161.83        180.53         8.19 o                         
   9   6   2        147.57        138.22         8.55 o                         
  10   6   2         17.98         22.61         7.38 o                         
  11   6   2        207.95        215.24        22.63 o                         
  12   6   2          0.51          3.85         8.97 o                         
   1   7   2        241.63        281.75        11.78 o                         
   2   7   2        621.01        612.66        17.42 o                         
   3   7   2         16.27         11.55         2.86 o                         
   4   7   2         23.23         18.62         3.37 o                         
   5   7   2         80.96         66.97         5.18 o                         
   6   7   2        124.20        134.19         7.88 o                         
   7   7   2        459.13        450.50        12.14 o                         
   8   7   2        424.10        413.58        12.43 o                         
   9   7   2        457.69        435.54        12.45 o                         
  10   7   2        112.64        102.65         9.36 o                         
  11   7   2         26.93         37.46         8.41 o                         
   0   8   2       2672.75       2692.43        87.93 o                         
   1   8   2          0.35          2.14         2.77 o                         
   2   8   2        445.86        517.64        17.43 o                         
   3   8   2        385.51        401.92        11.15 o                         
   4   8   2        175.07        209.73         8.93 o                         
   5   8   2        308.00        289.37         9.75 o                         
   6   8   2        313.13        386.27        11.32 o                         
   7   8   2         14.76         14.33         3.83 o                         
   8   8   2         72.01         88.30         7.43 o                         
   9   8   2         24.89         21.64         4.58 o                         
  10   8   2         19.90          4.78         5.36 o                         
  11   8   2          2.22         -0.95         5.72 o                         
   1   9   2       2047.05       2144.61        46.19 o                         
   2   9   2        309.16        335.18        12.63 o                         
   3   9   2        718.51        721.90        20.58 o                         
   4   9   2        847.28        850.11        17.88 o                         
   5   9   2         25.98         28.77         4.38 o                         
   6   9   2        470.59        450.00        12.68 o                         
   7   9   2        113.85         94.56         6.66 o                         
   8   9   2         29.89         31.32         4.94 o                         
   9   9   2         93.83         88.19         7.45 o                         
  10   9   2         67.93         54.23         6.58 o                         
  11   9   2         22.78         18.32         7.66 o                         
   0  10   2        398.32        387.00        20.27 o                         
   1  10   2        205.76        193.95        18.59 o                         
   2  10   2        137.76        144.80         9.79 o                         
   3  10   2        216.63        203.29        10.15 o                         
   4  10   2         64.51         69.41         4.88 o                         
   5  10   2        406.07        409.69        14.47 o                         
   6  10   2        101.32        101.71         6.87 o                         
   7  10   2        479.37        504.01        14.91 o                         
   8  10   2        143.72        150.81         9.82 o                         
   9  10   2         57.44         69.00         7.08 o                         
  10  10   2          8.25         10.90         6.51 o                         
   1  11   2       1744.71       1878.26        46.32 o                         
   2  11   2        158.52        171.69         8.89 o                         
   3  11   2        247.48        267.77        10.99 o                         
   4  11   2         10.80         14.54         3.98 o                         
   5  11   2        225.13        250.67        10.65 o                         
   6  11   2         78.52         78.02         6.36 o                         
   7  11   2         14.29         17.17         4.66 o                         
   8  11   2        124.63        134.04         9.12 o                         
   9  11   2         92.92         83.85         9.09 o                         
  10  11   2         85.14         82.17         9.15 o                         
   0  12   2          3.90         -0.87        14.75 o                         
   1  12   2         75.78         85.23        11.35 o                         
   2  12   2          2.30         -0.21         2.95 o                         
   3  12   2          8.27         10.77         3.55 o                         
   4  12   2         88.18        111.85         8.67 o                         
   5  12   2         19.27         24.83         5.42 o                         
   6  12   2        143.79        157.11         8.77 o                         
   7  12   2        153.50        158.98         9.08 o                         
   8  12   2         77.43         77.45         7.37 o                         
   9  12   2         29.24         34.99         7.23 o                         
   1  13   2         62.40         57.21         9.01 o                         
   2  13   2        121.40        112.99         9.27 o                         
   3  13   2          3.61          9.12         3.31 o                         
   4  13   2         30.92         25.14         4.61 o                         
   5  13   2        114.78        125.36         9.30 o                         
   6  13   2          1.93         -1.76         5.37 o                         
   7  13   2        119.00        116.61         8.40 o                         
   8  13   2         27.49         16.31         7.24 o                         
   9  13   2         43.48         37.63         7.81 o                         
   0  14   2          0.91          3.28         7.53 o                         
   1  14   2          0.35          1.70         6.32 o                         
   2  14   2          1.29          3.54         5.87 o                         
   3  14   2         28.68         21.20         6.69 o                         
   4  14   2         28.65         26.52         5.92 o                         
   5  14   2         43.28         42.99         6.62 o                         
   6  14   2         60.57         42.76         7.65 o                         
   7  14   2         13.92         -1.53         7.63 o                         
   8  14   2          3.49         -1.64         8.01 o                         
   1  15   2        211.72        250.27        15.48 o                         
   2  15   2          8.67         13.61         7.79 o                         
   3  15   2         85.56        100.05        12.66 o                         
   4  15   2          0.27         -5.52         5.99 o                         
   5  15   2         15.54          6.85         6.92 o                         
   6  15   2          0.95         -5.99         5.99 o                         
   7  15   2         47.10         24.75         8.49 o                         
   0  16   2         34.53         38.99        20.01 o                         
   1  16   2         11.06         14.49        11.20 o                         
   2  16   2          8.55         -7.46         7.46 o                         
   3  16   2        103.34         93.11        13.50 o                         
   4  16   2          6.24         -0.18         6.50 o                         
   5  16   2         89.10         95.72        11.84 o                         
   6  16   2          1.57          6.64         9.14 o                         
   1  17   2         35.58         14.76        16.49 o                         
   2  17   2          0.80          7.19         7.21 o                         
   3  17   2         12.59         14.88        10.54 o                         
   4  17   2         25.01         30.31        17.52 o                         
   5  17   2          0.00          1.89         7.54 o                         
   0  18   2         10.33          5.52        20.58 o                         
   1  18   2          0.08         -9.89        12.25 o                         
   2  18   2          8.51         -0.45        13.89 o                         
   3  18   2          9.00        -12.88        12.88 o                         
   1   1   3       1925.39       2040.77        36.48 o                         
   2   1   3          2.30          7.78         2.10 o                         
   3   1   3        162.45        162.37         4.75 o                         
   4   1   3       5266.10       5526.82        86.77 o                         
   5   1   3        410.19        483.61        10.30 o                         
   6   1   3       1520.12       1607.95        30.44 o                         
   7   1   3         73.04         52.68         5.18 o                         
   8   1   3         58.35         51.23         5.90 o                         
   9   1   3        323.10        284.15        12.64 o                         
  10   1   3        153.44        137.00         9.36 o                         
  11   1   3         49.73         43.69         9.54 o                         
  12   1   3         26.09         24.41         9.07 o                         
   0   2   3       5084.14       5058.82       281.27 o                         
   1   2   3         49.74         74.97         3.88 o                         
   2   2   3       6721.97       6400.89        86.63 o                         
   3   2   3       2310.81       2460.33        34.76 o                         
   4   2   3        121.74        119.53         6.66 o                         
   5   2   3        888.35       1090.80        19.48 o                         
   6   2   3         79.55         91.76         5.32 o                         
   7   2   3        156.24        156.87         5.97 o                         
   8   2   3         10.40          8.07         4.04 o                         
   9   2   3         12.83         16.01         4.65 o                         
  10   2   3        200.36        223.45        12.00 o                         
  11   2   3         39.42         45.98         7.79 o                         
  12   2   3         33.68         49.96        17.27 o                         
   1   3   3       1524.88       1886.51        31.54 o                         
   2   3   3       2481.03       2528.36        36.82 o                         
   3   3   3       1906.37       1952.31        29.62 o                         
   4   3   3       1112.66       1158.04        19.65 o                         
   5   3   3        350.06        361.63         7.97 o                         
   6   3   3         73.32         74.87         5.16 o                         
   7   3   3        332.13        362.28        10.10 o                         
   8   3   3        869.80        840.46        16.81 o                         
   9   3   3        183.08        197.79        10.90 o                         
  10   3   3        268.95        269.47        12.20 o                         
  11   3   3         81.63         90.38        10.66 o                         
  12   3   3         30.19         12.42        10.70 o                         
   0   4   3         46.66         53.10         7.32 o                         
   1   4   3        974.87       1012.76        17.33 o                         
   2   4   3        111.27        102.49         4.94 o                         
   3   4   3        466.33        558.93        14.87 o                         
   4   4   3         17.14         26.86         3.33 o                         
   5   4   3         21.27         26.84         3.13 o                         
   6   4   3          6.04          8.28         2.63 o                         
   7   4   3          0.77          2.70         2.99 o                         
   8   4   3        144.68        149.91         7.71 o                         
   9   4   3        121.70        158.49         7.89 o                         
  10   4   3         16.45         17.28         6.36 o                         
  11   4   3         64.59         67.99         9.80 o                         
  12   4   3          0.01         -5.54         5.96 o                         
   1   5   3        530.91        436.92        14.26 o                         
   2   5   3       2524.77       2618.82        54.02 o                         
   3   5   3          4.52          7.95         2.66 o                         
   4   5   3       2248.60       2223.69        34.38 o                         
   5   5   3         23.10         21.11         3.20 o                         
   6   5   3        311.40        301.36         9.45 o                         
   7   5   3          2.08          6.06         2.88 o                         
   8   5   3        422.78        442.39        13.86 o                         
   9   5   3         44.29         36.94         5.35 o                         
  10   5   3        237.39        262.85        15.23 o                         
  11   5   3         29.01         54.26         9.55 o                         
  12   5   3         57.86        110.96        27.25 o                         
   0   6   3        678.83        757.24        24.89 o                         
   1   6   3        460.34        445.74        11.62 o                         
   2   6   3        397.28        357.03        10.28 o                         
   3   6   3        342.71        356.13         9.04 o                         
   4   6   3        459.27        437.90        10.30 o                         
   5   6   3        134.83        141.64         6.97 o                         
   6   6   3         16.28         30.19         3.93 o                         
   7   6   3        150.27        186.11         7.92 o                         
   8   6   3          5.75          8.08         3.26 o                         
   9   6   3          0.37          1.86         3.68 o                         
  10   6   3         22.85         26.14         5.41 o                         
  11   6   3         31.11         52.05         7.11 o                         
  12   6   3         28.04         25.15         9.97 o                         
   1   7   3       3212.82       3003.03        59.48 o                         
   2   7   3        989.69       1024.85        22.45 o                         
   3   7   3        429.37        386.61        14.44 o                         
   4   7   3        194.98        164.98         7.42 o                         
   5   7   3        308.68        326.68        10.12 o                         
   6   7   3          2.61          9.23         3.42 o                         
   7   7   3         33.66         32.75         4.52 o                         
   8   7   3         38.85         40.08         4.86 o                         
   9   7   3         48.62         65.12         7.20 o                         
  10   7   3          1.38         -3.30         4.98 o                         
  11   7   3          6.03          2.78         7.86 o                         
   0   8   3       2463.88       2659.22        77.07 o                         
   1   8   3          0.06         -0.40         3.53 o                         
   2   8   3         14.29         10.13         4.39 o                         
   3   8   3        332.06        353.26        11.98 o                         
   4   8   3        115.97        137.18         7.24 o                         
   5   8   3         90.65         99.29         6.36 o                         
   6   8   3         57.19         47.86         5.07 o                         
   7   8   3        199.65        253.42        10.37 o                         
   8   8   3          4.21          5.77         4.05 o                         
   9   8   3        105.98        132.03         7.77 o                         
  10   8   3          3.65         -4.87         5.20 o                         
  11   8   3         49.23         57.44        11.83 o                         
   1   9   3        123.92        117.46         7.63 o                         
   2   9   3        157.02        206.09        11.93 o                         
   3   9   3          1.61          5.53         3.85 o                         
   4   9   3        717.49        728.76        17.40 o                         
   5   9   3        386.63        398.89        12.51 o                         
   6   9   3         38.91         52.89         5.00 o                         
   7   9   3        189.90        208.95         9.56 o                         
   8   9   3          1.20         -0.14         3.96 o                         
   9   9   3          9.95          9.36         4.83 o                         
  10   9   3          0.02         -7.10         7.41 o                         
  11   9   3          3.54         -0.12         6.87 o                         
   0  10   3         30.36         39.53        13.48 o                         
   1  10   3        185.09        161.82         8.61 o                         
   2  10   3        226.66        241.78        12.19 o                         
   3  10   3        253.61        259.28        11.33 o                         
   4  10   3         15.76         13.82         4.78 o                         
   5  10   3        152.57        137.19         8.17 o                         
   6  10   3          1.27          2.15         4.00 o                         
   7  10   3         97.06        108.44         7.66 o                         
   8  10   3        147.10        167.50        10.32 o                         
   9  10   3          1.20          6.20         5.59 o                         
  10  10   3          3.74          6.97         6.26 o                         
   1  11   3        622.84        585.93        21.49 o                         
   2  11   3        233.90        209.21        11.44 o                         
   3  11   3        206.66        195.39        11.31 o                         
   4  11   3        237.87        246.43        12.60 o                         
   5  11   3        109.00        123.37         8.33 o                         
   6  11   3        364.18        381.62        12.44 o                         
   7  11   3          7.08          7.98         4.55 o                         
   8  11   3         18.76          5.05         6.64 o                         
   9  11   3          2.28          1.34         6.12 o                         
  10  11   3         19.79         19.47        10.25 o                         
   0  12   3        906.17        958.05        37.91 o                         
   1  12   3         28.55         42.57         7.75 o                         
   2  12   3        410.57        457.59        17.27 o                         
   3  12   3         36.64         39.91         5.43 o                         
   4  12   3         60.50         69.33         7.53 o                         
   5  12   3         49.70         54.74         6.97 o                         
   6  12   3         19.11         17.84         4.92 o                         
   7  12   3         45.69         44.97         7.54 o                         
   8  12   3          8.55         -0.64         6.60 o                         
   9  12   3         12.76         21.41         7.26 o                         
   1  13   3         75.21         71.84         8.79 o                         
   2  13   3         80.82        102.19         9.93 o                         
   3  13   3        115.69        128.02        10.64 o                         
   4  13   3        318.55        316.88        12.04 o                         
   5  13   3        136.54        154.80         9.61 o                         
   6  13   3         90.57         95.99         9.55 o                         
   7  13   3         37.86         33.12         7.62 o                         
   8  13   3         11.80          3.03         7.61 o                         
   9  13   3          3.60         -6.92         6.92 o                         
   0  14   3         63.45         56.03        17.12 o                         
   1  14   3          4.29          2.12         8.50 o                         
   2  14   3          0.77          1.26         6.02 o                         
   3  14   3         57.14         53.87         5.19 o                         
   4  14   3          1.74          5.89         4.54 o                         
   5  14   3        146.33        144.56        13.60 o                         
   6  14   3         57.74         55.02         8.25 o                         
   7  14   3         49.05         52.97         8.85 o                         
   8  14   3         10.77          3.64        12.52 o                         
   1  15   3         76.23         72.66         7.88 o                         
   2  15   3         81.90         77.17        11.60 o                         
   3  15   3         71.26         68.80         7.88 o                         
   4  15   3        171.15        165.50        12.54 o                         
   5  15   3          3.38          4.41         4.99 o                         
   6  15   3         49.77         36.25         7.43 o                         
   7  15   3          1.18         -5.37         9.06 o                         
   0  16   3          7.14          1.66        15.93 o                         
   1  16   3          6.12         16.84         9.00 o                         
   2  16   3         23.66         16.81         9.39 o                         
   3  16   3          9.60          5.33         7.21 o                         
   4  16   3          0.01         13.79         9.44 o                         
   5  16   3          2.57         -1.18         7.35 o                         
   6  16   3         29.76         23.94        11.35 o                         
   1  17   3          9.09          4.52         7.82 o                         
   2  17   3          1.70         18.82         9.77 o                         
   3  17   3         17.47         15.86         9.52 o                         
   4  17   3         25.17         38.83        10.24 o                         
   5  17   3         10.01          2.67        11.85 o                         
   0  18   3          3.97         -6.24        32.75 o                         
   1  18   3          0.00          6.01        13.97 o                         
   2  18   3         27.03          6.18         9.76 o                         
   3  18   3          3.20         42.92        16.32 o                         
   0   0   4         62.68        112.48        34.08 o                         
   1   0   4       3797.42       3583.47        83.45 o                         
   2   0   4      14534.69      14613.92       295.99 o                         
   3   0   4        531.66        425.26        12.10 o                         
   4   0   4       2729.38       2575.09        50.34 o                         
   5   0   4       1966.97       1657.56        46.89 o                         
   6   0   4       1512.31       1532.53        45.44 o                         
   7   0   4       3098.07       3107.07        69.60 o                         
   8   0   4        690.68        638.91        24.88 o                         
   9   0   4        587.32        640.23        25.80 o                         
  10   0   4        302.34        314.62        20.85 o                         
  11   0   4        190.41        205.84        35.47 o                         
  12   0   4         89.44         87.17        20.17 o                         
   1   1   4       9945.98       9477.14       149.90 o                         
   2   1   4        876.83        951.13        16.43 o                         
   3   1   4       2641.75       2492.89        36.43 o                         
   4   1   4       8491.24       8945.88       117.14 o                         
   5   1   4       2021.69       1872.24        32.15 o                         
   6   1   4        734.81        752.52        18.55 o                         
   7   1   4          0.38         -1.45         4.70 o                         
   8   1   4        210.57        235.77        11.15 o                         
   9   1   4         11.79         10.77         7.13 o                         
  10   1   4         38.34         28.15         6.74 o                         
  11   1   4          6.51          5.89         6.57 o                         
  12   1   4         41.02         36.09        17.56 o                         
   0   2   4        103.83        150.49        11.05 o                         
   1   2   4        381.31        346.06         9.49 o                         
   2   2   4       1494.03       1582.84        25.25 o                         
   3   2   4        160.25        124.35         5.14 o                         
   4   2   4         31.18         43.70         3.68 o                         
   5   2   4        431.36        402.69        10.84 o                         
   6   2   4       1307.93       1223.50        23.59 o                         
   7   2   4         56.41         56.82         6.48 o                         
   8   2   4       1824.78       1718.48        32.77 o                         
   9   2   4          3.25         -0.12         4.32 o                         
  10   2   4         24.43         31.94         7.31 o                         
  11   2   4        110.38        119.40        12.82 o                         
  12   2   4          0.26          2.27         9.50 o                         
   1   3   4          1.01          0.14         2.48 o                         
   2   3   4       3460.25       3503.71        47.89 o                         
   3   3   4        181.79        179.08         6.43 o                         
   4   3   4        783.85        816.48        16.04 o                         
   5   3   4        488.79        444.63        10.17 o                         
   6   3   4        239.82        247.45         9.10 o                         
   7   3   4        739.18        710.30        15.59 o                         
   8   3   4         32.06         38.63         3.87 o                         
   9   3   4        613.20        596.34        19.38 o                         
  10   3   4        166.66        148.66        12.15 o                         
  11   3   4         31.96         47.69         8.71 o                         
  12   3   4        123.70         95.42        15.39 o                         
   0   4   4       2607.94       2705.05        74.80 o                         
   1   4   4         27.93         26.50         3.96 o                         
   2   4   4         13.35         19.92         2.84 o                         
   3   4   4          1.48          2.85         2.75 o                         
   4   4   4        244.15        235.07         8.52 o                         
   5   4   4        112.42        129.11         5.98 o                         
   6   4   4         23.26         27.15         3.46 o                         
   7   4   4        269.91        236.18         9.31 o                         
   8   4   4         77.64         80.60         5.97 o                         
   9   4   4        560.93        559.28        14.05 o                         
  10   4   4          5.61          5.19         6.90 o                         
  11   4   4         82.04        100.58        15.51 o                         
  12   4   4          4.80         -2.06        11.93 o                         
   1   5   4       3199.06       3214.94        50.18 o                         
   2   5   4        216.64        249.24         9.74 o                         
   3   5   4       1570.47       1572.09        30.48 o                         
   4   5   4          0.05          3.26         2.80 o                         
   5   5   4        926.37        888.02        18.82 o                         
   6   5   4          0.41          2.26         2.79 o                         
   7   5   4          6.20         18.73         4.18 o                         
   8   5   4        243.08        210.76        14.47 o                         
   9   5   4         60.95         50.43         6.28 o                         
  10   5   4         49.86         40.69         5.21 o                         
  11   5   4         69.16         42.30        10.67 o                         
  12   5   4         19.02          0.29         7.33 o                         
   0   6   4      15283.56      14896.97       334.29 o                         
   1   6   4       1595.54       1683.15        28.97 o                         
   2   6   4       3718.82       3673.71        57.45 o                         
   3   6   4       1033.31       1063.37        22.01 o                         
   4   6   4         29.47         35.95         4.21 o                         
   5   6   4       1721.62       1673.91        29.29 o                         
   6   6   4         31.39         29.29         4.09 o                         
   7   6   4       1306.20       1271.83        23.70 o                         
   8   6   4         41.63         44.20         5.97 o                         
   9   6   4         37.96         46.65         5.91 o                         
  10   6   4         81.93         77.56         8.16 o                         
  11   6   4         41.61         72.67         8.18 o                         
   1   7   4      18350.90      18312.00       415.03 o                         
   2   7   4        521.66        558.11        13.18 o                         
   3   7   4       1184.05       1181.47        25.57 o                         
   4   7   4       1854.36       1827.59        31.52 o                         
   5   7   4        216.19        189.39         9.22 o                         
   6   7   4       1153.61       1101.69        22.14 o                         
   7   7   4        696.23        700.01        15.81 o                         
   8   7   4        134.12        153.33         7.60 o                         
   9   7   4        748.41        707.52        22.36 o                         
  10   7   4         32.67         31.62         7.19 o                         
  11   7   4         17.84         23.64         7.42 o                         
   0   8   4          9.28          5.63         4.53 o                         
   1   8   4       1277.53       1222.49        27.98 o                         
   2   8   4        264.78        209.99         9.79 o                         
   3   8   4        568.21        548.62        13.39 o                         
   4   8   4        403.96        354.48        10.97 o                         
   5   8   4        634.99        643.30        16.10 o                         
   6   8   4         12.57         10.07         4.07 o                         
   7   8   4       1053.61       1095.91        22.50 o                         
   8   8   4         15.11         19.75         4.43 o                         
   9   8   4         70.77         76.18         7.89 o                         
  10   8   4         27.14         21.26         6.13 o                         
  11   8   4         32.56         24.94         9.74 o                         
   1   9   4        242.83        247.19        13.37 o                         
   2   9   4          1.67         -3.27         3.27 o                         
   3   9   4         37.62         27.12         4.90 o                         
   4   9   4          8.83          5.49         3.57 o                         
   5   9   4        985.88        976.98        22.26 o                         
   6   9   4         57.96         61.39         6.14 o                         
   7   9   4        458.98        466.16        14.20 o                         
   8   9   4        134.19        130.78         8.18 o                         
   9   9   4         99.28        102.94         7.23 o                         
  10   9   4        167.98        146.11        11.98 o                         
   0  10   4        323.65        371.07        23.07 o                         
   1  10   4         20.42         23.26         5.35 o                         
   2  10   4          0.70         -1.33         3.59 o                         
   3  10   4          2.66          4.85         4.42 o                         
   4  10   4         49.95         69.46         6.92 o                         
   5  10   4         35.12         38.05         6.14 o                         
   6  10   4        304.33        286.79        17.91 o                         
   7  10   4         18.51         18.17         4.79 o                         
   8  10   4        565.59        557.55        16.38 o                         
   9  10   4         49.11         37.98         6.70 o                         
  10  10   4         38.12         25.10         8.75 o                         
   1  11   4         85.42         88.81         6.80 o                         
   2  11   4         52.54         65.04         5.99 o                         
   3  11   4         94.10        108.58         9.28 o                         
   4  11   4        282.80        270.93        14.54 o                         
   5  11   4         35.56         29.40         5.73 o                         
   6  11   4         23.74         14.69         6.36 o                         
   7  11   4          0.85          3.08         4.57 o                         
   8  11   4         21.38         27.45         6.12 o                         
   9  11   4         13.23         14.73         6.97 o                         
  10  11   4          5.87          4.14         7.70 o                         
   0  12   4         48.73         31.47         9.74 o                         
   1  12   4         10.38         15.22         5.76 o                         
   2  12   4        265.24        275.27        12.12 o                         
   3  12   4        280.16        290.67        14.15 o                         
   4  12   4          1.46          3.00         4.00 o                         
   5  12   4        208.67        187.67        10.61 o                         
   6  12   4        200.76        208.04        11.74 o                         
   7  12   4          3.11          3.99         5.25 o                         
   8  12   4         40.99         34.06         7.86 o                         
   9  12   4          0.06          7.02         7.25 o                         
   1  13   4        234.97        262.63        20.56 o                         
   2  13   4         46.02         43.53         7.85 o                         
   3  13   4        102.03        118.39        10.68 o                         
   4  13   4        146.02        153.48        10.01 o                         
   5  13   4          0.03         -4.19         4.19 o                         
   6  13   4         14.47          7.83         5.90 o                         
   7  13   4         57.08         39.47        10.97 o                         
   8  13   4         33.14         19.60         8.25 o                         
   0  14   4        151.76        147.98        22.59 o                         
   1  14   4          0.09          3.71        10.71 o                         
   2  14   4        178.22        201.54        12.11 o                         
   3  14   4         92.38         94.46         8.54 o                         
   4  14   4         53.81         60.17         6.96 o                         
   5  14   4         14.06          6.77         5.14 o                         
   6  14   4          0.67         -1.81         5.72 o                         
   7  14   4         48.32         57.54         8.93 o                         
   8  14   4          0.03          9.81         8.54 o                         
   1  15   4          0.14         -8.44         9.92 o                         
   2  15   4         32.26         35.36         5.96 o                         
   3  15   4         21.64         14.99         4.55 o                         
   4  15   4          5.31          3.15         5.02 o                         
   5  15   4         70.17         66.19         7.74 o                         
   6  15   4          6.92         14.44        11.98 o                         
   7  15   4         11.48         13.69         8.58 o                         
   0  16   4          0.10         -6.08        12.32 o                         
   1  16   4         16.75          2.27        10.02 o                         
   2  16   4          1.65          1.94         5.15 o                         
   3  16   4          0.20          0.08         9.40 o                         
   4  16   4          0.69          4.81         6.47 o                         
   5  16   4          5.19         10.35         6.95 o                         
   6  16   4         11.74         11.41         8.57 o                         
   1  17   4          2.08         -4.67         8.19 o                         
   2  17   4         15.96         -0.20        11.87 o                         
   3  17   4         10.98         -4.00         8.18 o                         
   4  17   4          0.13         -7.63         7.63 o                         
   0  18   4         18.68         25.02        25.60 o                         
   1  18   4          0.69         -0.17         7.95 o                         
   2  18   4          2.77         -8.44         9.20 o                         
   1   1   5       6590.81       6301.18       157.16 o                         
   2   1   5       6626.49       6820.67       100.65 o                         
   3   1   5         56.98         43.22         4.13 o                         
   4   1   5       2707.98       2929.51        42.64 o                         
   5   1   5        244.99        245.53         8.67 o                         
   6   1   5        145.49        145.19         8.93 o                         
   7   1   5        280.42        312.09        13.74 o                         
   8   1   5        428.07        385.35        14.08 o                         
   9   1   5         73.99         71.20         7.96 o                         
  10   1   5         81.18         78.96         8.51 o                         
  11   1   5          0.25         -6.11         6.11 o                         
  12   1   5         98.59         98.76        15.31 o                         
   0   2   5        108.90        102.90         9.86 o                         
   1   2   5        790.98        758.91        16.61 o                         
   2   2   5        243.81        258.83         8.25 o                         
   3   2   5       1398.91       1406.26        23.11 o                         
   4   2   5         16.19         19.01         3.65 o                         
   5   2   5        682.71        597.61        13.44 o                         
   6   2   5        199.74        223.05        10.06 o                         
   7   2   5        442.12        455.09        15.69 o                         
   8   2   5         38.09         38.15         6.43 o                         
   9   2   5         33.79         36.11         6.29 o                         
  10   2   5         38.08         42.57         7.90 o                         
  11   2   5          4.69          8.00         9.89 o                         
  12   2   5          0.04         -7.81         7.81 o                         
   1   3   5        516.03        474.42        11.62 o                         
   2   3   5       2190.01       2250.03        36.74 o                         
   3   3   5        304.11        296.02        10.52 o                         
   4   3   5         95.60        101.17         5.22 o                         
   5   3   5        738.31        706.54        16.02 o                         
   6   3   5         31.11         24.99         4.14 o                         
   7   3   5          1.14          0.61         2.95 o                         
   8   3   5        103.18        113.01         8.53 o                         
   9   3   5         37.75         49.19         7.08 o                         
  10   3   5         79.39         78.59         9.49 o                         
  11   3   5          1.78         -4.26         8.22 o                         
  12   3   5          0.24         -3.77        12.18 o                         
   0   4   5       3773.17       4689.99       125.23 o                         
   1   4   5         39.80         40.07         4.84 o                         
   2   4   5         47.79         27.31         6.17 o                         
   3   4   5       2798.01       2803.46        41.70 o                         
   4   4   5         67.59         75.90         5.23 o                         
   5   4   5       1089.34       1104.58        20.99 o                         
   6   4   5         13.62          9.20         2.74 o                         
   7   4   5         22.21         22.93         4.17 o                         
   8   4   5        103.81         95.10         6.85 o                         
   9   4   5         42.37         52.30         5.50 o                         
  10   4   5         83.34         68.46         8.44 o                         
  11   4   5         48.78         33.56        10.02 o                         
  12   4   5         10.51          3.11        14.69 o                         
   1   5   5         74.73         58.93         6.31 o                         
   2   5   5       1323.15       1490.28        26.90 o                         
   3   5   5       1243.39       1199.43        21.00 o                         
   4   5   5        441.16        467.52        12.00 o                         
   5   5   5         27.92         14.78         3.58 o                         
   6   5   5         10.54         18.86         3.51 o                         
   7   5   5         84.11         99.92         8.12 o                         
   8   5   5         86.85         69.78         6.99 o                         
   9   5   5         38.85         32.49         5.06 o                         
  10   5   5          8.55          8.24         8.23 o                         
  11   5   5         90.63         97.08        12.77 o                         
   0   6   5        234.73        261.38        16.57 o                         
   1   6   5        303.97        328.13        10.55 o                         
   2   6   5        884.76        786.23        16.74 o                         
   3   6   5         21.16         32.39         4.51 o                         
   4   6   5         39.62         58.72         5.46 o                         
   5   6   5         16.00         14.36         3.90 o                         
   6   6   5        172.58        184.39        10.67 o                         
   7   6   5         78.51         97.40         6.64 o                         
   8   6   5        349.04        353.34        16.03 o                         
   9   6   5        176.30        173.59         9.68 o                         
  10   6   5          9.75         18.08         5.18 o                         
  11   6   5          0.91          9.00         8.95 o                         
   1   7   5          3.75          5.90         2.78 o                         
   2   7   5          4.35          9.80         3.22 o                         
   3   7   5        233.18        222.87        10.00 o                         
   4   7   5         22.16         23.33         4.60 o                         
   5   7   5        158.18        166.36        10.05 o                         
   6   7   5         27.11         26.58         4.48 o                         
   7   7   5         36.33         43.91         5.14 o                         
   8   7   5        213.56        256.31         9.36 o                         
   9   7   5         69.08         68.72         7.29 o                         
  10   7   5        228.21        237.17        12.43 o                         
  11   7   5          1.93         -3.46         4.96 o                         
   0   8   5         85.00         99.31         9.33 o                         
   1   8   5          0.49          1.50         2.57 o                         
   2   8   5         24.96         20.90         4.62 o                         
   3   8   5        467.76        485.20        14.33 o                         
   4   8   5         40.14         53.39         5.61 o                         
   5   8   5        715.20        739.25        18.19 o                         
   6   8   5          3.14          2.51         3.53 o                         
   7   8   5        252.44        269.31        11.47 o                         
   8   8   5        117.65        103.37         7.30 o                         
   9   8   5        173.43        185.40        12.28 o                         
  10   8   5         10.38         15.24         6.47 o                         
  11   8   5          3.02          7.05        11.28 o                         
   1   9   5        661.57        554.77        16.06 o                         
   2   9   5          0.65          4.13         4.07 o                         
   3   9   5        740.37        704.27        19.28 o                         
   4   9   5        105.93        128.23         8.50 o                         
   5   9   5         97.15         80.71         7.09 o                         
   6   9   5         20.81         24.77         4.57 o                         
   7   9   5          9.76         12.47         4.50 o                         
   8   9   5          0.01          3.69         4.40 o                         
   9   9   5          0.26          7.42         4.36 o                         
  10   9   5         33.59         34.98         7.58 o                         
   0  10   5       2660.93       2547.70        93.47 o                         
   1  10   5          3.15          3.94         3.47 o                         
   2  10   5        547.74        531.54        18.12 o                         
   3  10   5        253.46        290.56        17.95 o                         
   4  10   5        105.03        138.86         8.70 o                         
   5  10   5        438.13        482.94        16.15 o                         
   6  10   5        219.92        256.98        11.92 o                         
   7  10   5         50.97         54.52         6.50 o                         
   8  10   5          2.01          2.32         4.81 o                         
   9  10   5         20.56         26.06         6.62 o                         
  10  10   5         20.55         -9.68         9.68 o                         
   1  11   5        417.30        416.62        18.03 o                         
   2  11   5        404.40        417.87        14.66 o                         
   3  11   5        114.31        111.27        10.78 o                         
   4  11   5        563.42        573.88        19.37 o                         
   5  11   5          2.32          6.96         5.13 o                         
   6  11   5        325.07        315.29        17.06 o                         
   7  11   5         29.78         34.07         5.89 o                         
   8  11   5        174.13        186.61        12.80 o                         
   9  11   5          1.50         10.56         6.89 o                         
   0  12   5        188.86        187.13        17.90 o                         
   1  12   5          0.15         -3.36         3.36 o                         
   2  12   5         37.05         40.41         4.59 o                         
   3  12   5        233.77        258.90        13.46 o                         
   4  12   5         78.61         92.56         9.81 o                         
   5  12   5        148.34        146.41        14.80 o                         
   6  12   5          2.46          6.50         5.89 o                         
   7  12   5          0.33          0.29         5.78 o                         
   8  12   5         38.57         42.16         7.23 o                         
   9  12   5          8.29          1.84         7.38 o                         
   1  13   5          0.21          4.22         5.33 o                         
   2  13   5         15.97         21.46         4.29 o                         
   3  13   5         21.48         21.53         5.02 o                         
   4  13   5        129.92        123.46        10.35 o                         
   5  13   5        115.34        120.33        10.45 o                         
   6  13   5          0.61         -5.40         5.40 o                         
   7  13   5         14.57         16.45         6.69 o                         
   8  13   5          0.59         -8.53         8.53 o                         
   0  14   5         99.97         92.13        14.67 o                         
   1  14   5         58.74         58.11         7.26 o                         
   2  14   5        284.19        252.53        16.98 o                         
   3  14   5          3.30          2.45         6.10 o                         
   4  14   5         49.35         39.96         8.08 o                         
   5  14   5          9.32          9.83         6.77 o                         
   6  14   5          4.88         -2.39         9.42 o                         
   7  14   5         58.58         56.95        11.65 o                         
   1  15   5        195.39        199.57        16.38 o                         
   2  15   5         37.55         39.71         6.04 o                         
   3  15   5          9.06         10.27         6.85 o                         
   4  15   5          1.11         -5.50         5.50 o                         
   5  15   5         21.14         23.00         7.01 o                         
   6  15   5          5.78         19.47         8.16 o                         
   0  16   5          7.75         -9.81        15.32 o                         
   1  16   5         43.98         18.83        13.28 o                         
   2  16   5          0.14         -5.98         5.98 o                         
   3  16   5         83.35         75.44         8.94 o                         
   4  16   5          0.09         -3.53         6.18 o                         
   5  16   5         58.44         49.60         9.91 o                         
   1  17   5          2.68         -8.44         8.44 o                         
   2  17   5          2.30         -4.91         6.25 o                         
   3  17   5          4.96         -3.72         9.42 o                         
   4  17   5          0.08         -7.62         7.62 o                         
   0  18   5         28.01          8.89        10.29 o                         
   1  18   5          2.39         -8.25        11.35 o                         
   0   0   6       5032.21       5131.44       436.13 o                         
   1   0   6       1027.58       1053.04        34.27 o                         
   2   0   6          7.08         17.90         5.04 o                         
   3   0   6         49.84         45.47         6.29 o                         
   4   0   6        610.97        579.02        16.62 o                         
   5   0   6        299.49        352.54        12.29 o                         
   6   0   6         71.68         64.97        10.18 o                         
   7   0   6        343.37        289.58        24.03 o                         
   8   0   6        131.29        129.11        13.29 o                         
   9   0   6         72.45        107.09        12.78 o                         
  10   0   6        203.31        218.29        19.64 o                         
  11   0   6         19.84          4.49        11.69 o                         
  12   0   6         44.87         30.98        20.89 o                         
   1   1   6       2353.44       2245.05        66.13 o                         
   2   1   6        178.72        226.06         9.49 o                         
   3   1   6         15.59         17.83         3.35 o                         
   4   1   6         79.94        110.80         5.65 o                         
   5   1   6         71.49         73.39         4.49 o                         
   6   1   6          7.58         14.11         3.82 o                         
   7   1   6        155.04        134.15         9.41 o                         
   8   1   6        269.04        278.56        14.87 o                         
   9   1   6        135.59        105.29         8.91 o                         
  10   1   6        260.49        237.48        14.47 o                         
  11   1   6         15.89          1.94         7.39 o                         
  12   1   6        100.50         77.70        20.63 o                         
   0   2   6      14592.34      14088.66       426.32 o                         
   1   2   6       1058.22       1085.85        23.80 o                         
   2   2   6       5190.06       5250.36        87.19 o                         
   3   2   6          0.08          3.83         2.78 o                         
   4   2   6        873.52        850.52        16.29 o                         
   5   2   6        123.69        114.82         5.74 o                         
   6   2   6       1247.91       1231.13        25.33 o                         
   7   2   6         74.37         92.88         5.45 o                         
   8   2   6        273.22        315.66        17.15 o                         
   9   2   6         63.94         40.93         6.38 o                         
  10   2   6         25.44         21.09         6.57 o                         
  11   2   6         12.21         17.11         9.80 o                         
  12   2   6          4.25         -1.09         8.83 o                         
   1   3   6          0.83          8.91         5.71 o                         
   2   3   6       1915.65       1950.42        34.67 o                         
   3   3   6        801.47        863.06        17.30 o                         
   4   3   6       4715.96       4676.98        67.08 o                         
   5   3   6        182.59        219.74         8.37 o                         
   6   3   6       3521.10       3362.67        59.03 o                         
   7   3   6          0.68          4.65         3.26 o                         
   8   3   6        862.44        876.44        23.52 o                         
   9   3   6         20.47         15.07         6.02 o                         
  10   3   6         34.36         39.30         7.30 o                         
  11   3   6         44.12         40.11         9.29 o                         
  12   3   6         13.39         -6.45         8.39 o                         
   0   4   6       9343.76       9584.18       217.59 o                         
   1   4   6         36.34         32.57         4.32 o                         
   2   4   6       7914.04       7807.19       121.16 o                         
   3   4   6       1630.12       1812.36        29.21 o                         
   4   4   6       2695.21       2477.70        39.86 o                         
   5   4   6       1107.73       1149.07        22.50 o                         
   6   4   6        137.83        151.56         9.07 o                         
   7   4   6          7.99          7.00         3.75 o                         
   8   4   6        857.57        839.91        19.41 o                         
   9   4   6          0.03          1.23         4.97 o                         
  10   4   6        195.20        198.34        13.42 o                         
  11   4   6         43.59         51.32         9.82 o                         
   1   5   6        856.96        959.49        21.72 o                         
   2   5   6        897.15        895.72        20.74 o                         
   3   5   6         39.70         46.77         4.50 o                         
   4   5   6       1576.33       1633.18        30.00 o                         
   5   5   6        207.53        222.23         9.54 o                         
   6   5   6        378.16        356.65        11.32 o                         
   7   5   6         12.37         14.71         4.10 o                         
   8   5   6        361.46        355.44        13.06 o                         
   9   5   6         32.52         42.26         5.02 o                         
  10   5   6        196.26        203.70        14.35 o                         
  11   5   6          0.87         -7.68         7.68 o                         
   0   6   6        140.49        173.18        13.52 o                         
   1   6   6         80.33         77.13         6.36 o                         
   2   6   6        224.68        210.21         9.58 o                         
   3   6   6        754.02        736.18        17.40 o                         
   4   6   6        511.27        518.62        14.84 o                         
   5   6   6        832.04        840.99        19.63 o                         
   6   6   6       1364.99       1307.80        26.52 o                         
   7   6   6          4.23          7.50         3.55 o                         
   8   6   6       1888.09       1811.96        36.14 o                         
   9   6   6         83.82         67.05         7.26 o                         
  10   6   6         74.21         66.86         6.40 o                         
  11   6   6         46.92         53.71         9.64 o                         
   1   7   6         84.54         89.02         6.58 o                         
   2   7   6        651.79        637.07        17.22 o                         
   3   7   6          0.26          2.53         4.33 o                         
   4   7   6        330.05        328.24        12.81 o                         
   5   7   6        216.37        208.48        10.02 o                         
   6   7   6        100.64        100.79         7.46 o                         
   7   7   6         59.07         44.89         4.93 o                         
   8   7   6         62.90         76.84         8.96 o                         
   9   7   6         23.42         20.61         5.52 o                         
  10   7   6        124.60        116.64         9.36 o                         
  11   7   6          0.77          9.01         8.09 o                         
   0   8   6        144.91        186.16        20.25 o                         
   1   8   6         11.40         12.83         3.75 o                         
   2   8   6       1170.77       1089.00        26.41 o                         
   3   8   6         21.85         25.29         5.20 o                         
   4   8   6        255.47        258.43        12.90 o                         
   5   8   6         31.72         30.19         5.06 o                         
   6   8   6        196.29        211.33        10.92 o                         
   7   8   6         38.85         35.84         5.13 o                         
   8   8   6         62.08         60.86         5.80 o                         
   9   8   6          5.38         20.18         6.36 o                         
  10   8   6         57.92         45.27         8.63 o                         
   1   9   6        132.53        128.70         9.94 o                         
   2   9   6        805.05        768.27        20.26 o                         
   3   9   6          6.18          0.61         3.93 o                         
   4   9   6        890.51        906.99        20.89 o                         
   5   9   6        110.83        121.57         8.63 o                         
   6   9   6        254.74        247.93        11.68 o                         
   7   9   6          3.87          3.33         4.04 o                         
   8   9   6        154.72        171.99         9.97 o                         
   9   9   6          0.35         -4.32         4.32 o                         
  10   9   6         47.97         28.98        11.35 o                         
   0  10   6       5812.48       5807.15       139.78 o                         
   1  10   6          8.93          1.89         3.08 o                         
   2  10   6       2115.71       2042.64        51.57 o                         
   3  10   6        751.31        739.21        21.68 o                         
   4  10   6        217.22        234.78        11.67 o                         
   5  10   6        354.04        358.20        14.76 o                         
   6  10   6          3.48          6.58         5.24 o                         
   7  10   6          9.37         13.13         5.10 o                         
   8  10   6        205.77        209.74        10.93 o                         
   9  10   6          2.67          0.66         7.81 o                         
  10  10   6         60.09         37.52         8.86 o                         
   1  11   6         49.66         56.07         8.84 o                         
   2  11   6         21.13         17.23         5.28 o                         
   3  11   6        328.18        323.53        16.34 o                         
   4  11   6         14.28         14.42         6.75 o                         
   5  11   6          0.97          0.45         5.13 o                         
   6  11   6        390.17        415.33        15.43 o                         
   7  11   6         41.04         46.21         7.23 o                         
   8  11   6        157.56        160.60        10.87 o                         
   9  11   6         23.68         13.49         7.16 o                         
   0  12   6         30.79         12.73         8.25 o                         
   1  12   6        270.98        271.39        11.36 o                         
   2  12   6         50.28         45.05         7.05 o                         
   3  12   6         93.42        103.23         9.91 o                         
   4  12   6         63.56         88.23        13.82 o                         
   5  12   6          5.84          6.35         5.68 o                         
   6  12   6        253.84        237.79        15.29 o                         
   7  12   6          8.49         -0.45         7.01 o                         
   8  12   6         10.72          6.47         8.79 o                         
   9  12   6        109.12         86.41        12.39 o                         
   1  13   6         13.87         21.59        12.55 o                         
   2  13   6          8.72          8.90         4.20 o                         
   3  13   6          6.08          6.40         6.16 o                         
   4  13   6         37.28         38.72         9.10 o                         
   5  13   6          3.99          8.99         7.13 o                         
   6  13   6         12.41          1.21         6.85 o                         
   7  13   6         13.75         13.14        10.02 o                         
   8  13   6         12.49          2.26         8.62 o                         
   0  14   6          4.28         -9.37        14.46 o                         
   1  14   6          2.89          6.42         7.13 o                         
   2  14   6          0.77         11.11         4.51 o                         
   3  14   6          8.57         13.03         7.28 o                         
   4  14   6          0.14         -0.43         5.81 o                         
   5  14   6         27.31         17.90         7.04 o                         
   6  14   6          4.06         -7.45         7.45 o                         
   7  14   6         21.76         13.63         8.95 o                         
   1  15   6         28.88         22.04         9.60 o                         
   2  15   6          4.58         -2.83         6.26 o                         
   3  15   6          0.59         -2.96         5.98 o                         
   4  15   6        135.47        129.85        11.42 o                         
   5  15   6          0.01         -7.09         7.09 o                         
   6  15   6         14.65          7.98         8.77 o                         
   0  16   6         13.04         24.94        38.01 o                         
   1  16   6          1.83          0.82        10.60 o                         
   2  16   6         41.22         28.84         8.79 o                         
   3  16   6          0.04          6.08         6.89 o                         
   4  16   6          2.02         -9.15         9.15 o                         
   5  16   6          0.04         -0.80         8.53 o                         
   1  17   6          4.80          2.93        13.40 o                         
   2  17   6          0.51        -10.13        10.13 o                         
   3  17   6          1.12         -0.41         7.41 o                         
   1   1   7        543.88        693.69        34.94 o                         
   2   1   7       4369.25       4311.88        77.79 o                         
   3   1   7        505.08        505.44        13.66 o                         
   4   1   7        937.03        939.66        18.54 o                         
   5   1   7         54.28         60.29         4.62 o                         
   6   1   7         32.38         34.57         3.29 o                         
   7   1   7         22.09         22.21         5.86 o                         
   8   1   7         72.79         73.26         8.27 o                         
   9   1   7         39.01         22.39         5.98 o                         
  10   1   7         36.29         38.40         8.96 o                         
  11   1   7          2.04         -4.19         7.70 o                         
   0   2   7          9.59         47.26        23.65 o                         
   1   2   7         27.34         33.88         5.12 o                         
   2   2   7        217.24        169.28         9.33 o                         
   3   2   7        470.65        420.85        11.55 o                         
   4   2   7         28.07         21.52         3.62 o                         
   5   2   7        180.64        169.43         7.07 o                         
   6   2   7        159.29        165.26         8.81 o                         
   7   2   7         74.03         85.57         5.97 o                         
   8   2   7         54.72         64.44         8.07 o                         
   9   2   7         88.84         83.82         8.62 o                         
  10   2   7          0.18         12.34         6.60 o                         
  11   2   7          5.44         12.76         8.15 o                         
   1   3   7        568.08        496.87        14.02 o                         
   2   3   7       1351.07       1422.02        41.89 o                         
   3   3   7         18.18         24.53         4.12 o                         
   4   3   7         11.87          3.09         2.92 o                         
   5   3   7        119.43        114.17         6.03 o                         
   6   3   7         68.26         70.81         6.69 o                         
   7   3   7          0.06          5.79         4.40 o                         
   8   3   7        122.24        135.11         6.78 o                         
   9   3   7         13.43         11.08         5.77 o                         
  10   3   7         44.47         54.47         8.52 o                         
  11   3   7          0.90          3.96         7.94 o                         
   0   4   7       1785.36       1851.69        57.65 o                         
   1   4   7        168.98        174.80         8.28 o                         
   2   4   7        636.97        567.95        14.46 o                         
   3   4   7       1153.49       1205.03        22.93 o                         
   4   4   7         66.70         59.22         4.76 o                         
   5   4   7       1220.94       1191.11        23.32 o                         
   6   4   7         46.16         53.82         6.02 o                         
   7   4   7        178.64        177.48        10.60 o                         
   8   4   7        213.30        193.13        11.19 o                         
   9   4   7         40.48         40.26         7.35 o                         
  10   4   7          0.34          3.95         6.53 o                         
  11   4   7         31.50         39.46        13.74 o                         
   1   5   7       1332.93       1263.04        27.23 o                         
   2   5   7          1.48          2.79         2.85 o                         
   3   5   7        389.21        342.82        10.90 o                         
   4   5   7        149.14        133.25         7.68 o                         
   5   5   7         89.68        131.82         7.83 o                         
   6   5   7        601.99        575.96        15.45 o                         
   7   5   7         72.32        104.55         6.60 o                         
   8   5   7         46.72         69.91         6.53 o                         
   9   5   7         51.45         78.09         6.52 o                         
  10   5   7          4.24         -3.83         6.81 o                         
  11   5   7        166.66        183.79        16.00 o                         
   0   6   7       2085.52       2032.16        56.79 o                         
   1   6   7          0.07         -3.38         3.38 o                         
   2   6   7       1112.61       1007.47        22.45 o                         
   3   6   7        147.56        181.54         9.69 o                         
   4   6   7        499.04        469.56        14.34 o                         
   5   6   7        260.57        262.02        10.77 o                         
   6   6   7        520.66        480.14        14.24 o                         
   7   6   7          0.07         -0.42         3.45 o                         
   8   6   7         37.51         27.72         6.93 o                         
   9   6   7          2.14          7.46         4.44 o                         
  10   6   7         59.43         66.34        11.03 o                         
  11   6   7          0.05         -0.51         8.19 o                         
   1   7   7         51.57         55.56         6.31 o                         
   2   7   7        420.67        420.94        13.96 o                         
   3   7   7         18.51         25.36         4.85 o                         
   4   7   7        494.36        536.71        17.15 o                         
   5   7   7          2.49          8.11         6.46 o                         
   6   7   7        139.45        150.50         9.48 o                         
   7   7   7         12.36         18.84         5.31 o                         
   8   7   7        176.25        208.15        11.70 o                         
   9   7   7          5.04          4.60         5.20 o                         
  10   7   7         65.60         60.13         8.14 o                         
  11   7   7         16.65         -4.00        10.44 o                         
   0   8   7        732.75        690.87        27.50 o                         
   1   8   7          2.98          6.36         4.12 o                         
   2   8   7          3.68          6.91         4.11 o                         
   3   8   7       1042.01        957.10        23.76 o                         
   4   8   7         56.88         45.09         6.61 o                         
   5   8   7        828.53        839.11        21.78 o                         
   6   8   7          6.93         10.12         4.54 o                         
   7   8   7          0.62          5.89         4.74 o                         
   8   8   7        104.45        102.65         8.24 o                         
   9   8   7          0.36          9.72         6.55 o                         
  10   8   7         97.65         65.99         9.02 o                         
   1   9   7          5.49          1.54         3.42 o                         
   2   9   7        238.26        222.62        10.88 o                         
   3   9   7        589.23        602.34        20.03 o                         
   4   9   7         13.49         20.87         5.69 o                         
   5   9   7         16.23         18.03         5.16 o                         
   6   9   7         62.53         60.54         7.12 o                         
   7   9   7         32.39         50.76         6.39 o                         
   8   9   7         68.11         66.15         8.06 o                         
   9   9   7         43.27         27.54         7.47 o                         
  10   9   7          0.37         -8.96         8.96 o                         
   0  10   7         27.92         33.72         8.24 o                         
   1  10   7        161.03        158.05         8.32 o                         
   2  10   7        213.59        207.61        13.21 o                         
   3  10   7          6.29          9.11         5.83 o                         
   4  10   7         89.94         98.64         9.11 o                         
   5  10   7         29.26         19.93         5.43 o                         
   6  10   7        120.87        112.85         9.46 o                         
   7  10   7          0.26          7.27         5.53 o                         
   8  10   7        255.36        242.89        12.70 o                         
   9  10   7        147.37        172.79        11.54 o                         
   1  11   7         10.26         11.33         5.28 o                         
   2  11   7         11.83          4.35         5.95 o                         
   3  11   7         57.37         76.15        10.26 o                         
   4  11   7          2.45          3.08         4.35 o                         
   5  11   7          8.55         16.23         5.52 o                         
   6  11   7         14.14         15.80         5.95 o                         
   7  11   7          0.02          5.20         5.75 o                         
   8  11   7        103.60        114.83        11.83 o                         
   9  11   7          6.13         -7.08         7.08 o                         
   0  12   7        329.92        322.31        25.82 o                         
   1  12   7         10.91         29.14         7.91 o                         
   2  12   7        285.20        282.62        17.04 o                         
   3  12   7         76.34         76.32        12.35 o                         
   4  12   7         63.22         57.12         9.96 o                         
   5  12   7         71.69         78.73        10.39 o                         
   6  12   7         16.56          1.53        10.59 o                         
   7  12   7         10.93         18.84         8.13 o                         
   8  12   7         82.93         62.08         9.79 o                         
   1  13   7        107.39        110.73        11.17 o                         
   2  13   7        107.81        104.10        12.16 o                         
   3  13   7          0.04          0.39         6.90 o                         
   4  13   7         72.65         90.46        11.44 o                         
   5  13   7          0.58          5.44         8.43 o                         
   6  13   7         91.72        109.13        13.74 o                         
   7  13   7         17.33          3.00         9.59 o                         
   8  13   7         11.18         12.35         9.81 o                         
   0  14   7        466.32        365.36        31.67 o                         
   1  14   7         36.31         26.82        10.28 o                         
   2  14   7        148.91        125.33        12.52 o                         
   3  14   7         70.96         56.97         9.70 o                         
   4  14   7         58.93         66.89        11.66 o                         
   5  14   7         20.29         16.50         9.34 o                         
   6  14   7         95.88        108.57        15.19 o                         
   7  14   7         34.56         34.63        15.18 o                         
   1  15   7          8.51          8.73         8.95 o                         
   2  15   7          0.01         -6.13         9.85 o                         
   3  15   7          0.95          3.89         9.54 o                         
   4  15   7          3.76         10.41         7.65 o                         
   5  15   7         17.36         13.70         8.61 o                         
   6  15   7          6.48          5.01         8.86 o                         
   0  16   7         63.73         54.22        17.02 o                         
   1  16   7         18.07          8.68        11.04 o                         
   2  16   7         14.67         -9.50         9.50 o                         
   3  16   7          1.19          1.25        10.42 o                         
   4  16   7          3.57          5.01         8.10 o                         
   1  17   7          6.14         -7.45        11.59 o                         
   2  17   7          5.30         10.73        13.03 o                         
   0   0   8       1662.70       1412.91        65.29 o                         
   1   0   8        708.27        786.16        27.39 o                         
   2   0   8        688.93        620.91        23.08 o                         
   3   0   8       5033.65       4922.72       169.95 o                         
   4   0   8        583.26        517.91        23.12 o                         
   5   0   8       5093.65       4900.05        94.73 o                         
   6   0   8        142.70        147.74         9.16 o                         
   7   0   8       1996.94       1951.10        59.92 o                         
   8   0   8        489.22        528.16        28.35 o                         
   9   0   8        174.41        160.38        16.09 o                         
  10   0   8          0.07          0.38         9.58 o                         
  11   0   8          0.10         14.20        21.00 o                         
   1   1   8       8593.12       8674.26       141.56 o                         
   2   1   8        386.79        353.57        12.32 o                         
   3   1   8       2668.68       2535.20        46.89 o                         
   4   1   8        356.25        342.53        11.27 o                         
   5   1   8         82.07         86.86         5.48 o                         
   6   1   8        375.99        362.64        10.49 o                         
   7   1   8         11.78          7.57         3.72 o                         
   8   1   8        139.66        199.90        12.90 o                         
   9   1   8        268.46        261.54        15.13 o                         
  10   1   8         45.67         70.99        10.42 o                         
  11   1   8         19.28         -6.04         9.28 o                         
   0   2   8       2708.34       2607.56        82.33 o                         
   1   2   8        115.62        133.08         9.05 o                         
   2   2   8       1213.71       1105.18        24.41 o                         
   3   2   8         64.88         64.96         6.02 o                         
   4   2   8        532.75        505.53        13.78 o                         
   5   2   8        198.07        215.05         8.52 o                         
   6   2   8        693.22        668.81        14.69 o                         
   7   2   8         28.48         18.03         4.80 o                         
   8   2   8        342.13        343.69        18.06 o                         
   9   2   8        368.75        348.61        18.33 o                         
  10   2   8         49.47         57.41         9.55 o                         
  11   2   8         77.11         64.42        13.59 o                         
   1   3   8        804.36        796.96        19.73 o                         
   2   3   8          1.81          1.25         3.31 o                         
   3   3   8        321.37        342.46        12.50 o                         
   4   3   8        949.20        931.90        19.51 o                         
   5   3   8        477.48        448.42        12.04 o                         
   6   3   8        368.64        382.91        11.88 o                         
   7   3   8       1064.83       1011.35        26.17 o                         
   8   3   8         95.03        111.62         7.01 o                         
   9   3   8        327.91        338.42        16.71 o                         
  10   3   8         20.51         27.04         8.96 o                         
  11   3   8          5.87         -0.75         8.45 o                         
   0   4   8         74.70         95.14        12.25 o                         
   1   4   8        389.94        394.07        11.98 o                         
   2   4   8        280.81        258.09        11.12 o                         
   3   4   8         56.29         75.93         6.90 o                         
   4   4   8         86.32         93.80         6.64 o                         
   5   4   8        187.83        174.89         8.46 o                         
   6   4   8        332.58        305.69        11.25 o                         
   7   4   8          2.98          4.44         4.72 o                         
   8   4   8         38.00         34.76         6.15 o                         
   9   4   8         78.92         83.27         9.13 o                         
  10   4   8          3.54         10.42         7.13 o                         
  11   4   8         31.54         23.00        10.28 o                         
   1   5   8        420.79        414.83        13.18 o                         
   2   5   8        348.42        347.28        11.43 o                         
   3   5   8        952.99        911.93        19.88 o                         
   4   5   8         64.61         58.50         5.71 o                         
   5   5   8          3.16          2.53         3.48 o                         
   6   5   8          1.21          3.74         3.69 o                         
   7   5   8         71.54         92.62         6.51 o                         
   8   5   8         34.76         56.76         6.60 o                         
   9   5   8         36.70         34.00         5.54 o                         
  10   5   8         43.92         68.06        10.89 o                         
  11   5   8          7.46          5.57        11.88 o                         
   0   6   8       2262.31       2356.56        72.99 o                         
   1   6   8         55.47         74.79         7.33 o                         
   2   6   8        306.04        310.70        13.35 o                         
   3   6   8       2455.36       2389.74        44.22 o                         
   4   6   8         97.02        116.47         7.43 o                         
   5   6   8       1729.49       1697.27        34.48 o                         
   6   6   8        346.17        340.28        13.92 o                         
   7   6   8        139.51        151.30         9.49 o                         
   8   6   8         13.76         15.43         5.16 o                         
   9   6   8         94.70        111.66         8.87 o                         
  10   6   8          0.27          2.49         4.24 o                         
   1   7   8       3272.93       3090.25        57.87 o                         
   2   7   8        359.60        379.92        13.84 o                         
   3   7   8       3132.01       2984.22        53.56 o                         
   4   7   8        916.45        926.24        23.82 o                         
   5   7   8         22.07         24.52         5.69 o                         
   6   7   8         20.61         20.05         5.60 o                         
   7   7   8         51.30         60.88         6.42 o                         
   8   7   8         54.89         55.96         7.53 o                         
   9   7   8        103.53        114.76        10.02 o                         
  10   7   8         19.25         20.99         8.24 o                         
   0   8   8         68.53         55.18         9.71 o                         
   1   8   8         43.31         40.85         6.12 o                         
   2   8   8        180.28        170.49        10.08 o                         
   3   8   8        163.75        164.94        10.42 o                         
   4   8   8         11.86         19.65         6.16 o                         
   5   8   8        513.15        523.12        18.58 o                         
   6   8   8         50.89         68.11         7.55 o                         
   7   8   8        272.46        283.63        12.47 o                         
   8   8   8         34.76         30.24         5.01 o                         
   9   8   8        269.01        263.46        17.41 o                         
  10   8   8          9.17          8.91         6.44 o                         
   1   9   8          0.69          6.45         4.46 o                         
   2   9   8        580.48        604.05        20.71 o                         
   3   9   8         51.81         55.79         6.96 o                         
   4   9   8        190.91        206.48        14.32 o                         
   5   9   8         79.28         71.82         9.63 o                         
   6   9   8         14.89         31.20         6.14 o                         
   7   9   8        219.72        213.36        12.31 o                         
   8   9   8          0.86         14.09         8.51 o                         
   9   9   8         52.23         52.68         8.66 o                         
   0  10   8         34.37         40.90         7.16 o                         
   1  10   8         44.39         36.07         5.91 o                         
   2  10   8         77.65         97.29         8.44 o                         
   3  10   8        141.19        149.40        11.95 o                         
   4  10   8          0.66          4.12         5.81 o                         
   5  10   8        211.27        223.69        17.00 o                         
   6  10   8          0.48          0.83         5.27 o                         
   7  10   8          5.06         12.91         6.55 o                         
   8  10   8         73.08         75.11         9.28 o                         
   9  10   8         35.24         33.37         7.45 o                         
   1  11   8        181.27        180.46        15.94 o                         
   2  11   8         73.96         81.60         8.05 o                         
   3  11   8         77.36         79.71        10.05 o                         
   4  11   8        157.62        135.27        11.81 o                         
   5  11   8         11.38          8.37         5.29 o                         
   6  11   8         22.96         13.77         6.80 o                         
   7  11   8          2.08          5.16         6.97 o                         
   8  11   8          0.01          1.93         7.57 o                         
   0  12   8         43.75         32.14         6.68 o                         
   1  12   8         40.63         38.76         6.47 o                         
   2  12   8         27.72         27.05         7.73 o                         
   3  12   8        227.69        209.57        16.51 o                         
   4  12   8         23.67         22.71         9.84 o                         
   5  12   8        182.30        179.22        13.06 o                         
   6  12   8         10.83          4.15         7.35 o                         
   7  12   8         86.24         65.81         9.96 o                         
   8  12   8          0.10          6.06         8.23 o                         
   1  13   8        262.40        228.18        12.94 o                         
   2  13   8          6.14         11.76         9.81 o                         
   3  13   8         46.71         54.28        14.55 o                         
   4  13   8          5.49         27.49        13.93 o                         
   5  13   8          1.15          0.95         8.78 o                         
   6  13   8          6.09         12.79        11.43 o                         
   7  13   8          1.08         -9.34         9.34 o                         
   0  14   8        371.32        320.01        35.08 o                         
   1  14   8         13.08          8.62        10.56 o                         
   2  14   8         86.10         77.54         9.27 o                         
   3  14   8         94.05        112.26        14.44 o                         
   4  14   8          1.49         -3.18         8.91 o                         
   5  14   8         75.75        119.76        23.87 o                         
   6  14   8         23.48          0.92        24.00 o                         
   1  15   8          1.86          1.47        10.49 o                         
   2  15   8         17.35          6.54        10.32 o                         
   3  15   8         59.03         50.91        15.92 o                         
   4  15   8          0.35          2.49         8.35 o                         
   5  15   8         28.60         16.80         9.65 o                         
   0  16   8          0.45         16.19        17.49 o                         
   1  16   8         13.80          3.18        15.13 o                         
   2  16   8         24.93         28.12        16.08 o                         
   3  16   8          3.13        -18.96        20.73 o                         
   4  16   8          1.70        -10.08        10.08 o                         
   1  17   8          2.00        -13.19        25.49 o                         
   1   1   9        178.27        188.57        10.36 o                         
   2   1   9         64.15         75.55         7.15 o                         
   3   1   9        241.25        250.36        12.22 o                         
   4   1   9       1477.20       1426.64        32.69 o                         
   5   1   9         71.95         79.51         6.28 o                         
   6   1   9        968.35        923.17        18.18 o                         
   7   1   9         56.05         59.44         4.14 o                         
   8   1   9         32.13         24.07         6.64 o                         
   9   1   9          3.76         -6.09         6.09 o                         
  10   1   9          2.96          7.54         7.79 o                         
  11   1   9         20.89         16.07        10.15 o                         
   0   2   9          8.48          2.00         6.28 o                         
   1   2   9        149.81        142.96         9.28 o                         
   2   2   9        977.25        881.16        22.06 o                         
   3   2   9        216.23        242.71        11.15 o                         
   4   2   9        307.38        293.94        11.59 o                         
   5   2   9        119.90        134.08         7.58 o                         
   6   2   9          4.44          2.80         3.23 o                         
   7   2   9        155.11        161.06        10.05 o                         
   8   2   9         76.64         56.90         7.88 o                         
   9   2   9          8.20          1.25         7.14 o                         
  10   2   9         45.84         69.26        10.32 o                         
  11   2   9         12.33         10.28        10.31 o                         
   1   3   9       1327.61       1269.20        30.29 o                         
   2   3   9        862.83        820.36        25.74 o                         
   3   3   9        132.44        160.94        12.53 o                         
   4   3   9       1092.43       1166.14        25.46 o                         
   5   3   9         17.47         14.66         4.10 o                         
   6   3   9          5.19          8.92         3.37 o                         
   7   3   9          0.58          6.72         5.22 o                         
   8   3   9          8.31         18.98         4.35 o                         
   9   3   9         97.27         94.37        13.47 o                         
  10   3   9         54.06         49.84         9.63 o                         
  11   3   9         94.50        101.88        12.97 o                         
   0   4   9        168.29        162.66        19.09 o                         
   1   4   9         42.07         38.91         5.67 o                         
   2   4   9          8.07          7.44         3.95 o                         
   3   4   9        225.63        246.52        11.45 o                         
   4   4   9          1.13          0.39         3.84 o                         
   5   4   9        390.37        430.21        12.84 o                         
   6   4   9         86.28        104.75         7.52 o                         
   7   4   9         19.59         22.06         4.84 o                         
   8   4   9          1.86          0.85         4.01 o                         
   9   4   9          9.88         17.01         7.34 o                         
  10   4   9         21.75         33.64        10.34 o                         
  11   4   9          7.74          3.14         8.78 o                         
   1   5   9        117.56        137.15         8.13 o                         
   2   5   9        999.18        895.36        21.33 o                         
   3   5   9        463.63        447.63        13.51 o                         
   4   5   9        339.73        348.10        12.34 o                         
   5   5   9          1.27         -1.26         3.48 o                         
   6   5   9         24.48         28.78         5.45 o                         
   7   5   9        101.08        109.85         7.51 o                         
   8   5   9         36.41         38.76         7.19 o                         
   9   5   9        124.05        131.54         9.40 o                         
  10   5   9          1.18         -4.77         7.82 o                         
   0   6   9         22.35         36.18         8.30 o                         
   1   6   9         50.30         44.57         6.52 o                         
   2   6   9         29.62         13.76         5.29 o                         
   3   6   9         66.46         78.97         6.40 o                         
   4   6   9          0.68         -0.05         3.84 o                         
   5   6   9         13.39         16.07         5.01 o                         
   6   6   9        151.54        129.47        11.80 o                         
   7   6   9          9.28          4.55         4.47 o                         
   8   6   9         20.43          9.35         6.91 o                         
   9   6   9         74.75         79.90         7.94 o                         
  10   6   9          0.23          2.64         5.04 o                         
   1   7   9        181.81        200.54        11.54 o                         
   2   7   9        244.73        280.27        14.16 o                         
   3   7   9         92.41         83.67         7.76 o                         
   4   7   9          2.00         -4.05         4.05 o                         
   5   7   9          0.81          7.07         5.51 o                         
   6   7   9         10.89         16.73         6.80 o                         
   7   7   9         22.61         31.09         6.52 o                         
   8   7   9         75.46         77.42         7.12 o                         
   9   7   9          0.20         -1.27         5.44 o                         
  10   7   9         19.18         24.23         8.04 o                         
   0   8   9       1139.38       1141.01        40.25 o                         
   1   8   9         21.70         25.43         5.82 o                         
   2   8   9        492.78        490.65        16.27 o                         
   3   8   9         87.56         91.72         8.44 o                         
   4   8   9         17.59         11.37         7.37 o                         
   5   8   9         40.87         40.23         7.81 o                         
   6   8   9        127.60        153.77        11.24 o                         
   7   8   9         12.35          9.96         5.82 o                         
   8   8   9        300.76        308.50        13.05 o                         
   9   8   9         12.78         26.09         7.39 o                         
   1   9   9        473.74        438.52        15.14 o                         
   2   9   9         94.27         99.85         8.59 o                         
   3   9   9        142.62        154.48        11.07 o                         
   4   9   9        163.12        183.60        13.68 o                         
   5   9   9        123.67        147.62        12.98 o                         
   6   9   9        178.50        203.46        13.19 o                         
   7   9   9          0.00          0.46         5.55 o                         
   8   9   9         17.53         19.13         8.78 o                         
   9   9   9          8.30         -6.34         7.90 o                         
   0  10   9         16.68         22.24         6.25 o                         
   1  10   9         73.34         55.01         9.00 o                         
   2  10   9          0.54          4.48         4.80 o                         
   3  10   9        153.63        149.01        14.40 o                         
   4  10   9         42.33         44.52         7.91 o                         
   5  10   9         50.68         65.23         9.65 o                         
   6  10   9        301.08        276.40        17.84 o                         
   7  10   9        111.04        122.73        12.05 o                         
   8  10   9        115.94        102.99         9.90 o                         
   9  10   9          4.38         -7.31         7.31 o                         
   1  11   9          3.87         10.71         4.78 o                         
   2  11   9         38.47         26.34         5.65 o                         
   3  11   9         22.83         18.77         7.23 o                         
   4  11   9        115.61         91.95        11.94 o                         
   5  11   9         40.49         50.00         7.76 o                         
   6  11   9         19.79         21.83        10.28 o                         
   7  11   9        100.43         97.41        13.46 o                         
   8  11   9         12.99         -0.10         7.02 o                         
   0  12   9         92.26         61.97         8.06 o                         
   1  12   9         68.10         55.27         6.20 o                         
   2  12   9         38.25         31.06         5.85 o                         
   3  12   9          0.93          3.96         7.73 o                         
   4  12   9          2.03         -0.40         6.00 o                         
   5  12   9          0.07          4.80         9.59 o                         
   6  12   9          8.74         18.98         8.57 o                         
   7  12   9         13.10         15.80        12.62 o                         
   1  13   9         31.87         18.19         9.35 o                         
   2  13   9         32.44         42.93        10.70 o                         
   3  13   9         75.80         71.92        14.31 o                         
   4  13   9         54.57         63.83        17.69 o                         
   5  13   9          6.72         18.30        12.05 o                         
   6  13   9          1.44         -1.23         9.18 o                         
   7  13   9        121.44         87.81        29.47 o                         
   0  14   9         51.11         53.64        18.29 o                         
   1  14   9         29.77         -0.16        10.41 o                         
   2  14   9         47.84         26.11        12.94 o                         
   3  14   9          2.97        -10.03        10.03 o                         
   4  14   9          7.89         -8.54        11.54 o                         
   5  14   9          0.95          0.05        12.08 o                         
   6  14   9          1.49        -10.25        11.26 o                         
   1  15   9        126.61        107.28        22.90 o                         
   2  15   9          2.10         -5.40        10.55 o                         
   3  15   9         91.23         81.40        12.94 o                         
   4  15   9         26.39         16.47        10.09 o                         
   0  16   9          0.12        -10.78        30.18 o                         
   1  16   9          1.29         -8.35        11.67 o                         
   2  16   9         14.77          6.08        13.11 o                         
   3  16   9         33.91         10.42        13.64 o                         
   0   0  10          1.42          0.79         9.61 o                         
   1   0  10        538.07        552.33        23.79 o                         
   2   0  10          0.65          4.65         6.02 o                         
   3   0  10        862.10        903.14        32.17 o                         
   4   0  10        157.30        189.84        15.90 o                         
   5   0  10       1743.18       1683.64        45.98 o                         
   6   0  10       1373.77       1293.14        33.94 o                         
   7   0  10         51.74         80.45         8.32 o                         
   8   0  10        511.31        483.52        30.87 o                         
   9   0  10        181.39        179.96        20.37 o                         
  10   0  10          1.74         -6.23        11.36 o                         
  11   0  10          0.28         10.58        14.14 o                         
   1   1  10        140.09        108.61         9.32 o                         
   2   1  10        227.51        236.36        16.98 o                         
   3   1  10       1738.44       1629.80        34.53 o                         
   4   1  10        118.02        122.81         8.60 o                         
   5   1  10         27.18         35.48         8.30 o                         
   6   1  10         13.64         32.93         6.01 o                         
   7   1  10        250.84        260.93         9.26 o                         
   8   1  10         20.79         16.60         7.02 o                         
   9   1  10         82.84         56.13         8.80 o                         
  10   1  10         33.59          2.47         8.37 o                         
  11   1  10         49.21         53.99        13.49 o                         
   0   2  10         48.58         62.02        17.26 o                         
   1   2  10         33.65         29.37         6.22 o                         
   2   2  10        434.29        465.11        15.87 o                         
   3   2  10       1124.62       1023.99        24.91 o                         
   4   2  10         28.43         32.59         5.37 o                         
   5   2  10        529.90        483.40        14.79 o                         
   6   2  10        351.43        330.62        11.84 o                         
   7   2  10         98.51        127.61         6.94 o                         
   8   2  10        139.41        135.78         9.22 o                         
   9   2  10        187.68        242.53        15.86 o                         
  10   2  10          0.60          3.27        10.21 o                         
   1   3  10       3843.32       3535.48        64.88 o                         
   2   3  10       1875.50       1852.98        38.33 o                         
   3   3  10       1611.74       1481.09        30.86 o                         
   4   3  10       3995.20       3762.88        65.06 o                         
   5   3  10        103.93        106.16         7.87 o                         
   6   3  10        765.61        697.56        16.96 o                         
   7   3  10         22.97         12.12         4.16 o                         
   8   3  10        108.70         89.00         8.29 o                         
   9   3  10        101.66         94.51        11.60 o                         
  10   3  10          4.11         -3.44         7.66 o                         
   0   4  10       3321.78       3088.46        91.84 o                         
   1   4  10          0.02          0.76         4.57 o                         
   2   4  10       2808.10       2804.32        50.62 o                         
   3   4  10          0.52          6.37         4.37 o                         
   4   4  10        351.61        363.12        13.70 o                         
   5   4  10        140.98        152.68         9.35 o                         
   6   4  10         34.47         26.25         5.73 o                         
   7   4  10        537.31        583.35        15.97 o                         
   8   4  10         15.46          7.96         6.34 o                         
   9   4  10        166.09        197.75        13.71 o                         
  10   4  10        141.28        113.63        18.58 o                         
   1   5  10        565.64        549.03        15.93 o                         
   2   5  10        571.28        591.64        16.99 o                         
   3   5  10        119.43        123.37         8.77 o                         
   4   5  10         80.95         86.34         6.77 o                         
   5   5  10        214.44        236.80        11.84 o                         
   6   5  10          1.34          5.09         4.90 o                         
   7   5  10         80.78         85.07         8.38 o                         
   8   5  10        102.27         97.15        11.56 o                         
   9   5  10         18.22         14.41         8.76 o                         
  10   5  10         96.56         53.39        11.89 o                         
   0   6  10       1340.00       1482.46        47.63 o                         
   1   6  10         15.80         19.00         5.48 o                         
   2   6  10        320.38        344.93        15.54 o                         
   3   6  10         20.11         17.19         4.55 o                         
   4   6  10          4.90          6.53         4.56 o                         
   5   6  10         20.31         24.03         5.14 o                         
   6   6  10         86.35         73.56         7.82 o                         
   7   6  10         15.58         15.78         5.02 o                         
   8   6  10         48.28         43.85         9.39 o                         
   9   6  10         41.44         34.18         6.76 o                         
  10   6  10         86.24         81.19         7.71 o                         
   1   7  10         36.98         43.56         6.91 o                         
   2   7  10          3.90          4.02         5.12 o                         
   3   7  10        147.20        157.32        10.30 o                         
   4   7  10        311.70        316.47        15.00 o                         
   5   7  10          3.27          6.05         5.32 o                         
   6   7  10        141.40        163.38        11.98 o                         
   7   7  10         39.24         46.93         8.58 o                         
   8   7  10          0.06         -4.93         4.93 o                         
   9   7  10         20.90         31.99        11.01 o                         
   0   8  10        454.79        442.06        26.58 o                         
   1   8  10         14.66         20.96         5.57 o                         
   2   8  10        119.34        123.04         9.26 o                         
   3   8  10        158.27        152.17        10.49 o                         
   4   8  10          3.83         -0.85         4.71 o                         
   5   8  10        198.63        201.83        14.10 o                         
   6   8  10         59.44         60.76         8.34 o                         
   7   8  10         10.66          8.69         5.79 o                         
   8   8  10          8.04         -4.41         5.23 o                         
   9   8  10         15.58         23.02         8.10 o                         
   1   9  10         87.76        113.52         9.28 o                         
   2   9  10          4.89          8.56         4.84 o                         
   3   9  10        165.73        191.46        12.63 o                         
   4   9  10        193.43        201.02        12.94 o                         
   5   9  10         15.24         32.43         7.96 o                         
   6   9  10        104.90        110.46        12.29 o                         
   7   9  10         49.15         55.15         8.98 o                         
   8   9  10          0.27         -5.98         5.98 o                         
   9   9  10          0.21         -7.71         7.71 o                         
   0  10  10         18.98         27.63         7.91 o                         
   1  10  10          0.01         -2.48         4.73 o                         
   2  10  10        180.34        180.63        11.11 o                         
   3  10  10         72.28         76.74         8.50 o                         
   4  10  10         52.70         51.15         8.97 o                         
   5  10  10         82.30         94.71        11.21 o                         
   6  10  10          2.48          6.56         8.94 o                         
   7  10  10         43.64         53.41         9.52 o                         
   8  10  10          2.48         -6.11         6.11 o                         
   1  11  10        106.12        114.23         9.49 o                         
   2  11  10        116.90        127.33         9.70 o                         
   3  11  10        200.41        205.51        16.13 o                         
   4  11  10        444.58        435.67        24.12 o                         
   5  11  10         10.36         -6.35         8.48 o                         
   6  11  10         74.84         68.55        10.30 o                         
   7  11  10          0.56          4.09         7.59 o                         
   8  11  10         94.67         77.51        15.10 o                         
   0  12  10         65.22         63.86         9.73 o                         
   1  12  10          1.00          0.58         5.04 o                         
   2  12  10        217.69        185.92        12.20 o                         
   3  12  10         47.03         36.71         8.92 o                         
   4  12  10         68.37         62.14         9.90 o                         
   5  12  10         74.30         52.45        13.12 o                         
   6  12  10         12.53         24.43         9.24 o                         
   7  12  10          5.39          0.86         9.46 o                         
   1  13  10          1.03         13.14         6.92 o                         
   2  13  10        129.23        102.29        14.19 o                         
   3  13  10          6.57          9.40         9.16 o                         
   4  13  10         36.74         50.96        13.24 o                         
   5  13  10         10.36          8.07        10.50 o                         
   6  13  10         11.44         -8.70        14.68 o                         
   0  14  10          2.95         -5.50        16.96 o                         
   1  14  10          6.98         -9.90        12.56 o                         
   2  14  10          3.59          1.40        12.94 o                         
   3  14  10          4.45         -3.35        12.41 o                         
   4  14  10          2.85        -13.75        13.75 o                         
   5  14  10         11.18         28.96        13.86 o                         
   1  15  10         38.77         50.77        18.59 o                         
   2  15  10         68.20         54.19        12.82 o                         
   3  15  10         45.29         18.71        24.65 o                         
   0  16  10        119.02         83.75        27.59 o                         
   1   1  11        235.13        232.94        13.47 o                         
   2   1  11        457.44        465.79        18.85 o                         
   3   1  11          1.32          6.34         4.68 o                         
   4   1  11        769.49        775.71        20.77 o                         
   5   1  11         11.98         21.79         6.44 o                         
   6   1  11          4.50          1.95         4.36 o                         
   7   1  11          0.11         -3.47         3.47 o                         
   8   1  11          1.93         -2.49         3.92 o                         
   9   1  11         67.53         74.69        11.86 o                         
  10   1  11          2.32         -1.29        10.46 o                         
   0   2  11        433.05        444.14        25.45 o                         
   1   2  11         86.62         95.80         8.62 o                         
   2   2  11        128.89        132.43        10.97 o                         
   3   2  11        196.81        190.70        11.71 o                         
   4   2  11         34.03         41.19         6.16 o                         
   5   2  11        298.96        330.32        13.47 o                         
   6   2  11         53.84         49.43         5.99 o                         
   7   2  11        157.14        161.98         8.99 o                         
   8   2  11        119.31        122.69         9.41 o                         
   9   2  11          4.11         -8.01         8.01 o                         
  10   2  11          0.39         10.14        10.39 o                         
   1   3  11        182.38        192.48        12.13 o                         
   2   3  11        212.53        230.31        12.69 o                         
   3   3  11         95.67         76.45         7.86 o                         
   4   3  11        631.65        632.07        18.49 o                         
   5   3  11          0.00         -0.97         4.41 o                         
   6   3  11        116.57        115.26         8.19 o                         
   7   3  11        129.10        120.93         7.46 o                         
   8   3  11          2.64         10.62         6.01 o                         
   9   3  11         17.78         11.36         9.93 o                         
  10   3  11          0.00        -10.28        10.28 o                         
   0   4  11         24.72         30.69         9.91 o                         
   1   4  11          4.56          2.89         4.75 o                         
   2   4  11         20.74         29.43         5.61 o                         
   3   4  11         33.33         63.74         7.31 o                         
   4   4  11         43.92         50.97         6.59 o                         
   5   4  11         68.72        105.96         9.17 o                         
   6   4  11         49.88         53.38         6.49 o                         
   7   4  11         99.30        102.89         8.48 o                         
   8   4  11         88.97         80.76        11.57 o                         
   9   4  11         29.84         36.83         9.03 o                         
  10   4  11          0.43         -9.59         9.59 o                         
   1   5  11       1368.57       1247.67        27.89 o                         
   2   5  11         36.55         41.48         6.34 o                         
   3   5  11        786.43        754.78        20.46 o                         
   4   5  11         87.49         82.86         8.19 o                         
   5   5  11         52.52         30.12         5.64 o                         
   6   5  11         27.21         26.91         5.30 o                         
   7   5  11         71.26         91.16         9.03 o                         
   8   5  11         15.40         28.06         8.37 o                         
   9   5  11         39.26         19.95         8.29 o                         
  10   5  11         44.71         42.50        12.20 o                         
   0   6  11       1124.11        958.55        29.94 o                         
   1   6  11         69.08         83.18         8.82 o                         
   2   6  11        267.35        279.41        14.75 o                         
   3   6  11        392.41        385.83        14.31 o                         
   4   6  11          7.14          7.45         4.44 o                         
   5   6  11        144.76        172.06        10.66 o                         
   6   6  11         91.58         80.09         8.20 o                         
   7   6  11         70.67         93.88         9.94 o                         
   8   6  11        344.39        304.60        14.15 o                         
   9   6  11          9.98         15.16        10.16 o                         
   1   7  11          8.37         10.63         5.40 o                         
   2   7  11         29.59         25.41         6.90 o                         
   3   7  11          7.61         14.50         5.29 o                         
   4   7  11         24.10         29.43         6.44 o                         
   5   7  11         30.25         22.81         5.88 o                         
   6   7  11        141.69        157.92        12.32 o                         
   7   7  11        111.56         82.75        11.74 o                         
   8   7  11         11.07         35.05         6.65 o                         
   9   7  11          7.73         15.51         7.44 o                         
   0   8  11         36.02         41.84        11.94 o                         
   1   8  11        120.50        125.41        10.48 o                         
   2   8  11          3.43         10.92         5.23 o                         
   3   8  11         58.54         54.37         7.50 o                         
   4   8  11         13.02         16.74         6.01 o                         
   5   8  11          1.27         -6.46         7.17 o                         
   6   8  11        176.95        212.10        16.18 o                         
   7   8  11          0.01         12.44         6.89 o                         
   8   8  11         65.94         63.57        11.18 o                         
   9   8  11         22.49         26.85        12.36 o                         
   1   9  11         10.15          9.43         5.30 o                         
   2   9  11         15.50         30.78         6.20 o                         
   3   9  11        105.82        104.68         9.35 o                         
   4   9  11         60.53         62.65         9.13 o                         
   5   9  11         13.11         -2.33         8.42 o                         
   6   9  11         45.96         45.44        11.12 o                         
   7   9  11         55.52         42.74        11.25 o                         
   8   9  11         15.03          5.31         8.58 o                         
   0  10  11        158.46        132.11        13.43 o                         
   1  10  11          0.77          4.97         6.04 o                         
   2  10  11         20.07         18.00         6.01 o                         
   3  10  11        103.40        117.61        11.93 o                         
   4  10  11          0.02         -7.30         7.30 o                         
   5  10  11         23.77         21.74        10.94 o                         
   6  10  11          4.39         13.21         7.62 o                         
   7  10  11          0.88          1.61         7.26 o                         
   8  10  11         18.55          1.93         7.75 o                         
   1  11  11        354.51        366.71        16.49 o                         
   2  11  11         13.08         18.01         7.12 o                         
   3  11  11        129.71        150.03        17.19 o                         
   4  11  11         20.26         11.52         9.01 o                         
   5  11  11         11.80         21.15        14.67 o                         
   6  11  11         36.41         27.70         8.35 o                         
   7  11  11         12.53          7.45         7.85 o                         
   0  12  11         32.30         21.95         8.95 o                         
   1  12  11          0.04         -5.06         5.06 o                         
   2  12  11         10.00         -4.88         6.28 o                         
   3  12  11         59.38         78.81        12.71 o                         
   4  12  11          6.11          0.90        11.96 o                         
   5  12  11        127.68        147.43        14.17 o                         
   6  12  11         49.22         48.15        10.79 o                         
   1  13  11         84.93         95.27        12.02 o                         
   2  13  11         12.37          9.87         7.19 o                         
   3  13  11        105.37        100.32        16.88 o                         
   4  13  11         25.65         33.95        16.19 o                         
   5  13  11         58.12         49.19        11.90 o                         
   0  14  11          1.64         19.12        19.71 o                         
   1  14  11          0.01         -2.30         8.32 o                         
   2  14  11         23.92         -6.19        15.33 o                         
   3  14  11          0.67        -16.68        16.68 o                         
   4  14  11         11.83         16.04        22.39 o                         
   1  15  11          0.08        -23.30        23.30 o                         
   2  15  11          0.03         -9.24         9.24 o                         
   0   0  12       4444.03       3933.15       161.94 o                         
   1   0  12        469.74        456.72        24.16 o                         
   2   0  12       3311.87       3108.21        84.27 o                         
   3   0  12       3790.93       3630.25        96.06 o                         
   4   0  12        623.61        652.43        58.21 o                         
   5   0  12       2243.50       2150.12        57.64 o                         
   6   0  12        190.73        178.51        15.38 o                         
   7   0  12         10.19          7.42         6.76 o                         
   8   0  12         21.94         23.25         5.65 o                         
   9   0  12         11.91         10.64        13.76 o                         
  10   0  12         77.93         69.18        25.97 o                         
   1   1  12         77.64        103.44        13.81 o                         
   2   1  12         86.63         83.34         9.24 o                         
   3   1  12        190.57        203.82        12.50 o                         
   4   1  12        666.87        665.73        21.00 o                         
   5   1  12         39.56         59.27         7.32 o                         
   6   1  12        350.98        355.22        13.64 o                         
   7   1  12         31.81         29.10         6.81 o                         
   8   1  12        242.19        244.40        15.61 o                         
   9   1  12          0.72         -8.33         8.33 o                         
  10   1  12         56.61         26.53        19.05 o                         
   0   2  12         12.78         28.06        10.22 o                         
   1   2  12        163.23        178.94        11.99 o                         
   2   2  12        259.02        244.70        14.34 o                         
   3   2  12        546.36        551.78        18.47 o                         
   4   2  12        165.98        183.11        14.37 o                         
   5   2  12         37.63         51.05         7.34 o                         
   6   2  12          0.05         14.39         5.07 o                         
   7   2  12          0.09          0.72         5.51 o                         
   8   2  12          0.13          5.02         7.06 o                         
   9   2  12          4.49         -9.61         9.61 o                         
  10   2  12          5.82         13.52        14.75 o                         
   1   3  12        195.66        201.01        15.41 o                         
   2   3  12          3.73          3.43         5.13 o                         
   3   3  12        301.25        299.50        14.20 o                         
   4   3  12         39.37         30.66         6.16 o                         
   5   3  12        182.56        202.09        12.07 o                         
   6   3  12          0.05         15.32         5.07 o                         
   7   3  12         34.85         28.42         5.37 o                         
   8   3  12         52.49         45.74         8.98 o                         
   9   3  12          0.36         -9.56         9.56 o                         
   0   4  12        390.52        338.80        23.23 o                         
   1   4  12        112.37        110.86         9.77 o                         
   2   4  12        499.39        505.58        16.63 o                         
   3   4  12        457.27        442.70        17.61 o                         
   4   4  12        149.56        170.84        11.18 o                         
   5   4  12        851.11        844.30        21.77 o                         
   6   4  12        254.84        274.22        12.53 o                         
   7   4  12          1.13         -2.32         7.44 o                         
   8   4  12        184.92        197.38        18.82 o                         
   9   4  12          9.48         13.62         8.08 o                         
   1   5  12         89.96        103.18         8.41 o                         
   2   5  12          2.50         17.57         9.42 o                         
   3   5  12        190.30        198.58        11.47 o                         
   4   5  12        224.85        217.37        13.12 o                         
   5   5  12          1.98          7.73         4.84 o                         
   6   5  12        100.20        115.91         9.23 o                         
   7   5  12        110.00        122.80        10.65 o                         
   8   5  12         46.13         70.95         7.20 o                         
   9   5  12          7.64         14.16        13.25 o                         
   0   6  12        433.81        516.51        21.92 o                         
   1   6  12         44.92         38.40         6.29 o                         
   2   6  12        666.75        672.33        19.59 o                         
   3   6  12         14.71         18.95         4.81 o                         
   4   6  12        168.63        185.96        10.58 o                         
   5   6  12         21.67         18.08         6.25 o                         
   6   6  12         10.80         15.41         5.80 o                         
   7   6  12         15.91         22.31         7.35 o                         
   8   6  12         42.19         35.27        10.36 o                         
   9   6  12         53.86         67.42        10.64 o                         
   1   7  12         21.37         19.56         7.71 o                         
   2   7  12        335.37        377.04        21.12 o                         
   3   7  12          0.40          4.05         5.40 o                         
   4   7  12        644.46        633.88        20.32 o                         
   5   7  12         15.15         12.08         8.46 o                         
   6   7  12        227.16        245.56        18.65 o                         
   7   7  12         14.12          7.13        10.20 o                         
   8   7  12        213.19        207.59        14.45 o                         
   0   8  12        568.08        575.79        31.60 o                         
   1   8  12          1.89          1.53         5.91 o                         
   2   8  12        579.33        544.44        20.80 o                         
   3   8  12          8.76         12.23         5.80 o                         
   4   8  12        179.89        177.13        13.61 o                         
   5   8  12          0.63          7.95         7.80 o                         
   6   8  12         71.75         75.58        12.26 o                         
   7   8  12          3.22          3.95        11.66 o                         
   8   8  12         33.14         59.42         9.38 o                         
   1   9  12         91.18         90.69         9.68 o                         
   2   9  12         88.31         89.80         9.22 o                         
   3   9  12          0.10          3.92         5.93 o                         
   4   9  12          0.08         -5.86         5.86 o                         
   5   9  12         27.42         17.12        10.78 o                         
   6   9  12          1.25         -8.43         8.43 o                         
   7   9  12         54.28         42.71        10.12 o                         
   0  10  12         57.73         73.13        19.94 o                         
   1  10  12         13.59         17.63         7.30 o                         
   2  10  12          0.03         -3.80         6.28 o                         
   3  10  12         87.37         86.54        11.91 o                         
   4  10  12          2.47          2.86         7.65 o                         
   5  10  12         52.38         57.41        12.91 o                         
   6  10  12          1.24          1.91        10.19 o                         
   7  10  12         21.76         17.87        11.51 o                         
   1  11  12          0.70         -6.28         6.28 o                         
   2  11  12         38.21         37.38         7.89 o                         
   3  11  12          3.75         12.57         7.88 o                         
   4  11  12         58.45         79.08        15.11 o                         
   5  11  12          7.83          9.17        11.61 o                         
   6  11  12          8.48          5.98         9.19 o                         
   0  12  12        183.00        208.93        31.80 o                         
   1  12  12          8.65          3.79         7.24 o                         
   2  12  12        168.96        199.22        16.99 o                         
   3  12  12         23.76         33.11        14.44 o                         
   4  12  12         22.66         25.19        13.74 o                         
   5  12  12         33.19         36.46        14.85 o                         
   1  13  12         64.80         70.68        10.08 o                         
   2  13  12          2.68          1.87         8.70 o                         
   3  13  12         50.58         46.69        10.69 o                         
   4  13  12         56.19         67.52        12.72 o                         
   0  14  12         16.97         16.79        10.60 o                         
   1  14  12          0.86         -4.74         8.97 o                         
   2  14  12         32.67         11.23        12.38 o                         
   3  14  12         44.94         43.15        17.40 o                         
   1   1  13        414.62        397.74        18.88 o                         
   2   1  13        281.68        279.63        14.97 o                         
   3   1  13        294.67        300.92        16.88 o                         
   4   1  13         26.34         32.01         7.44 o                         
   5   1  13         16.86         30.50         6.35 o                         
   6   1  13         17.64         24.88         5.64 o                         
   7   1  13        128.75        130.53         9.65 o                         
   8   1  13        100.13        120.45         8.80 o                         
   9   1  13         10.62         13.21        18.18 o                         
   0   2  13       1494.10       1448.79        71.99 o                         
   1   2  13         11.81         27.58         6.65 o                         
   2   2  13        211.86        215.86        13.92 o                         
   3   2  13        197.39        218.71        13.01 o                         
   4   2  13         16.07         15.95         6.03 o                         
   5   2  13         84.37         98.97         9.13 o                         
   6   2  13          0.19          0.23         5.57 o                         
   7   2  13          0.07          1.79         4.87 o                         
   8   2  13        290.30        286.48        15.09 o                         
   9   2  13          1.12          1.44        11.54 o                         
   1   3  13        201.66        193.71        14.05 o                         
   2   3  13         14.64         20.61         7.07 o                         
   3   3  13         80.39         78.84         8.49 o                         
   4   3  13        168.69        182.42        11.70 o                         
   5   3  13          2.28         13.06         5.48 o                         
   6   3  13         20.02         23.96         6.49 o                         
   7   3  13        127.14        121.52        12.66 o                         
   8   3  13          3.89         -2.85         5.10 o                         
   9   3  13          7.65          3.21         6.83 o                         
   0   4  13          2.32          5.45         8.98 o                         
   1   4  13         91.54         86.25         9.53 o                         
   2   4  13         21.44          5.99         5.88 o                         
   3   4  13        275.81        287.22        17.81 o                         
   4   4  13          0.17          5.88         5.06 o                         
   5   4  13        111.94        126.51         9.28 o                         
   6   4  13        136.20        150.49        10.90 o                         
   7   4  13          1.00          2.66         6.65 o                         
   8   4  13         63.49         51.76         8.53 o                         
   9   4  13         18.22          3.15        12.85 o                         
   1   5  13          0.27         15.60         8.60 o                         
   2   5  13          3.64         14.13         5.73 o                         
   3   5  13          9.97          9.53         5.08 o                         
   4   5  13          8.94          4.85         7.70 o                         
   5   5  13          1.16          6.43         7.39 o                         
   6   5  13         83.35         78.59         9.89 o                         
   7   5  13          4.19         10.97         6.90 o                         
   8   5  13          2.13         13.55         9.17 o                         
   0   6  13        578.40        497.97        33.29 o                         
   1   6  13         28.65         33.29         5.36 o                         
   2   6  13         17.32         18.22         6.06 o                         
   3   6  13         42.23         47.10         6.86 o                         
   4   6  13          5.14          3.92         5.04 o                         
   5   6  13          1.78          8.05         6.19 o                         
   6   6  13          8.60          8.11         6.12 o                         
   7   6  13         11.42         25.23         7.99 o                         
   8   6  13        119.38        123.77        10.25 o                         
   1   7  13         41.13         35.41         7.95 o                         
   2   7  13         10.56         11.49         6.63 o                         
   3   7  13          0.21         14.27         7.73 o                         
   4   7  13        131.82        192.49        14.81 o                         
   5   7  13         31.72         41.55         9.90 o                         
   6   7  13          2.75          9.56         8.39 o                         
   7   7  13          7.81         20.15         9.88 o                         
   8   7  13          3.29          6.52         7.72 o                         
   0   8  13        534.44        548.69        27.52 o                         
   1   8  13          5.11          7.15         6.51 o                         
   2   8  13        533.30        600.94        22.43 o                         
   3   8  13         61.87         91.97        15.83 o                         
   4   8  13         96.58        104.24        11.71 o                         
   5   8  13        185.66        242.27        16.72 o                         
   6   8  13          4.91          8.33        10.71 o                         
   7   8  13         77.49         86.59        14.78 o                         
   1   9  13          0.02         13.55         6.81 o                         
   2   9  13         94.62        109.92        10.80 o                         
   3   9  13         98.51        109.90        12.19 o                         
   4   9  13        226.91        282.29        18.28 o                         
   5   9  13         15.23          7.35         8.89 o                         
   6   9  13        156.89        210.07        18.93 o                         
   7   9  13          7.97         -3.43         8.90 o                         
   0  10  13        119.70        108.92        19.73 o                         
   1  10  13          8.27         24.79         8.72 o                         
   2  10  13        166.19        171.00        14.68 o                         
   3  10  13          2.02         -1.80         7.41 o                         
   4  10  13         78.93         83.24        13.63 o                         
   5  10  13         23.44         26.92        12.66 o                         
   6  10  13          0.04          7.52        11.36 o                         
   1  11  13          3.35         -5.09         7.97 o                         
   2  11  13          1.46         17.55         8.82 o                         
   3  11  13          8.73          4.38         9.06 o                         
   4  11  13         12.17         22.91        12.54 o                         
   5  11  13         29.35         62.86        15.43 o                         
   0  12  13         31.33         56.00        12.97 o                         
   1  12  13          0.56         -4.08         7.52 o                         
   2  12  13         54.63         42.29        11.84 o                         
   3  12  13          3.90        -13.32        14.33 o                         
   4  12  13         15.30          4.82        14.05 o                         
   1  13  13         19.73          3.83         7.87 o                         
   2  13  13          0.56         -6.42         9.97 o                         
   3  13  13         13.00         12.38        40.98 o                         
   0   0  14        473.95        445.36       113.34 o                         
   1   0  14        134.91        125.65        18.22 o                         
   2   0  14        627.31        631.58        33.68 o                         
   3   0  14        114.02        151.28        18.93 o                         
   4   0  14         12.11          1.09         9.48 o                         
   5   0  14        436.59        472.36        26.49 o                         
   6   0  14          0.61          3.18         7.58 o                         
   7   0  14          6.83         11.65         8.31 o                         
   8   0  14         75.26         76.42        14.53 o                         
   1   1  14        121.57        131.01        11.79 o                         
   2   1  14         17.59         15.04         7.43 o                         
   3   1  14          5.88         15.55         6.47 o                         
   4   1  14        347.20        349.47        22.37 o                         
   5   1  14        117.84        119.23        11.48 o                         
   6   1  14         22.69         36.64         7.50 o                         
   7   1  14          3.19         17.47         6.86 o                         
   8   1  14         13.29         13.19         6.78 o                         
   0   2  14         60.24         67.77        14.33 o                         
   1   2  14          1.25          6.30         6.53 o                         
   2   2  14         41.29         34.84         8.73 o                         
   3   2  14          3.20         -0.77         5.85 o                         
   4   2  14         62.17         76.98         8.29 o                         
   5   2  14         66.39         68.33         9.50 o                         
   6   2  14          2.35          5.15         6.67 o                         
   7   2  14        129.53        164.86        11.70 o                         
   8   2  14          2.30         -1.64         5.55 o                         
   1   3  14        672.12        665.97        23.88 o                         
   2   3  14         83.78         92.98         9.93 o                         
   3   3  14        442.61        425.06        17.93 o                         
   4   3  14        124.35        108.41        10.06 o                         
   5   3  14         85.41         87.59        10.26 o                         
   6   3  14         23.66         15.87         6.56 o                         
   7   3  14         16.81         13.91         6.06 o                         
   8   3  14         67.37        103.32        10.37 o                         
   0   4  14        101.77         95.47        16.79 o                         
   1   4  14        134.29        128.03        13.17 o                         
   2   4  14         70.63         52.44         9.95 o                         
   3   4  14       1102.48       1051.13        27.28 o                         
   4   4  14         20.00         19.69         7.01 o                         
   5   4  14        760.02        727.29        24.42 o                         
   6   4  14        113.83        122.18        11.88 o                         
   7   4  14        106.67        109.71         9.60 o                         
   8   4  14         73.80         62.91         9.64 o                         
   1   5  14        119.31        105.87         9.43 o                         
   2   5  14         12.43         17.65         6.37 o                         
   3   5  14        316.90        308.40        15.53 o                         
   4   5  14        181.79        190.89        14.00 o                         
   5   5  14         17.14         19.49         7.48 o                         
   6   5  14         43.67         45.00        13.32 o                         
   7   5  14         11.39         13.81         7.30 o                         
   8   5  14          0.76          2.50         8.66 o                         
   0   6  14         14.32         14.70        11.05 o                         
   1   6  14         57.77         78.68         6.59 o                         
   2   6  14        187.78        213.57        14.87 o                         
   3   6  14         38.60         51.00         6.69 o                         
   4   6  14          7.61         11.12         6.29 o                         
   5   6  14          4.74          2.87         6.01 o                         
   6   6  14         96.22         77.33         9.48 o                         
   7   6  14          0.40          7.78         8.32 o                         
   1   7  14          9.38         26.87         7.60 o                         
   2   7  14         64.37         84.99        11.98 o                         
   3   7  14         14.06         13.09         8.17 o                         
   4   7  14        417.98        433.52        22.15 o                         
   5   7  14         66.50         66.91        11.19 o                         
   6   7  14         49.51         33.52         9.57 o                         
   7   7  14         28.92         21.65        16.99 o                         
   0   8  14         43.52         41.06        12.68 o                         
   1   8  14         23.01         22.48         8.69 o                         
   2   8  14        206.23        178.63        16.38 o                         
   3   8  14         13.25         10.55         8.52 o                         
   4   8  14         38.09         72.31        10.71 o                         
   5   8  14         10.10         17.54         9.41 o                         
   6   8  14          2.67          9.88        12.43 o                         
   1   9  14        459.06        444.89        28.00 o                         
   2   9  14         26.50         43.52        11.15 o                         
   3   9  14        108.95        114.16        14.95 o                         
   4   9  14          8.16         27.05        11.02 o                         
   5   9  14          0.55         -2.91         9.95 o                         
   6   9  14          1.40          9.28        11.23 o                         
   0  10  14          0.03          1.52        15.69 o                         
   1  10  14         34.20         36.85        11.71 o                         
   2  10  14          1.76          0.20        11.21 o                         
   3  10  14        141.68        145.24        17.07 o                         
   4  10  14          0.01         -6.23        13.65 o                         
   5  10  14        159.00        187.79        21.19 o                         
   1  11  14        126.13        140.25        18.23 o                         
   2  11  14          0.75         26.15        10.99 o                         
   3  11  14         49.65         53.09        13.60 o                         
   4  11  14         13.22         30.07        13.16 o                         
   0  12  14          0.28         -1.68        11.02 o                         
   1  12  14          1.29         -3.97        12.93 o                         
   2  12  14          0.23         15.69        12.39 o                         
   3  12  14         15.21         -8.18        11.64 o                         
   1   1  15        308.18        286.05        16.79 o                         
   2   1  15         12.71         -1.44         7.59 o                         
   3   1  15         92.30         82.46        10.23 o                         
   4   1  15          0.86          9.13         8.19 o                         
   5   1  15          0.42          5.82         7.23 o                         
   6   1  15         15.66         13.85         7.32 o                         
   7   1  15        105.26        104.97        10.44 o                         
   8   1  15         23.86         25.16         9.36 o                         
   0   2  15        723.62        727.51        31.82 o                         
   1   2  15         51.34         40.33         8.10 o                         
   2   2  15         81.49         80.49        10.48 o                         
   3   2  15         52.26         54.23        10.49 o                         
   4   2  15          1.24         11.35         7.24 o                         
   5   2  15         25.24         28.66         8.69 o                         
   6   2  15         15.32         11.07         7.58 o                         
   7   2  15         31.21         24.06         7.65 o                         
   8   2  15        132.24        135.34        20.14 o                         
   1   3  15         10.07          9.09         7.14 o                         
   2   3  15         16.81         13.39         7.40 o                         
   3   3  15          9.97         12.98         7.56 o                         
   4   3  15        120.72         95.31        11.62 o                         
   5   3  15          1.02         11.43         7.59 o                         
   6   3  15          0.99          3.67         7.16 o                         
   7   3  15          1.28         -6.30         6.30 o                         
   0   4  15        412.87        387.69        26.41 o                         
   1   4  15         16.27         37.41         7.84 o                         
   2   4  15        392.21        407.99        21.79 o                         
   3   4  15          2.03         -4.58         6.76 o                         
   4   4  15         15.42         10.46         7.58 o                         
   5   4  15         39.25         37.07         8.93 o                         
   6   4  15         40.92         49.07         9.33 o                         
   7   4  15          4.89          5.33         7.09 o                         
   1   5  15        129.57        163.89        16.07 o                         
   2   5  15        121.80        167.02        15.11 o                         
   3   5  15          8.28         -6.16         6.16 o                         
   4   5  15        209.49        256.85        18.57 o                         
   5   5  15         15.71         24.61         7.73 o                         
   6   5  15        125.91        133.65        12.64 o                         
   7   5  15          0.01          2.56         7.40 o                         
   0   6  15          2.27         17.13        10.43 o                         
   1   6  15          7.24         15.16         8.64 o                         
   2   6  15         13.12         32.66         8.00 o                         
   3   6  15          1.46         -3.27         5.94 o                         
   4   6  15         32.86         32.67         7.53 o                         
   5   6  15         14.87         32.01         7.88 o                         
   6   6  15          9.94          7.71        10.15 o                         
   1   7  15         38.54         35.97        15.57 o                         
   2   7  15         84.62        108.31        13.85 o                         
   3   7  15         60.57         74.78        12.17 o                         
   4   7  15        142.04        115.39        14.54 o                         
   5   7  15         66.77         66.54        10.95 o                         
   6   7  15         19.15          4.46         9.40 o                         
   0   8  15         48.58         29.49        18.13 o                         
   1   8  15          5.15         11.78        15.61 o                         
   2   8  15          5.44         22.17        12.46 o                         
   3   8  15         40.26         55.42        11.97 o                         
   4   8  15          1.19         14.36        10.07 o                         
   5   8  15         15.92         29.25        10.56 o                         
   1   9  15          5.15        -10.42        13.77 o                         
   2   9  15         24.49         33.45        12.48 o                         
   3   9  15          2.11          4.73        11.62 o                         
   4   9  15         10.47         32.98        10.71 o                         
   5   9  15          1.82         16.69        11.85 o                         
   0  10  15          0.38          3.12        14.37 o                         
   1  10  15         16.91         20.13        13.70 o                         
   2  10  15          4.92         17.62        13.94 o                         
   3  10  15          2.61         10.36        10.77 o                         
   4  10  15          0.63         -7.35        10.59 o                         
   1  11  15         77.02         66.63        13.55 o                         
   2  11  15          6.01         -0.06        11.47 o                         
   0   0  16         61.70         39.70        21.21 o                         
   1   0  16          4.38         31.69        14.04 o                         
   2   0  16         59.74         39.03        31.59 o                         
   3   0  16         65.21         39.85        16.43 o                         
   4   0  16         67.60         40.37        19.99 o                         
   5   0  16         16.75         23.75        12.46 o                         
   6   0  16          0.85          6.23        10.73 o                         
   7   0  16          1.47         -3.37        10.71 o                         
   1   1  16         50.41         56.11        10.79 o                         
   2   1  16         41.90         40.59        12.15 o                         
   3   1  16        160.98        142.74        18.62 o                         
   4   1  16         23.41         23.55        10.21 o                         
   5   1  16         43.59         53.67        12.17 o                         
   6   1  16         37.39         29.68         8.29 o                         
   7   1  16         41.40         30.85         8.68 o                         
   0   2  16        151.91        147.56        19.72 o                         
   1   2  16          7.34         28.53         9.24 o                         
   2   2  16          0.43          0.48         7.97 o                         
   3   2  16         26.00         20.32        15.33 o                         
   4   2  16          0.19         -5.45         8.00 o                         
   5   2  16        157.53        148.42        15.30 o                         
   6   2  16         43.47         41.70         9.91 o                         
   7   2  16         42.28         27.65         8.84 o                         
   1   3  16        202.02        178.08        16.02 o                         
   2   3  16         12.03         14.45         9.10 o                         
   3   3  16         67.60         63.06        11.95 o                         
   4   3  16        267.94        302.24        20.61 o                         
   5   3  16          5.90         26.44         9.79 o                         
   6   3  16          9.70          1.61         8.51 o                         
   0   4  16         12.53         11.31        12.30 o                         
   1   4  16         48.16         27.33        10.03 o                         
   2   4  16         88.39         98.33        11.95 o                         
   3   4  16         54.45         36.65        12.07 o                         
   4   4  16          7.16          8.99        10.78 o                         
   5   4  16          4.61         10.25         9.33 o                         
   6   4  16         20.96         23.50         9.22 o                         
   1   5  16        272.24        281.44        18.75 o                         
   2   5  16         18.58         26.73         7.85 o                         
   3   5  16         68.42         81.42        10.74 o                         
   4   5  16          0.50         -9.16        10.80 o                         
   5   5  16         20.24         16.19         8.36 o                         
   6   5  16         32.43         20.49        15.04 o                         
   0   6  16        386.48        349.64        38.39 o                         
   1   6  16          0.08         -0.17         5.43 o                         
   2   6  16        184.84        203.98        16.14 o                         
   3   6  16          1.35         -5.31         5.31 o                         
   4   6  16         37.89         36.90         8.78 o                         
   5   6  16         10.39          2.00        10.26 o                         
   1   7  16         32.42         40.75        13.53 o                         
   2   7  16        170.23        177.05        20.92 o                         
   3   7  16          6.96         13.61        10.51 o                         
   4   7  16        566.29        573.95        28.26 o                         
   5   7  16         56.65         66.11        14.32 o                         
   0   8  16         82.99         96.10        23.54 o                         
   1   8  16          7.53         38.51        13.81 o                         
   2   8  16        103.57         97.33        17.80 o                         
   3   8  16         15.29         25.76        10.99 o                         
   4   8  16         40.35         38.79        11.73 o                         
   1   9  16         23.80         27.17        13.29 o                         
   2   9  16         20.41         10.89        14.02 o                         
   3   9  16         27.81         35.56        14.72 o                         
   0  10  16         14.12         28.18        69.63 o                         
   1  10  16          0.54         -9.02        11.96 o                         
   2  10  16          2.39         16.89        13.88 o                         
   1   1  17        306.99        329.28        34.42 o                         
   2   1  17          0.07          3.03        11.38 o                         
   3   1  17         10.12         20.84        11.13 o                         
   4   1  17          1.53         -0.35         8.80 o                         
   5   1  17          1.65         10.47        12.80 o                         
   6   1  17          3.33         -8.64         8.64 o                         
   0   2  17         13.58         39.33        18.65 o                         
   1   2  17         29.40         11.74        12.41 o                         
   2   2  17          6.63          8.41        10.56 o                         
   3   2  17         75.29         67.51        12.37 o                         
   4   2  17          0.64          8.15         9.18 o                         
   5   2  17        105.95        113.05        15.74 o                         
   1   3  17         32.69         24.70        12.32 o                         
   2   3  17          3.25         10.55        16.86 o                         
   3   3  17         70.84         72.24        16.26 o                         
   4   3  17         12.13        -12.05        15.32 o                         
   5   3  17         29.74         29.87         9.71 o                         
   0   4  17        105.48        115.50        29.07 o                         
   1   4  17          1.14         -9.34        10.61 o                         
   2   4  17         12.14         -0.28         9.76 o                         
   3   4  17          1.44         11.57         9.07 o                         
   4   4  17          8.50          3.83        12.48 o                         
   5   4  17          2.91         -4.15        11.35 o                         
   1   5  17         27.05         26.85         9.88 o                         
   2   5  17         14.44         10.99         9.39 o                         
   3   5  17          0.35         15.75         9.13 o                         
   4   5  17          0.07          1.82         9.04 o                         
   5   5  17          0.98          3.14         9.50 o                         
   0   6  17         23.23         36.79        21.00 o                         
   1   6  17         10.35         22.60        13.71 o                         
   2   6  17          1.10          4.65        11.54 o                         
   3   6  17          0.22          1.28        16.36 o                         
   4   6  17          2.54         -8.19        12.26 o                         
   1   7  17        117.33        159.00        25.86 o                         
   2   7  17          1.23         21.03        13.99 o                         
   3   7  17         69.52         60.74        16.75 o                         
   0   8  17          0.01          6.19        29.06 o                         
   1   8  17         34.45         49.11        19.69 o                         
   2   8  17         16.60         -9.45        14.25 o                         
   0   0  18         18.28         10.51        29.51 o                         
   1   0  18         21.14         11.25        19.61 o                         
   2   0  18          3.00        -16.36        16.36 o                         
   3   0  18        110.33        117.08        58.79 o                         
   4   0  18         44.23         17.64        18.09 o                         
   1   1  18        103.50        113.97        19.91 o                         
   2   1  18         25.78         44.07        16.27 o                         
   3   1  18         39.61         10.53        17.49 o                         
   4   1  18         14.57         46.60        12.07 o                         
   0   2  18        400.56        461.64       129.98 o                         
   1   2  18          2.95         10.51        12.40 o                         
   2   2  18        153.34        190.01        23.96 o                         
   3   2  18          0.07          9.41        11.40 o                         
   4   2  18         39.60         56.93        14.96 o                         
   1   3  18         38.77         54.81        16.37 o                         
   2   3  18         28.76         19.96        12.49 o                         
   3   3  18         20.72         -1.08         9.53 o                         
   4   3  18         62.95         98.17        15.61 o                         
   0   4  18          8.70         20.76        21.57 o                         
   1   4  18          3.90         -0.30        10.17 o                         
   2   4  18         13.31         -9.11        10.35 o                         
   3   4  18         54.97         39.35        12.88 o                         
   1   5  18         15.52         15.24        11.56 o                         
   2   5  18          0.05         -0.20         9.58 o                         
   3   5  18          1.40          0.50        10.42 o                         
   0   6  18        204.84        175.86        21.75 o                         
   1   6  18          0.77          7.98        16.07 o                         
   2   6  18         23.10         10.64        14.18 o                         
   1   1  19          3.19         14.53        15.06 o                         
   2   1  19          4.95         14.79        24.62 o                         
   0   2  19         18.50         17.52        49.52 o                         
   1   2  19          0.48         -6.87        13.16 o                         
   1   3  19          0.00          2.64        13.83 o                         
                                                                                
